# Supplementary material for: Metal Free Synthesis of Seven‐Membered Biaryl Sultams
Source: Chem Asian J. 2025 Nov 24;20(24):e00969. doi: 10.1002/asia.202500969 (PMC12711382; doi:10.1002/asia.202500969)
Supplement: Supplementary file 2 — asia70459‐sup‐0002‐SuppMat.zip [file ASIA-20-e00969-s001.zip]

Archive with 2 entries (2 files):
- 12484_0m_a.cif
- 12522_0m.cif
