# Supplementary material for: Metal Free Synthesis of Seven‐Membered Biaryl Sultams
Source: Chem Asian J. 2025 Nov 24;20(24):e00969. doi: 10.1002/asia.202500969 (PMC12711382; doi:10.1002/asia.202500969)
Supplement: Supplementary file 2 — asia70459‐sup‐0002‐SuppMat.zip [file ASIA-20-e00969-s001.zip › 12484_0m_a.cif]

 
data_12484_0m_a 
  
_audit_creation_method            'SHELXL-2017/1' 
_shelx_SHELXL_version_number      '2017/1' 
_chemical_name_systematic         ? 
_chemical_name_common             ? 
_chemical_melting_point           ? 
_chemical_formula_moiety          ? 
_chemical_formula_sum 
 'C16 H18 N2 O3 S' 
_chemical_formula_weight          318.38 
  
loop_ 
 _atom_type_symbol 
 _atom_type_description 
 _atom_type_scat_dispersion_real 
 _atom_type_scat_dispersion_imag 
 _atom_type_scat_source 
 'C'  'C'   0.0033   0.0016 
 'International Tables Vol C Tables 4.2.6.8 and 6.1.1.4' 
 'H'  'H'   0.0000   0.0000 
 'International Tables Vol C Tables 4.2.6.8 and 6.1.1.4' 
 'N'  'N'   0.0061   0.0033 
 'International Tables Vol C Tables 4.2.6.8 and 6.1.1.4' 
 'O'  'O'   0.0106   0.0060 
 'International Tables Vol C Tables 4.2.6.8 and 6.1.1.4' 
 'S'  'S'   0.1246   0.1234 
 'International Tables Vol C Tables 4.2.6.8 and 6.1.1.4' 
  
_space_group_crystal_system       monoclinic 
_space_group_IT_number            14 
_space_group_name_H-M_alt         'P 21/c' 
_space_group_name_Hall            '-P 2ybc' 
  
_shelx_space_group_comment 
; 
The symmetry employed for this shelxl refinement is uniquely defined 
by the following loop, which should always be used as a source of 
symmetry information in preference to the above space-group names. 
They are only intended as comments. 
; 
  
loop_ 
 _space_group_symop_operation_xyz 
 'x, y, z' 
 '-x, y+1/2, -z+1/2' 
 '-x, -y, -z' 
 'x, -y-1/2, z-1/2' 
  
_cell_length_a                    12.182(3) 
_cell_length_b                    8.791(2) 
_cell_length_c                    15.927(4) 
_cell_angle_alpha                 90 
_cell_angle_beta                  112.063(16) 
_cell_angle_gamma                 90 
_cell_volume                      1580.8(7) 
_cell_formula_units_Z             4 
_cell_measurement_temperature     293(2) 
_cell_measurement_reflns_used     1650 
_cell_measurement_theta_min       2.67 
_cell_measurement_theta_max       22.16 
  
_exptl_crystal_description        plate 
_exptl_crystal_colour             colourless 
_exptl_crystal_density_meas       ? 
_exptl_crystal_density_method     ? 
_exptl_crystal_density_diffrn     1.338 
_exptl_crystal_F_000              672 
_exptl_transmission_factor_min    ? 
_exptl_transmission_factor_max    ? 
_exptl_crystal_size_max           0.200 
_exptl_crystal_size_mid           0.200 
_exptl_crystal_size_min           0.100 
_exptl_absorpt_coefficient_mu     0.219 
_shelx_estimated_absorpt_T_min    0.958 
_shelx_estimated_absorpt_T_max    0.978 
_exptl_absorpt_correction_type   multi-scan 
_exptl_absorpt_correction_T_min  0.6630 
_exptl_absorpt_correction_T_max  0.7457 
_exptl_absorpt_process_details 
; 
 SADABS 2016/2: Krause, L., Herbst-Irmer, R., Sheldrick G.M. & Stalke D., 
 J. Appl. Cryst. 48 (2015) 3-10 
; 
_exptl_absorpt_special_details    ? 
_diffrn_ambient_temperature       293(2) 
_diffrn_radiation_wavelength      0.71073 
_diffrn_radiation_type            MoK\a 
_diffrn_source                    ? 
_diffrn_measurement_device_type   'Bruker APEX-II CCD' 
_diffrn_measurement_method        '\f and \w scans' 
_diffrn_detector_area_resol_mean  ? 
_diffrn_reflns_number             13341 
_diffrn_reflns_av_unetI/netI      0.1486 
_diffrn_reflns_av_R_equivalents   0.1116 
_diffrn_reflns_limit_h_min        -13 
_diffrn_reflns_limit_h_max        15 
_diffrn_reflns_limit_k_min        -10 
_diffrn_reflns_limit_k_max        10 
_diffrn_reflns_limit_l_min        -19 
_diffrn_reflns_limit_l_max        16 
_diffrn_reflns_theta_min          1.804 
_diffrn_reflns_theta_max          25.997 
_diffrn_reflns_theta_full         25.242 
_diffrn_measured_fraction_theta_max   0.999 
_diffrn_measured_fraction_theta_full  0.999 
_diffrn_reflns_Laue_measured_fraction_max    0.999 
_diffrn_reflns_Laue_measured_fraction_full   0.999 
_diffrn_reflns_point_group_measured_fraction_max   0.999 
_diffrn_reflns_point_group_measured_fraction_full  0.999 
_reflns_number_total              3099 
_reflns_number_gt                 1441 
_reflns_threshold_expression      'I > 2\s(I)' 
_reflns_Friedel_coverage          0.000 
_reflns_Friedel_fraction_max      . 
_reflns_Friedel_fraction_full     . 
  
_reflns_special_details 
; 
 Reflections were merged by SHELXL according to the crystal 
 class for the calculation of statistics and refinement. 
  
 _reflns_Friedel_fraction is defined as the number of unique 
 Friedel pairs measured divided by the number that would be 
 possible theoretically, ignoring centric projections and 
 systematic absences. 
; 
  
_computing_data_collection        'Bruker APEX2' 
_computing_cell_refinement        'Bruker SAINT' 
_computing_data_reduction         'Bruker SAINT' 
_computing_structure_solution     'SHELXT 2014/5 (Sheldrick, 2014)' 
_computing_structure_refinement 'SHELXL-2017/1 (Sheldrick, 2017)' 
_computing_molecular_graphics     'Bruker SHELXTL' 
_computing_publication_material   'Bruker SHELXTL' 
_refine_special_details           ? 
_refine_ls_structure_factor_coef  Fsqd 
_refine_ls_matrix_type            full 
_refine_ls_weighting_scheme       calc 
_refine_ls_weighting_details 
'w=1/[\s^2^(Fo^2^)+(0.0520P)^2^+0.0288P] where P=(Fo^2^+2Fc^2^)/3' 
_atom_sites_solution_primary      ? 
_atom_sites_solution_secondary    ? 
_atom_sites_solution_hydrogens    geom 
_refine_ls_hydrogen_treatment     constr 
_refine_ls_extinction_method      none 
_refine_ls_extinction_coef        . 
_refine_ls_number_reflns          3099 
_refine_ls_number_parameters      199 
_refine_ls_number_restraints      0 
_refine_ls_R_factor_all           0.1819 
_refine_ls_R_factor_gt            0.0684 
_refine_ls_wR_factor_ref          0.1454 
_refine_ls_wR_factor_gt           0.1149 
_refine_ls_goodness_of_fit_ref    1.000 
_refine_ls_restrained_S_all       1.000 
_refine_ls_shift/su_max           0.000 
_refine_ls_shift/su_mean          0.000 
  
loop_ 
 _atom_site_label 
 _atom_site_type_symbol 
 _atom_site_fract_x 
 _atom_site_fract_y 
 _atom_site_fract_z 
 _atom_site_U_iso_or_equiv 
 _atom_site_adp_type 
 _atom_site_occupancy 
 _atom_site_site_symmetry_order 
 _atom_site_calc_flag 
 _atom_site_refinement_flags_posn 
 _atom_site_refinement_flags_adp 
 _atom_site_refinement_flags_occupancy 
 _atom_site_disorder_assembly 
 _atom_site_disorder_group 
S S 0.79384(9) 0.12738(11) 0.37440(7) 0.0359(3) Uani 1 1 d . . . . . 
O1 O 1.1368(3) 0.5073(3) 0.47841(19) 0.0554(8) Uani 1 1 d . . . . . 
O2 O 0.7104(2) 0.0253(3) 0.31382(17) 0.0486(8) Uani 1 1 d . . . . . 
O3 O 0.8786(2) 0.0683(3) 0.45748(17) 0.0431(7) Uani 1 1 d . . . . . 
N1 N 1.0408(3) 0.2806(3) 0.4492(2) 0.0415(9) Uani 1 1 d . . . . . 
H1A H 1.030382 0.198218 0.474393 0.050 Uiso 1 1 calc R U . . . 
N2 N 0.7211(3) 0.2592(3) 0.40043(19) 0.0350(8) Uani 1 1 d . . . . . 
H2B H 0.741627 0.288308 0.455773 0.042 Uiso 1 1 calc R U . . . 
C1 C 1.1627(4) 0.3411(5) 0.6030(3) 0.0573(13) Uani 1 1 d . . . . . 
H1B H 1.134282 0.241752 0.609605 0.086 Uiso 1 1 calc R U . . . 
H1C H 1.247676 0.339770 0.624872 0.086 Uiso 1 1 calc R U . . . 
H1D H 1.137493 0.413328 0.637250 0.086 Uiso 1 1 calc R U . . . 
C2 C 1.1140(3) 0.3855(5) 0.5051(3) 0.0407(10) Uani 1 1 d . . . . . 
C3 C 0.9803(3) 0.2909(4) 0.3552(3) 0.0348(10) Uani 1 1 d . . . . . 
C4 C 0.8718(3) 0.2168(4) 0.3133(3) 0.0327(10) Uani 1 1 d . . . . . 
C5 C 0.8138(4) 0.2211(4) 0.2193(3) 0.0452(11) Uani 1 1 d . . . . . 
H5A H 0.742170 0.170367 0.191929 0.054 Uiso 1 1 calc R U . . . 
C6 C 0.8622(4) 0.3001(5) 0.1671(3) 0.0573(13) Uani 1 1 d . . . . . 
H6A H 0.823754 0.303211 0.104487 0.069 Uiso 1 1 calc R U . . . 
C7 C 0.9676(4) 0.3739(5) 0.2084(3) 0.0564(13) Uani 1 1 d . . . . . 
H7A H 0.999903 0.428446 0.173212 0.068 Uiso 1 1 calc R U . . . 
C8 C 1.0270(4) 0.3695(5) 0.3009(3) 0.0482(11) Uani 1 1 d . . . . . 
H8A H 1.099093 0.419685 0.327119 0.058 Uiso 1 1 calc R U . . . 
C9 C 0.6198(3) 0.3293(4) 0.3294(3) 0.0445(11) Uani 1 1 d . . . . . 
H9A H 0.571800 0.250970 0.289444 0.053 Uiso 1 1 calc R U . . . 
H9B H 0.647673 0.397264 0.293655 0.053 Uiso 1 1 calc R U . . . 
C10 C 0.5450(3) 0.4180(4) 0.3705(3) 0.0483(12) Uani 1 1 d . . . . . 
H10A H 0.596235 0.485529 0.416882 0.058 Uiso 1 1 calc R U . . . 
H10B H 0.488879 0.480480 0.323789 0.058 Uiso 1 1 calc R U . . . 
C11 C 0.4784(4) 0.3189(5) 0.4116(3) 0.0433(11) Uani 1 1 d . . . . . 
C12 C 0.5223(5) 0.2815(6) 0.5012(4) 0.0684(14) Uani 1 1 d . . . . . 
H12A H 0.594879 0.321460 0.538612 0.082 Uiso 1 1 calc R U . . . 
C13 C 0.4619(8) 0.1858(8) 0.5381(5) 0.100(2) Uani 1 1 d . . . . . 
H13A H 0.493980 0.160618 0.599272 0.120 Uiso 1 1 calc R U . . . 
C14 C 0.3548(7) 0.1292(7) 0.4832(7) 0.108(3) Uani 1 1 d . . . . . 
H14A H 0.312255 0.066743 0.507198 0.130 Uiso 1 1 calc R U . . . 
C15 C 0.3102(5) 0.1639(7) 0.3938(6) 0.104(2) Uani 1 1 d . . . . . 
H15A H 0.237958 0.123052 0.356356 0.125 Uiso 1 1 calc R U . . . 
C16 C 0.3708(4) 0.2590(6) 0.3580(4) 0.0718(15) Uani 1 1 d . . . . . 
H16A H 0.338565 0.283046 0.296709 0.086 Uiso 1 1 calc R U . . . 
  
loop_ 
 _atom_site_aniso_label 
 _atom_site_aniso_U_11 
 _atom_site_aniso_U_22 
 _atom_site_aniso_U_33 
 _atom_site_aniso_U_23 
 _atom_site_aniso_U_13 
 _atom_site_aniso_U_12 
S 0.0338(6) 0.0323(6) 0.0404(7) -0.0032(5) 0.0123(5) -0.0056(5) 
O1 0.066(2) 0.0388(18) 0.052(2) -0.0015(15) 0.0114(16) -0.0157(16) 
O2 0.0483(18) 0.0380(16) 0.0542(19) -0.0152(14) 0.0132(15) -0.0175(14) 
O3 0.0369(16) 0.0445(17) 0.0415(17) 0.0114(14) 0.0076(13) 0.0008(14) 
N1 0.042(2) 0.035(2) 0.042(2) 0.0037(17) 0.0106(18) -0.0109(17) 
N2 0.036(2) 0.044(2) 0.0241(19) -0.0026(16) 0.0099(16) 0.0057(16) 
C1 0.056(3) 0.046(3) 0.056(3) -0.001(2) 0.005(2) -0.011(2) 
C2 0.034(3) 0.038(3) 0.045(3) -0.007(2) 0.009(2) -0.002(2) 
C3 0.036(3) 0.034(2) 0.037(3) -0.003(2) 0.016(2) 0.000(2) 
C4 0.040(3) 0.027(2) 0.032(3) -0.0015(19) 0.014(2) 0.003(2) 
C5 0.050(3) 0.045(3) 0.041(3) -0.005(2) 0.018(2) -0.002(2) 
C6 0.076(4) 0.060(3) 0.038(3) -0.001(3) 0.025(3) -0.001(3) 
C7 0.080(4) 0.046(3) 0.059(3) -0.005(3) 0.045(3) -0.007(3) 
C8 0.048(3) 0.048(3) 0.053(3) -0.010(2) 0.023(2) -0.012(2) 
C9 0.040(3) 0.045(3) 0.045(3) 0.004(2) 0.013(2) 0.000(2) 
C10 0.039(3) 0.044(3) 0.059(3) 0.001(2) 0.015(2) 0.007(2) 
C11 0.033(3) 0.046(3) 0.051(3) 0.009(2) 0.017(2) 0.014(2) 
C12 0.078(4) 0.074(4) 0.056(4) -0.002(3) 0.028(3) 0.018(3) 
C13 0.145(7) 0.102(5) 0.081(5) 0.037(4) 0.075(5) 0.047(5) 
C14 0.125(7) 0.079(5) 0.173(8) 0.042(5) 0.116(7) 0.028(5) 
C15 0.063(4) 0.087(5) 0.161(7) 0.031(5) 0.042(5) -0.011(3) 
C16 0.047(3) 0.078(4) 0.080(4) 0.026(3) 0.011(3) -0.006(3) 
  
_geom_special_details 
; 
 All esds (except the esd in the dihedral angle between two l.s. planes) 
 are estimated using the full covariance matrix.  The cell esds are taken 
 into account individually in the estimation of esds in distances, angles 
 and torsion angles; correlations between esds in cell parameters are only 
 used when they are defined by crystal symmetry.  An approximate (isotropic) 
 treatment of cell esds is used for estimating esds involving l.s. planes. 
; 
  
loop_ 
 _geom_bond_atom_site_label_1 
 _geom_bond_atom_site_label_2 
 _geom_bond_distance 
 _geom_bond_site_symmetry_2 
 _geom_bond_publ_flag 
S O2 1.426(2) . ? 
S O3 1.435(3) . ? 
S N2 1.604(3) . ? 
S C4 1.778(4) . ? 
O1 C2 1.222(4) . ? 
N1 C2 1.357(5) . ? 
N1 C3 1.402(4) . ? 
N1 H1A 0.8600 . ? 
N2 C9 1.461(4) . ? 
N2 H2B 0.8600 . ? 
C1 C2 1.497(5) . ? 
C1 H1B 0.9600 . ? 
C1 H1C 0.9600 . ? 
C1 H1D 0.9600 . ? 
C3 C8 1.386(5) . ? 
C3 C4 1.398(5) . ? 
C4 C5 1.395(5) . ? 
C5 C6 1.375(5) . ? 
C5 H5A 0.9300 . ? 
C6 C7 1.367(6) . ? 
C6 H6A 0.9300 . ? 
C7 C8 1.376(5) . ? 
C7 H7A 0.9300 . ? 
C8 H8A 0.9300 . ? 
C9 C10 1.523(5) . ? 
C9 H9A 0.9700 . ? 
C9 H9B 0.9700 . ? 
C10 C11 1.497(5) . ? 
C10 H10A 0.9700 . ? 
C10 H10B 0.9700 . ? 
C11 C12 1.363(6) . ? 
C11 C16 1.372(6) . ? 
C12 C13 1.386(8) . ? 
C12 H12A 0.9300 . ? 
C13 C14 1.363(9) . ? 
C13 H13A 0.9300 . ? 
C14 C15 1.355(8) . ? 
C14 H14A 0.9300 . ? 
C15 C16 1.373(7) . ? 
C15 H15A 0.9300 . ? 
C16 H16A 0.9300 . ? 
  
loop_ 
 _geom_angle_atom_site_label_1 
 _geom_angle_atom_site_label_2 
 _geom_angle_atom_site_label_3 
 _geom_angle 
 _geom_angle_site_symmetry_1 
 _geom_angle_site_symmetry_3 
 _geom_angle_publ_flag 
O2 S O3 118.62(17) . . ? 
O2 S N2 107.89(16) . . ? 
O3 S N2 107.40(16) . . ? 
O2 S C4 107.42(17) . . ? 
O3 S C4 108.49(17) . . ? 
N2 S C4 106.41(16) . . ? 
C2 N1 C3 127.5(3) . . ? 
C2 N1 H1A 116.3 . . ? 
C3 N1 H1A 116.3 . . ? 
C9 N2 S 119.5(3) . . ? 
C9 N2 H2B 120.3 . . ? 
S N2 H2B 120.3 . . ? 
C2 C1 H1B 109.5 . . ? 
C2 C1 H1C 109.5 . . ? 
H1B C1 H1C 109.5 . . ? 
C2 C1 H1D 109.5 . . ? 
H1B C1 H1D 109.5 . . ? 
H1C C1 H1D 109.5 . . ? 
O1 C2 N1 123.2(4) . . ? 
O1 C2 C1 122.5(4) . . ? 
N1 C2 C1 114.3(4) . . ? 
C8 C3 C4 118.1(4) . . ? 
C8 C3 N1 121.6(4) . . ? 
C4 C3 N1 120.2(3) . . ? 
C5 C4 C3 120.4(4) . . ? 
C5 C4 S 116.1(3) . . ? 
C3 C4 S 123.3(3) . . ? 
C6 C5 C4 120.2(4) . . ? 
C6 C5 H5A 119.9 . . ? 
C4 C5 H5A 119.9 . . ? 
C7 C6 C5 119.2(4) . . ? 
C7 C6 H6A 120.4 . . ? 
C5 C6 H6A 120.4 . . ? 
C6 C7 C8 121.5(4) . . ? 
C6 C7 H7A 119.2 . . ? 
C8 C7 H7A 119.2 . . ? 
C7 C8 C3 120.5(4) . . ? 
C7 C8 H8A 119.7 . . ? 
C3 C8 H8A 119.7 . . ? 
N2 C9 C10 110.5(3) . . ? 
N2 C9 H9A 109.5 . . ? 
C10 C9 H9A 109.5 . . ? 
N2 C9 H9B 109.5 . . ? 
C10 C9 H9B 109.5 . . ? 
H9A C9 H9B 108.1 . . ? 
C11 C10 C9 113.6(3) . . ? 
C11 C10 H10A 108.9 . . ? 
C9 C10 H10A 108.9 . . ? 
C11 C10 H10B 108.9 . . ? 
C9 C10 H10B 108.8 . . ? 
H10A C10 H10B 107.7 . . ? 
C12 C11 C16 117.7(4) . . ? 
C12 C11 C10 122.3(4) . . ? 
C16 C11 C10 120.0(4) . . ? 
C11 C12 C13 122.0(6) . . ? 
C11 C12 H12A 119.0 . . ? 
C13 C12 H12A 119.0 . . ? 
C14 C13 C12 118.8(6) . . ? 
C14 C13 H13A 120.6 . . ? 
C12 C13 H13A 120.6 . . ? 
C15 C14 C13 120.1(6) . . ? 
C15 C14 H14A 120.0 . . ? 
C13 C14 H14A 120.0 . . ? 
C14 C15 C16 120.5(6) . . ? 
C14 C15 H15A 119.8 . . ? 
C16 C15 H15A 119.8 . . ? 
C11 C16 C15 120.9(5) . . ? 
C11 C16 H16A 119.6 . . ? 
C15 C16 H16A 119.6 . . ? 
  
loop_ 
 _geom_torsion_atom_site_label_1 
 _geom_torsion_atom_site_label_2 
 _geom_torsion_atom_site_label_3 
 _geom_torsion_atom_site_label_4 
 _geom_torsion 
 _geom_torsion_site_symmetry_1 
 _geom_torsion_site_symmetry_2 
 _geom_torsion_site_symmetry_3 
 _geom_torsion_site_symmetry_4 
 _geom_torsion_publ_flag 
O2 S N2 C9 -44.6(3) . . . . ? 
O3 S N2 C9 -173.6(3) . . . . ? 
C4 S N2 C9 70.4(3) . . . . ? 
C3 N1 C2 O1 -0.2(6) . . . . ? 
C3 N1 C2 C1 178.6(3) . . . . ? 
C2 N1 C3 C8 32.2(6) . . . . ? 
C2 N1 C3 C4 -150.0(4) . . . . ? 
C8 C3 C4 C5 0.8(5) . . . . ? 
N1 C3 C4 C5 -177.1(3) . . . . ? 
C8 C3 C4 S -173.6(3) . . . . ? 
N1 C3 C4 S 8.5(5) . . . . ? 
O2 S C4 C5 23.5(3) . . . . ? 
O3 S C4 C5 152.9(3) . . . . ? 
N2 S C4 C5 -91.8(3) . . . . ? 
O2 S C4 C3 -161.8(3) . . . . ? 
O3 S C4 C3 -32.5(4) . . . . ? 
N2 S C4 C3 82.8(3) . . . . ? 
C3 C4 C5 C6 -0.8(6) . . . . ? 
S C4 C5 C6 174.0(3) . . . . ? 
C4 C5 C6 C7 0.0(6) . . . . ? 
C5 C6 C7 C8 0.8(7) . . . . ? 
C6 C7 C8 C3 -0.9(6) . . . . ? 
C4 C3 C8 C7 0.1(6) . . . . ? 
N1 C3 C8 C7 177.9(4) . . . . ? 
S N2 C9 C10 164.7(2) . . . . ? 
N2 C9 C10 C11 -70.6(4) . . . . ? 
C9 C10 C11 C12 93.8(5) . . . . ? 
C9 C10 C11 C16 -84.4(5) . . . . ? 
C16 C11 C12 C13 0.3(7) . . . . ? 
C10 C11 C12 C13 -177.9(4) . . . . ? 
C11 C12 C13 C14 -0.9(9) . . . . ? 
C12 C13 C14 C15 1.5(10) . . . . ? 
C13 C14 C15 C16 -1.6(10) . . . . ? 
C12 C11 C16 C15 -0.4(7) . . . . ? 
C10 C11 C16 C15 177.9(4) . . . . ? 
C14 C15 C16 C11 1.0(9) . . . . ? 
  
_refine_diff_density_max    0.348 
_refine_diff_density_min   -0.390 
_refine_diff_density_rms    0.059 
  
_shelx_res_file 
; 
TITL 12484_0m_a.res in P2(1)/c 
    12484_0m_a.res 
    created by SHELXL-2017/1 at 13:57:52 on 22-Mar-2021 
CELL 0.71073 12.1824 8.7912 15.9267 90.000 112.063 90.000 
ZERR 4.00 0.0028 0.0020 0.0044 0.000 0.016 0.000 
LATT 1 
SYMM -x, y+1/2, -z+1/2 
SFAC C H N O S 
UNIT 64 72 8 12 4 
TEMP 20.000 
SIZE 0.100 0.200 0.200 
ACTA 
L.S. 8 
FMAP 2 
PLAN 20 
HTAB 
BOND $H 
CONF 
omit -2 52 
WGHT    0.052000    0.028800 
FVAR       0.43870 
S     5    0.793836    0.127385    0.374403    11.00000    0.03375    0.03226 = 
         0.04037   -0.00319    0.01232   -0.00563 
O1    4    1.136837    0.507292    0.478407    11.00000    0.06598    0.03882 = 
         0.05188   -0.00150    0.01140   -0.01567 
O2    4    0.710444    0.025280    0.313822    11.00000    0.04829    0.03796 = 
         0.05416   -0.01517    0.01317   -0.01750 
O3    4    0.878618    0.068294    0.457477    11.00000    0.03690    0.04452 = 
         0.04155    0.01143    0.00761    0.00081 
N1    3    1.040803    0.280580    0.449203    11.00000    0.04210    0.03538 = 
         0.04243    0.00366    0.01059   -0.01093 
AFIX  43 
H1A   2    1.030382    0.198218    0.474393    11.00000   -1.20000 
AFIX   0 
N2    3    0.721128    0.259167    0.400428    11.00000    0.03565    0.04426 = 
         0.02407   -0.00264    0.00993    0.00565 
AFIX  43 
H2B   2    0.741627    0.288308    0.455773    11.00000   -1.20000 
AFIX   0 
C1    1    1.162728    0.341106    0.602980    11.00000    0.05610    0.04595 = 
         0.05559   -0.00112    0.00468   -0.01078 
AFIX  33 
H1B   2    1.134282    0.241752    0.609605    11.00000   -1.50000 
H1C   2    1.247676    0.339770    0.624872    11.00000   -1.50000 
H1D   2    1.137493    0.413328    0.637250    11.00000   -1.50000 
AFIX   0 
C2    1    1.113961    0.385508    0.505051    11.00000    0.03391    0.03753 = 
         0.04530   -0.00719    0.00883   -0.00247 
C3    1    0.980254    0.290928    0.355196    11.00000    0.03568    0.03431 = 
         0.03673   -0.00344    0.01622    0.00016 
C4    1    0.871802    0.216785    0.313309    11.00000    0.03959    0.02682 = 
         0.03248   -0.00155    0.01443    0.00266 
C5    1    0.813811    0.221088    0.219344    11.00000    0.04960    0.04521 = 
         0.04146   -0.00463    0.01797   -0.00211 
AFIX  43 
H5A   2    0.742170    0.170367    0.191929    11.00000   -1.20000 
AFIX   0 
C6    1    0.862237    0.300077    0.167143    11.00000    0.07634    0.06035 = 
         0.03831   -0.00070    0.02495   -0.00133 
AFIX  43 
H6A   2    0.823754    0.303211    0.104487    11.00000   -1.20000 
AFIX   0 
C7    1    0.967601    0.373935    0.208427    11.00000    0.08020    0.04646 = 
         0.05905   -0.00452    0.04498   -0.00672 
AFIX  43 
H7A   2    0.999903    0.428446    0.173212    11.00000   -1.20000 
AFIX   0 
C8    1    1.026993    0.369521    0.300870    11.00000    0.04765    0.04757 = 
         0.05336   -0.00987    0.02350   -0.01192 
AFIX  43 
H8A   2    1.099093    0.419685    0.327119    11.00000   -1.20000 
AFIX   0 
C9    1    0.619828    0.329264    0.329367    11.00000    0.04050    0.04484 = 
         0.04517    0.00358    0.01279    0.00048 
AFIX  23 
H9A   2    0.571800    0.250970    0.289444    11.00000   -1.20000 
H9B   2    0.647673    0.397264    0.293655    11.00000   -1.20000 
AFIX   0 
C10   1    0.544998    0.418000    0.370528    11.00000    0.03891    0.04366 = 
         0.05922    0.00051    0.01473    0.00671 
AFIX  23 
H10A  2    0.596235    0.485529    0.416882    11.00000   -1.20000 
H10B  2    0.488879    0.480480    0.323789    11.00000   -1.20000 
AFIX   0 
C11   1    0.478417    0.318936    0.411551    11.00000    0.03344    0.04575 = 
         0.05143    0.00903    0.01676    0.01400 
C12   1    0.522281    0.281541    0.501151    11.00000    0.07785    0.07422 = 
         0.05588   -0.00162    0.02812    0.01804 
AFIX  43 
H12A  2    0.594879    0.321460    0.538612    11.00000   -1.20000 
AFIX   0 
C13   1    0.461942    0.185821    0.538102    11.00000    0.14548    0.10184 = 
         0.08109    0.03716    0.07502    0.04658 
AFIX  43 
H13A  2    0.493980    0.160618    0.599272    11.00000   -1.20000 
AFIX   0 
C14   1    0.354794    0.129240    0.483222    11.00000    0.12549    0.07888 = 
         0.17268    0.04195    0.11589    0.02818 
AFIX  43 
H14A  2    0.312255    0.066743    0.507198    11.00000   -1.20000 
AFIX   0 
C15   1    0.310194    0.163931    0.393794    11.00000    0.06342    0.08697 = 
         0.16142    0.03145    0.04163   -0.01076 
AFIX  43 
H15A  2    0.237958    0.123052    0.356356    11.00000   -1.20000 
AFIX   0 
C16   1    0.370833    0.258971    0.358036    11.00000    0.04661    0.07761 = 
         0.08016    0.02572    0.01121   -0.00615 
AFIX  43 
H16A  2    0.338565    0.283046    0.296709    11.00000   -1.20000 
  
AFIX   0 
HKLF 4 1 1 0 0 0 1 0 0 0 1 
  
  
  
  
REM  12484_0m_a.res in P2(1)/c 
REM R1 =  0.0684 for    1441 Fo > 4sig(Fo)  and  0.1819 for all    3099 data 
REM    199 parameters refined using      0 restraints 
  
END 
  
WGHT      0.0572      0.0184 
  
REM Instructions for potential hydrogen bonds 
HTAB N1 O3 
EQIV $1 -x+2, -y, -z+1 
HTAB N1 O3_$1 
EQIV $2 -x+2, -y+1, -z+1 
HTAB N2 O1_$2 
HTAB C8 O1 
EQIV $3 -x+1, y+1/2, -z+1/2 
HTAB C10 O2_$3 
  
REM Highest difference peak  0.348,  deepest hole -0.390,  1-sigma level  0.059 
Q1    1   0.7863  0.3497  0.4333  11.00000  0.05    0.35 
Q2    1   0.7387  0.0298  0.3565  11.00000  0.05    0.22 
Q3    1   1.2091  0.4452  0.6251  11.00000  0.05    0.22 
Q4    1   1.2260  0.2197  0.6287  11.00000  0.05    0.22 
Q5    1   1.0472  0.5819  0.3347  11.00000  0.05    0.21 
Q6    1   1.0966  0.4814  0.5109  11.00000  0.05    0.21 
Q7    1   0.6330  0.0624  0.6054  11.00000  0.05    0.21 
Q8    1   0.6911  0.2806  0.1576  11.00000  0.05    0.19 
Q9    1   0.2972  0.1075  0.4746  11.00000  0.05    0.19 
Q10   1   0.9019  0.3633  0.3291  11.00000  0.05    0.19 
Q11   1   0.5347  0.5664  0.3054  11.00000  0.05    0.18 
Q12   1   0.6012  0.4885  0.5737  11.00000  0.05    0.18 
Q13   1   0.5935  0.5136  0.2643  11.00000  0.05    0.18 
Q14   1   1.3180  0.3808  0.7145  11.00000  0.05    0.18 
Q15   1   0.3626  0.1201  0.5884  11.00000  0.05    0.18 
Q16   1   1.2655  0.1945  0.5792  11.00000  0.05    0.18 
Q17   1   0.7912  0.2729  0.0651  11.00000  0.05    0.18 
Q18   1   0.5374  0.2589  0.4317  11.00000  0.05    0.18 
Q19   1   0.3682  0.2096  0.2765  11.00000  0.05    0.18 
Q20   1   0.9419  0.1677  0.4736  11.00000  0.05    0.18 
; 
_shelx_res_checksum   72009 
  
_shelx_hkl_file 
; 
   1   0   0  650.98   11.33 
  -1   0   0  656.90    9.67 
   1   0   0  671.98   10.07 
   2   0   0   15.28    4.11 
   2   0   0    6.93    1.91 
  -2   0   0    8.41    1.94 
   3   0   0  587.76   16.58 
   3   0   0  579.32   11.31 
   3   0   0  587.26   11.50 
   4   0   0    8.95    3.69 
   4   0   0   -1.41    3.59 
   4   0   0   -3.61    7.52 
   5   0   0    4.11    3.71 
   5   0   0    9.00    8.24 
   5   0   0    7.84    3.81 
   6   0   0  441.99   12.11 
   6   0   0  460.99   12.57 
   6   0   0  452.08   20.63 
   7   0   0   62.40    6.70 
   7   0   0   63.78    6.61 
   7   0   0   53.50   12.88 
   8   0   0   66.14    8.73 
   8   0   0   63.42   15.05 
   8   0   0   61.06    7.07 
   9   0   0   14.93    6.02 
   9   0   0   -1.53    6.35 
   9   0   0   11.24   14.49 
  10   0   0   44.57   16.46 
  10   0   0   67.88   10.59 
  11   0   0    0.06   13.37 
  13   0   0   24.11   16.80 
  14   0   0   10.33   16.70 
  15   0   0    4.38   19.03 
   0  -1   0    2.32    1.74 
   0  -1   0    1.90    1.58 
   0  -1   0    0.19    1.58 
   0  -1   0    1.19    1.40 
   0   1   0    5.70    1.97 
   0   1   0    2.25    1.53 
   0   1   0   -0.26    0.66 
   0   1   0    1.43    1.75 
   1  -1   0  871.90   16.62 
   1  -1   0  898.53   13.75 
  -1  -1   0  887.88   13.92 
   1  -1   0  877.54   15.86 
   1   1   0  894.96   13.94 
   1   1   0  933.58   15.99 
  -1   1   0  908.17   16.09 
  -1   1   0  915.69   16.98 
  -1   1   0  866.42   13.71 
  -2  -1   0  667.28    9.90 
   2  -1   0  679.83   14.36 
  -2  -1   0  653.02    9.83 
  -2  -1   0  682.85   15.31 
  -2   1   0  668.89   16.45 
   2   1   0  638.32   14.94 
  -2   1   0  661.75   14.37 
  -2   1   0  659.23   13.03 
   4  -1   0  535.30   14.49 
  -4   1   0  517.12   14.51 
   4   1   0  496.56   17.89 
   5  -1   0    1.18    4.95 
   5  -1   0    6.51    5.25 
   5   1   0    9.63    8.04 
   6  -1   0    6.05    5.36 
   6  -1   0   -4.92    5.18 
   6   1   0    6.58    8.92 
   7  -1   0   18.48    6.72 
   7  -1   0   40.55   12.41 
   7   1   0   11.62   11.27 
   8  -1   0    9.73    7.04 
   8  -1   0   -7.06   12.29 
   8   1   0  -15.20   10.81 
   9  -1   0   45.63   16.20 
   9  -1   0   32.10    8.42 
   9   1   0   19.81   14.00 
  10  -1   0   23.66    8.31 
  10  -1   0   -4.25   14.51 
  10   1   0   -5.36   13.27 
  11  -1   0   42.46   16.85 
  11   1   0   77.45   17.91 
  12  -1   0   30.99   16.03 
  12   1   0   26.62   15.97 
  13  -1   0   46.37   17.39 
 -13   1   0   21.81   15.52 
  13   1   0   23.62   17.40 
  14  -1   0   -6.04   15.85 
  14   1   0   11.58   18.10 
  15  -1   0   31.09   18.34 
  15   1   0   -9.17   16.92 
   0  -2   0 2970.84   43.97 
   0  -2   0 2874.93   42.86 
   0  -2   0 2918.34   45.54 
   0  -2   0 2878.59   44.49 
   0   2   0 2883.47   43.90 
   0   2   0 2882.91   45.64 
   0   2   0 2868.08   42.93 
   0   2   0 2892.68   44.63 
   1  -2   0   22.96    5.97 
   1  -2   0   27.05    4.03 
  -1  -2   0   37.89    4.97 
   1  -2   0   33.76    5.58 
  -1  -2   0   27.24    6.41 
   1   2   0   31.22    4.96 
  -1   2   0   29.60    4.08 
   1   2   0   49.50    6.56 
  -1   2   0   19.92    5.76 
  -1   2   0   27.62    5.63 
  -2  -2   0  216.88    7.93 
   2  -2   0  235.92    8.43 
   2  -2   0  222.59   10.81 
   2  -2   0  224.32   12.39 
   2   2   0  216.15    7.96 
  -2   2   0  208.14    8.12 
  -2   2   0  220.14   12.13 
  -2   2   0  242.20   13.60 
   2   2   0  218.84   11.37 
   3  -2   0   35.81    7.24 
  -3  -2   0   15.75    3.41 
   3  -2   0   21.58    7.86 
  -3  -2   0   12.74    3.46 
  -3   2   0   10.79    6.35 
  -3   2   0   12.11    4.90 
   3   2   0   11.45    6.90 
  -3   2   0   14.55    7.02 
  -4   2   0  165.46   11.21 
  -4   2   0  139.12    9.21 
   4   2   0  148.09   12.22 
  -4   2   0  155.25   12.72 
   5  -2   0  149.80   11.77 
  -5   2   0  161.66   11.44 
   5   2   0  147.37   14.19 
  -5   2   0  161.77   14.48 
  -5   2   0  161.64   11.92 
   6  -2   0   86.30   10.84 
  -6   2   0   75.50   11.28 
   6   2   0   67.25   11.61 
  -6   2   0   63.06    9.19 
   7  -2   0   52.89    9.49 
  -7   2   0   60.21   12.97 
  -7   2   0   79.67   11.43 
   7   2   0   54.10   13.69 
   8  -2   0   -2.78    8.34 
  -8   2   0   11.84   10.01 
   8   2   0    6.99   13.71 
  -8   2   0   13.77   10.63 
   9  -2   0   54.21   11.05 
   9  -2   0   47.46   15.00 
  -9   2   0   34.14   12.82 
   9   2   0   29.29   15.22 
  -9   2   0   42.86   14.78 
  10  -2   0    3.10   13.88 
  10  -2   0   15.40    9.09 
  10   2   0   -9.57   13.44 
 -10   2   0   25.45   12.73 
  11  -2   0    5.51    8.73 
  11  -2   0    0.06   14.15 
  11   2   0   -1.66   12.75 
 -11   2   0   15.58   12.89 
  12  -2   0    8.42   15.77 
 -12   2   0    8.05   13.35 
  12   2   0   22.65   14.46 
  13  -2   0   -3.67   15.51 
  13   2   0   15.71   14.90 
  14  -2   0   -9.10   16.98 
  14   2   0  -11.60   15.73 
   0  -3   0    0.82    5.90 
   0  -3   0   -2.45    5.31 
   0  -3   0   -8.81    4.80 
   0   3   0    2.13    5.98 
   0   3   0    6.62    6.65 
   0   3   0    2.57    5.60 
   1  -3   0    0.22    4.64 
  -1  -3   0    5.52    6.17 
   1  -3   0    7.37    6.74 
  -1  -3   0    9.68    6.16 
  -1  -3   0    9.32    5.81 
  -1   3   0    7.55    6.46 
   1   3   0    1.81    6.65 
  -1   3   0    9.14    4.71 
  -1   3   0    3.98    5.79 
   1   3   0    8.38    5.63 
   2  -3   0    9.36    4.56 
  -2  -3   0   12.27    4.91 
   2  -3   0   11.72    7.30 
  -2   3   0   10.83    4.14 
   2   3   0    5.28    6.86 
   2   3   0   11.91    5.00 
  -2   3   0   12.77    7.22 
  -2   3   0   10.33    6.46 
  -3  -3   0   27.03    4.92 
   3  -3   0   25.33    4.91 
  -3  -3   0   29.94    5.24 
   3  -3   0   25.20    7.48 
   3   3   0   22.36    7.44 
  -3   3   0   12.89    7.39 
  -3   3   0   32.00    8.21 
  -3   3   0   24.38    4.86 
  -4  -3   0   23.46    4.60 
  -4  -3   0   26.07    4.56 
   4  -3   0   42.37    9.33 
  -4   3   0   23.21    5.63 
  -4   3   0   21.98    8.92 
  -4   3   0   35.36    8.87 
   4   3   0   43.44    9.30 
  -5  -3   0   40.63    4.79 
  -5  -3   0   34.11    4.86 
   5  -3   0   59.22    9.78 
  -5   3   0   49.66    7.19 
  -5   3   0   31.97    9.72 
   5   3   0   53.01   11.39 
  -5   3   0   34.55    8.76 
   6  -3   0  107.47   13.99 
  -6   3   0  122.81   12.04 
  -6   3   0  105.36   14.11 
   6   3   0  121.35   16.43 
   7  -3   0   12.82    9.92 
   7   3   0   15.09   11.77 
  -7   3   0   14.88    8.65 
  -7   3   0   15.22   11.80 
   8  -3   0   47.93   11.58 
  -8   3   0   41.28   13.16 
   8   3   0   65.36   15.14 
  -8   3   0   60.02   11.22 
   9  -3   0    0.45    9.55 
   9   3   0   -1.60   13.59 
  -9   3   0   11.00   13.08 
  -9   3   0   -6.42    9.80 
  10  -3   0   -7.32    9.34 
  10  -3   0  -13.82   14.12 
 -10   3   0   -2.65   10.04 
  10   3   0   -0.29   13.35 
  11  -3   0   -0.34   15.40 
  11  -3   0   14.91   10.62 
 -11   3   0   -2.74   11.61 
  11   3   0   14.19   15.01 
  12  -3   0    3.42   15.07 
  12   3   0  -16.79   13.60 
  13  -3   0   15.74   17.59 
  13   3   0   25.47   17.93 
  14  -3   0    8.25   17.73 
  14   3   0    0.68   17.68 
   0  -4   0   10.28    6.23 
   0  -4   0    4.18    5.66 
   0   4   0   -4.83    6.84 
   0   4   0    6.64    6.64 
   0   4   0    9.04    6.77 
  -1  -4   0    9.47    6.75 
   1  -4   0   14.59    7.77 
   1  -4   0   19.56    5.86 
  -1  -4   0   27.60    7.09 
   1   4   0   25.25    7.31 
   1   4   0   40.47    8.70 
  -1   4   0   19.35    7.77 
  -1   4   0   21.38    5.75 
  -1   4   0   17.49    7.33 
  -2  -4   0    0.34    6.92 
   2  -4   0    4.62    5.04 
   2  -4   0   -1.79    7.56 
  -2  -4   0   -4.89    6.57 
   2   4   0   -2.89    7.25 
  -2   4   0   -0.55    4.37 
   2   4   0    1.54    5.76 
  -2   4   0   -0.22    7.54 
  -2   4   0   -0.74    7.09 
  -3  -4   0   22.72    6.32 
   3  -4   0   25.08    9.47 
  -3  -4   0   22.66    6.31 
  -3  -4   0   28.11    8.77 
   3  -4   0   17.09    5.23 
  -3   4   0   25.63    8.39 
  -3   4   0   25.16    5.22 
  -3   4   0   30.58    9.34 
   3   4   0   23.55    9.17 
  -4  -4   0   18.93    6.27 
  -4  -4   0    9.44    5.48 
   4  -4   0    7.27    5.23 
   4  -4   0    5.80    8.17 
   4   4   0   12.68    9.27 
  -4   4   0   11.23    8.20 
  -4   4   0    8.57    5.17 
  -4   4   0    2.12    9.37 
   5  -4   0  295.96   19.37 
  -5  -4   0  317.88   11.23 
  -5  -4   0  273.88   11.14 
   5   4   0  311.49   19.57 
  -5   4   0  300.16   19.18 
  -5   4   0  307.78   13.10 
  -5   4   0  302.35   21.61 
  -6  -4   0    5.81    4.36 
  -6  -4   0   -0.72    4.13 
   6  -4   0   11.43    9.46 
  -6   4   0   11.00   11.51 
  -6   4   0   -2.07    6.46 
   6   4   0   -7.22   10.44 
   7  -4   0  195.33   18.77 
  -7   4   0  207.41   23.35 
   7   4   0  178.60   19.08 
  -7   4   0  233.06   14.88 
   8  -4   0   32.67   12.23 
   8   4   0   35.60   15.23 
  -8   4   0   14.81   13.53 
  -8   4   0   68.02   10.91 
   9  -4   0  139.39   17.80 
   9   4   0  125.00   19.22 
  -9   4   0  109.81   13.24 
  10  -4   0   34.11   12.46 
  10   4   0   39.97   16.31 
  11  -4   0   -1.36   10.67 
  11  -4   0   -4.23   15.30 
  11   4   0   15.18   15.95 
  12  -4   0   26.54   11.91 
  12  -4   0   -1.97   15.88 
  12   4   0   22.23   16.13 
  13  -4   0   -4.47   15.87 
  13   4   0   25.55   17.48 
  14  -4   0    2.94   17.36 
  14   4   0  -19.49   17.61 
   0  -5   0    9.23    7.71 
   0  -5   0   -8.08    6.08 
   0   5   0    6.91    8.79 
   1  -5   0  117.62   15.55 
   1  -5   0   82.81   10.40 
  -1  -5   0   87.39   11.42 
  -1  -5   0  111.97   13.99 
  -1   5   0  103.48   12.76 
  -1   5   0   96.15   12.39 
   1   5   0  100.54   12.72 
   1   5   0  101.75   13.18 
  -2  -5   0    8.18    8.28 
  -2  -5   0    4.31    8.06 
  -2  -5   0    1.68    7.69 
   2  -5   0    2.97    6.02 
   2  -5   0   12.50    9.51 
  -2   5   0    5.81    9.00 
  -2   5   0   -2.39    9.35 
   2   5   0   14.83    9.62 
   2   5   0    9.06    7.34 
  -2   5   0    8.87    5.61 
  -3  -5   0   21.13    9.09 
  -3  -5   0   24.34    8.56 
  -3  -5   0   33.28   10.33 
   3  -5   0   21.30    9.65 
   3  -5   0   25.75    6.60 
  -3   5   0   20.67   10.00 
  -3   5   0   34.03    6.14 
   3   5   0   24.72   10.34 
  -3   5   0   22.78    9.71 
   4  -5   0   66.12    7.66 
   4  -5   0   66.71   13.52 
  -4  -5   0   65.39    9.69 
  -4  -5   0   42.11   11.80 
   4  -5   0   37.94   11.15 
  -4   5   0   46.83   10.97 
   4   5   0   61.88   12.95 
  -4   5   0   59.10    8.60 
  -4   5   0   61.21   13.16 
  -5  -5   0   21.01   11.68 
  -5  -5   0   14.28    8.04 
   5  -5   0   -2.69   10.33 
  -5  -5   0   -1.20    6.97 
   5  -5   0    6.65   10.97 
  -5   5   0   16.21   11.45 
   5   5   0    3.03   10.66 
  -5   5   0    8.75    5.84 
  -5   5   0    9.92    9.93 
  -6  -5   0  575.79   16.55 
  -6  -5   0  582.83   16.70 
   6  -5   0  621.59   27.77 
  -6   5   0  599.04   17.74 
   6   5   0  553.40   26.63 
  -6   5   0  564.50   30.42 
   7  -5   0    0.61   10.45 
  -7  -5   0   -2.47    4.76 
  -7   5   0   -3.29    7.06 
   7   5   0  -15.68   11.90 
  -7   5   0  -29.06   10.75 
   8  -5   0   51.43   13.95 
   8   5   0   66.43   16.80 
  -8   5   0   57.21    9.38 
   9  -5   0   22.71   12.20 
   9   5   0   22.98   13.96 
  10  -5   0    5.59   11.74 
  10   5   0    2.10   12.91 
  11  -5   0    5.87   12.07 
  11   5   0   -4.62   13.66 
  12  -5   0   10.81   12.46 
  12  -5   0    7.22   16.82 
  12   5   0  -26.29   13.87 
  13  -5   0  -23.05   15.78 
  13   5   0   10.86   17.88 
   0  -6   0   -8.42    9.37 
   0  -6   0    8.55    8.56 
   0  -6   0  -15.41    8.98 
   0   6   0   15.69    9.20 
   1  -6   0    0.12   10.05 
  -1  -6   0   -4.36    8.84 
  -1  -6   0   13.10    9.72 
  -1  -6   0   21.66    9.29 
   1  -6   0   15.26    7.88 
   1  -6   0   -6.97   10.27 
  -1   6   0   14.12   10.57 
  -1   6   0   -1.82    8.86 
   1   6   0    4.99    8.37 
   1   6   0    5.68    9.96 
   2  -6   0   16.22   11.38 
  -2  -6   0    7.04    9.45 
  -2  -6   0   25.36   11.14 
   2  -6   0   18.87    8.09 
   2  -6   0   10.65   11.40 
  -2  -6   0   17.23    9.75 
  -2   6   0    9.35   10.40 
  -2   6   0   -2.39   10.07 
   2   6   0    2.07   10.63 
   3  -6   0    0.74    6.94 
  -3  -6   0   -5.89    9.99 
   3  -6   0    2.15   11.33 
   3  -6   0   -7.03   10.58 
  -3  -6   0    5.33    9.84 
  -3  -6   0    6.46    9.83 
  -3   6   0   11.88    6.28 
  -3   6   0    4.87   10.33 
  -3   6   0    2.32    9.78 
   3   6   0    1.44   11.39 
   4  -6   0   -2.92    6.33 
  -4  -6   0   -7.50   10.11 
  -4  -6   0   -0.64    9.00 
   4  -6   0   -5.73   10.12 
  -4  -6   0    5.51    9.60 
   4  -6   0   -3.66   11.23 
  -4   6   0  -10.83    9.51 
   4   6   0  -13.13   11.30 
  -4   6   0    9.30    5.81 
  -4   6   0   -2.51   10.70 
  -5  -6   0   19.87    9.23 
   5  -6   0   -2.56   12.49 
   5  -6   0    7.81   11.37 
  -5   6   0   17.06   11.52 
  -5   6   0   10.51    5.70 
   5   6   0   -9.00   11.70 
  -6  -6   0   12.93    7.98 
   6  -6   0   16.15   13.92 
   6   6   0    6.55   13.40 
  -6   6   0   -2.49   11.96 
  -6   6   0   14.37    6.06 
   7  -6   0   -4.68   10.66 
   7   6   0   -3.31   12.21 
   8  -6   0    5.91   12.39 
   8   6   0    2.87   12.95 
   9  -6   0   10.12   12.76 
   9   6   0   16.55   14.28 
  10  -6   0    6.55   11.93 
  10   6   0    8.95   13.78 
  11  -6   0   -3.17   12.38 
  11   6   0    0.25   15.45 
  12  -6   0    1.40   12.50 
  12   6   0   17.03   17.42 
   0  -7   0  -11.47   10.33 
   0  -7   0   -2.78   10.83 
   0  -7   0   -5.42    8.52 
  -1  -7   0   -7.07   12.15 
  -1  -7   0   -4.77    9.99 
   1  -7   0   -3.24   11.49 
   1  -7   0   -4.62    8.44 
  -1  -7   0   -2.35    9.26 
   1  -7   0   -0.49   11.25 
  -1   7   0   13.06   10.65 
  -2  -7   0    4.13   10.55 
   2  -7   0   16.82    8.65 
  -2  -7   0  -17.41   11.14 
   2  -7   0   -7.84   11.90 
  -2  -7   0   -0.98   10.11 
   2  -7   0   30.19   13.35 
  -2   7   0  -12.61   10.58 
   2   7   0    2.49   12.46 
  -3  -7   0   54.94   12.82 
  -3  -7   0   41.79   12.91 
   3  -7   0   60.97    9.66 
   3  -7   0   51.39   14.92 
  -3  -7   0   64.91   13.87 
   3  -7   0   29.23   14.73 
  -3   7   0   44.84   12.45 
   3   7   0   58.96   14.77 
   4  -7   0   93.32   11.86 
  -4  -7   0   82.49   14.42 
   4  -7   0   97.27   16.55 
   4  -7   0   81.60   16.75 
  -4  -7   0   84.72   14.04 
   4   7   0   71.29   16.27 
  -4   7   0   96.43   16.55 
  -5  -7   0   40.27   10.95 
   5  -7   0   30.38   13.96 
  -5  -7   0   33.56   11.73 
   5   7   0   38.26   14.48 
   6  -7   0    1.57   14.28 
  -6  -7   0   -7.56    8.60 
   6   7   0   -3.05   12.77 
   7  -7   0   66.06   15.67 
   7   7   0   55.11   16.11 
   8  -7   0   13.98   13.90 
   8   7   0    7.45   14.35 
   9  -7   0  -12.69   12.89 
   9   7   0   20.50   16.09 
  10  -7   0   25.95   14.98 
  10   7   0   38.90   17.06 
  11  -7   0   13.87   14.77 
  11   7   0   10.04   17.37 
  12  -7   0   18.91   14.35 
  12   7   0  -26.01   14.77 
   0  -8   0  124.32   16.20 
   0  -8   0   87.51   15.59 
   0  -8   0  103.69   18.37 
   1  -8   0   52.84   14.54 
   1  -8   0   46.13   10.90 
  -1  -8   0   40.21   12.98 
  -1  -8   0   46.92   16.15 
   1  -8   0   54.29   16.97 
  -1  -8   0   15.19   10.96 
   2  -8   0   92.58   12.03 
  -2  -8   0   94.54   14.35 
   2  -8   0   44.32   15.62 
  -2  -8   0  112.91   17.61 
  -2  -8   0   92.30   15.33 
   2   8   0   91.70   15.93 
  -3  -8   0   12.37   10.78 
   3  -8   0    5.29   14.34 
  -3  -8   0   14.39   12.62 
   3   8   0   -6.52   12.52 
  -4  -8   0    4.47   10.83 
  -4  -8   0   17.73   12.19 
   4  -8   0    7.41   14.98 
   4   8   0   23.84   13.53 
  -5  -8   0   31.48   15.34 
  -5  -8   0   57.67   12.88 
   5  -8   0   29.64   15.47 
   5   8   0   70.15   17.46 
   6  -8   0    7.86   15.06 
   6   8   0    0.86   13.86 
   7  -8   0   -5.30   14.38 
   7   8   0   40.82   16.54 
   8  -8   0    5.21   14.76 
   8   8   0    5.80   15.50 
   9  -8   0    0.30   14.10 
   9   8   0   -1.65   15.83 
  10  -8   0   -8.87   14.09 
  10   8   0   24.56   17.83 
  11  -8   0   -5.67   13.07 
  11   8   0   -4.57   16.80 
   0  -9   0   -4.39   14.32 
  -1  -9   0    4.16   13.74 
  -1  -9   0   15.09   17.39 
   1  -9   0   47.42   17.78 
  -2  -9   0    9.78   14.18 
   2  -9   0   -1.93   14.05 
   3  -9   0   80.40   20.85 
  -3  -9   0   99.61   17.63 
   3   9   0   83.77   17.63 
  -4  -9   0    6.25   13.34 
   4  -9   0   -6.50   13.38 
   4   9   0  -13.68   12.88 
   5  -9   0   25.05   17.42 
  -5  -9   0    5.08   11.99 
   5   9   0   10.56   13.70 
   6  -9   0   -9.55   16.65 
   6   9   0   13.77   15.33 
   7  -9   0    3.80   14.28 
   7   9   0   27.30   16.61 
   8  -9   0   25.70   15.80 
   8   9   0    8.43   17.37 
   9  -9   0  -19.65   15.21 
   9   9   0   -7.55   17.50 
   0 -10   0   27.00   17.38 
   1 -10   0   19.00   14.60 
  -1 -10   0   -2.87   15.43 
   2 -10   0   23.37   17.44 
  -2 -10   0   17.04   15.51 
  -3 -10   0   10.90   14.57 
   3 -10   0    6.18   16.80 
   4 -10   0    7.13   15.32 
  -4 -10   0   -3.77   13.92 
   4  10   0   -0.48   14.35 
   5 -10   0    9.67   18.66 
   5  10   0   12.53   15.66 
   6 -10   0    0.60   15.86 
   6  10   0  -22.78   14.56 
   7 -10   0   -5.46   15.93 
   7  10   0   10.73   17.25 
   0 -11   0    0.01   15.64 
  -1 -11   0   18.58   17.81 
   1 -11   0   45.24   19.85 
  -2 -11   0  -24.05   15.35 
   2 -11   0   27.95   18.43 
   3 -11   0   39.92   20.02 
  -3 -11   0   31.78   17.62 
   4 -11   0    7.35   19.41 
   5 -11   0    3.41   20.00 
   5  11   0    4.71   16.71 
  15   0  -1    6.23   17.92 
  14   0  -1    3.89   15.82 
  13   0  -1    2.38   14.33 
  12   0  -1   27.21   15.15 
  11   0  -1    8.31   14.42 
  10   0  -1  -16.90   13.52 
  10   0  -1    4.05    6.35 
   9   0  -1   -6.93    5.26 
   9   0  -1  -17.78   12.64 
   9   0  -1   -5.88    5.72 
   8   0  -1   -2.59    5.22 
   8   0  -1  -17.14   11.27 
   8   0  -1    9.33    5.80 
   7   0  -1    3.15    4.98 
   7   0  -1    0.49    4.46 
   7   0  -1    2.10   10.53 
   6   0  -1    8.19    9.63 
   6   0  -1    7.57    4.51 
   6   0  -1    7.79    4.27 
   5   0  -1    2.40    3.86 
   5   0  -1  -10.34    7.47 
   5   0  -1    1.24    3.51 
   4   0  -1   -2.15    3.87 
   4   0  -1    4.34    3.61 
   3   0  -1   -0.43    3.42 
  -3   0   1   -3.79    3.14 
  -2   0   1    1.78    1.91 
   2   0  -1    3.42    2.16 
   1   0  -1   -0.50    1.14 
   1   0  -1    2.06    1.07 
  -1   0   1    0.23    0.93 
  -1   0   1    1.48    1.16 
  -1   0   1    0.87    1.03 
   0   0  -1   -0.43    0.62 
   0   0   1   -0.97    1.15 
   0   0   1    0.75    0.70 
   0   0  -1   -0.53    0.95 
  -1   0  -1    1.15    1.53 
  -1   0  -1   -1.06    1.94 
   1   0   1    1.17    1.92 
   1   0   1    1.80    1.44 
   2   0   1   -2.37    2.66 
  -2   0  -1   -1.21    4.57 
   2   0   1    3.85    4.64 
  -2   0  -1   -4.06    2.60 
  -3   0  -1   -2.14    3.53 
   3   0   1    4.85    7.03 
   3   0   1    2.58    3.53 
  -4   0  -1   -1.18    3.50 
   4   0   1   -8.01    6.23 
   4   0   1   -0.47    3.53 
   5   0   1  -12.64    7.84 
   5   0   1    2.97    3.89 
  -5   0  -1    6.47    4.15 
   6   0   1   -1.46    9.11 
   6   0   1   -2.84    4.19 
   6   0   1   -9.15    3.95 
   7   0   1   -1.97    4.87 
   7   0   1    5.91   11.71 
   7   0   1    0.02    5.08 
   8   0   1   -2.75   12.85 
   8   0   1   -4.86    5.45 
   8   0   1   -9.58    5.30 
   9   0   1    2.70    5.62 
   9   0   1   -1.13   13.46 
  10   0   1    4.69   13.07 
  11   0   1   -3.82   13.59 
  12   0   1    6.86   14.26 
  13   0   1  -10.83   14.33 
  14   0   1   27.33   18.96 
  15  -1  -1    4.90   17.34 
  15   1  -1   13.24   19.38 
  14  -1  -1   11.47   16.00 
  14   1  -1   12.61   18.73 
  13  -1  -1   34.60   17.01 
  13   1  -1   11.92   14.23 
  12  -1  -1    3.33   15.40 
  12   1  -1    3.33   13.97 
  11  -1  -1   16.43   15.41 
  11  -1  -1   21.57   12.73 
  11   1  -1   28.51   15.45 
  10  -1  -1   45.72   16.50 
  10  -1  -1   53.34    9.54 
  10   1  -1   44.00   16.10 
 -10   1   1   58.39   15.82 
   9  -1  -1   18.54   14.62 
   9  -1  -1    9.61    7.64 
   9   1  -1   -1.24   12.93 
  -9   1   1   27.20   13.33 
   8  -1  -1   36.71    8.50 
   8  -1  -1   46.77   14.45 
   8   1  -1   54.24   14.61 
  -8   1   1   49.95   13.06 
   7  -1  -1   41.68    7.95 
   7   1  -1   23.75   10.57 
   6  -1  -1    1.51    5.74 
   6  -1  -1    9.78    5.48 
  -6   1   1    0.21    8.11 
   6   1  -1   -2.56    2.57 
   6   1  -1   10.40    9.65 
   5  -1  -1   37.96    6.53 
   5  -1  -1   29.79    6.08 
   5   1  -1   28.98    2.95 
  -5   1   1   13.81    7.82 
   5   1  -1   24.02    3.11 
   5   1  -1   17.78    8.63 
   4  -1  -1   22.28    5.79 
  -4  -1   1   25.17    3.52 
   4  -1  -1   31.01    7.30 
  -4   1   1   29.72    7.00 
   4   1  -1   39.70    3.97 
   4   1  -1   25.91    8.78 
   3  -1  -1    8.26    3.72 
  -3  -1   1   17.22    2.98 
   3  -1  -1   15.79    5.49 
   3   1  -1   21.03    3.02 
   3   1  -1   32.23    7.35 
  -3   1   1   10.55    5.59 
   2  -1  -1  168.26    7.38 
   2  -1  -1  161.57    8.73 
  -2  -1   1  155.92    5.25 
  -2  -1   1  165.03    7.62 
  -2  -1   1  161.65    8.74 
   2   1  -1  155.96    5.32 
   2   1  -1  161.27    7.40 
  -2   1   1  157.14    7.44 
   1  -1  -1  172.25    6.72 
  -1  -1   1  175.70    5.21 
  -1  -1   1  185.62    5.41 
  -1  -1   1  178.80    6.59 
   1  -1  -1  176.91    6.31 
   1   1  -1  180.67    6.52 
   1   1  -1  180.53    5.60 
  -1   1   1  198.10    7.04 
  -1   1   1  171.54    6.04 
   0  -1   1    2.68    1.78 
   0  -1  -1    6.17    2.46 
   0  -1  -1    0.19    2.06 
   0  -1   1    2.36    1.48 
   0  -1   1    1.82    2.05 
   0  -1   1    2.54    2.01 
   0   1   1    0.41    2.21 
   0   1  -1    1.08    1.70 
   0   1  -1    0.71    1.76 
   0   1  -1   -2.97    2.04 
   0   1   1    4.75    1.77 
   1  -1   1  308.26    8.52 
  -1  -1  -1  309.06    9.00 
  -1  -1  -1  308.83    7.10 
   1  -1   1  294.92    8.46 
  -1   1  -1  301.80    9.36 
  -1   1  -1  311.66    9.11 
   1   1   1  308.65    7.00 
   1   1   1  321.84    9.18 
   2  -1   1 1081.51   20.54 
  -2  -1  -1 1093.43   16.75 
  -2   1  -1 1108.79   20.87 
   2   1   1 1089.10   22.09 
   2   1   1 1084.09   16.55 
  -3  -1  -1  633.66   10.26 
   3   1   1  638.22   18.70 
   3   1   1  628.02   10.37 
  -3   1  -1  623.17   15.70 
   4  -1   1   20.21    5.55 
  -4   1  -1   13.76    5.27 
   4   1   1   22.23    8.03 
   5  -1   1   -0.45    7.93 
   5  -1   1    2.61    5.43 
  -5   1  -1   -4.64    5.33 
   5   1   1    1.53    8.28 
   6  -1   1    8.26    9.67 
   6  -1   1   -2.09    5.55 
  -6   1  -1    1.70    6.19 
   6   1   1    3.13    9.10 
   7  -1   1   43.77   13.03 
   7  -1   1   34.46    7.52 
   7   1   1   30.62   12.38 
   8  -1   1   24.71   13.58 
   8  -1   1    6.78    7.05 
   8   1   1   21.06   13.35 
   9  -1   1   66.39   16.40 
   9  -1   1   64.90    9.68 
   9   1   1   54.69   15.76 
  10  -1   1    6.06   14.22 
  10  -1   1   24.74    8.00 
  10   1   1   11.15   12.87 
  11  -1   1   32.42   16.02 
  11   1   1   39.81   16.64 
  12  -1   1   -5.14   14.27 
  12   1   1    9.71   15.23 
 -12   1  -1   19.50   14.97 
  13  -1   1    9.31   15.00 
  13   1   1    1.31   15.70 
  14  -1   1   18.67   17.68 
  14   1   1   46.30   18.71 
  15  -2  -1   12.03   19.16 
  15   2  -1    4.65   17.17 
  14  -2  -1   72.76   20.27 
  14   2  -1   38.01   18.21 
  13  -2  -1  -34.41   14.50 
  13   2  -1   -4.34   15.05 
  12  -2  -1   -2.84   15.50 
 -12   2   1    4.49   12.74 
  12   2  -1    9.26   15.24 
  11  -2  -1   53.17   18.26 
  11  -2  -1   74.46   11.85 
  11   2  -1   76.41   18.12 
  10  -2  -1    6.42    9.07 
  10  -2  -1    4.05   12.86 
  10   2  -1   -8.15   13.68 
 -10   2   1    9.25   13.42 
   9  -2  -1   27.68    9.77 
   9   2  -1   29.06   15.47 
  -9   2   1   42.41   14.60 
   8  -2  -1   44.18   10.23 
   8   2  -1   30.49   13.97 
  -8   2   1   35.44   13.07 
   7  -2  -1   23.39    8.31 
   7   2  -1    1.23   11.13 
  -7   2   1    8.42   10.48 
   6  -2  -1   28.22    7.83 
  -6   2   1   21.81    9.74 
   6   2  -1   11.17    9.39 
   5  -2  -1   20.41    7.15 
   5   2  -1   20.24    9.09 
  -5   2   1   12.66    8.02 
   4  -2  -1   11.21    6.54 
  -4  -2   1   19.19    3.37 
   4  -2  -1   16.38    7.75 
   4   2  -1   18.62    7.53 
  -4   2   1   11.00    4.35 
   4   2  -1   11.44    2.84 
  -4   2   1    4.53    6.19 
   3  -2  -1  463.98   15.01 
   3  -2  -1  485.05   17.37 
  -3  -2   1  479.44   11.07 
   3  -2  -1  471.92   15.59 
   3   2  -1  474.88   10.93 
   3   2  -1  429.94   15.24 
  -3   2   1  482.58   18.09 
  -3   2   1  469.24   10.41 
   2  -2  -1 9453.10  134.18 
  -2  -2   1 9490.90  134.97 
   2  -2  -1 9506.90  134.79 
  -2  -2   1 9712.60  130.67 
   2  -2  -1 9815.74  128.62 
   2  -2  -1 9999.00  136.78 
   2   2  -1 9661.68  133.01 
  -2   2   1 9939.45  136.60 
   2   2  -1 9703.70  130.81 
  -2   2   1 9702.86  127.87 
  -1  -2   1  267.05   10.90 
   1  -2  -1  262.53    7.06 
   1  -2  -1  277.25   11.77 
   1  -2  -1  260.08   10.89 
  -1  -2   1  279.30    9.78 
  -1  -2   1  264.01   10.40 
   1  -2  -1  275.73   10.43 
  -1  -2   1  249.67    9.33 
  -1   2   1  257.59   11.69 
   1   2  -1  248.25   10.83 
   1   2  -1  263.65   10.10 
   0  -2   1   19.12    4.92 
   0  -2   1   24.12    4.81 
   0  -2  -1   13.55    4.92 
   0  -2  -1   13.71    4.42 
   0  -2   1    6.37    4.51 
   0  -2  -1   13.78    5.51 
   0  -2   1   20.03    5.81 
   0   2   1   11.28    5.14 
   0   2  -1   16.06    4.90 
   0   2  -1   11.38    5.61 
   1  -2   1  356.54   12.97 
  -1  -2  -1  357.15   10.65 
   1  -2   1  370.03   14.07 
   1  -2   1  339.23   11.14 
  -1  -2  -1  367.32   11.33 
  -1   2  -1  346.09   12.89 
  -1   2  -1  350.05   11.24 
   1   2   1  366.95   13.10 
  -1   2  -1  361.09   12.84 
  -2  -2  -1   10.43    4.40 
   2  -2   1    7.92    6.17 
   2  -2   1    3.76    5.40 
  -2  -2  -1    0.52    3.70 
   2  -2   1   -6.26    5.90 
   2   2   1    9.04    6.83 
  -2   2  -1    6.35    5.95 
  -2   2  -1    4.69    4.98 
  -2   2  -1    9.84    5.95 
   3  -2   1  486.45   15.89 
  -3  -2  -1  464.98   10.41 
  -3  -2  -1  478.29   10.04 
  -3   2  -1  455.58   17.72 
  -3   2  -1  463.38   15.42 
  -3   2  -1  472.26   14.55 
   4   2   1  167.00   13.19 
  -4   2  -1  146.39   10.69 
  -4   2  -1  147.57   11.23 
  -4   2  -1  151.98   13.21 
  -5   2  -1   12.61    7.36 
   5   2   1    9.97    9.00 
  -5   2  -1   30.12    7.76 
  -5   2  -1    7.25    8.75 
  -6   2  -1   -5.40    9.84 
  -6   2  -1    8.85    7.66 
   6   2   1    0.60    9.73 
  -6   2  -1   15.91    8.26 
   7  -2   1   50.83    9.92 
   7   2   1   35.33   12.61 
  -7   2  -1   38.33   12.25 
  -7   2  -1   36.33   10.50 
  -7   2  -1   42.77   10.44 
   8  -2   1  127.95   14.14 
   8  -2   1  112.94   16.72 
   8   2   1   83.37   15.29 
  -8   2  -1  133.78   17.91 
   9  -2   1    0.70    8.68 
   9  -2   1    2.03   13.52 
  -9   2  -1   -2.09    2.90 
   9   2   1   -4.27   13.07 
  -9   2  -1   -4.18   11.84 
  10  -2   1  173.59   22.69 
  10  -2   1  148.64   15.16 
  10   2   1   89.82   17.63 
  11  -2   1   46.63   17.19 
 -11   2  -1    4.98    9.00 
  11   2   1   29.33   16.79 
  12  -2   1   10.23   15.07 
  12   2   1    8.95   15.39 
  13  -2   1   24.80   17.97 
  13   2   1   16.81   16.78 
  14  -2   1    6.49   16.47 
  14   2   1   25.54   18.40 
  14  -3  -1   10.55   17.69 
  14   3  -1   15.53   17.64 
  13  -3  -1   22.55   17.15 
  13   3  -1   10.41   16.22 
  12  -3  -1   -5.76   13.08 
  12  -3  -1    7.88   16.11 
  12   3  -1   17.23   15.54 
  11  -3  -1    2.51    9.47 
  11  -3  -1    6.78   14.83 
  11   3  -1   14.77   15.07 
 -11   3   1   -7.01   10.95 
  10  -3  -1   24.35   10.83 
  10   3  -1   18.68   14.30 
 -10   3   1   19.87   10.75 
   9  -3  -1    6.10   10.24 
  -9   3   1   12.68   13.21 
  -9   3   1   21.69   10.33 
   9   3  -1   20.23   13.71 
   8  -3  -1  215.33   17.52 
  -8   3   1  218.67   22.82 
  -8   3   1  186.21   15.28 
   7  -3  -1   -8.40    8.57 
   7   3  -1    6.05   10.98 
  -7   3   1   13.51    7.39 
  -7   3   1   21.06   10.81 
   6  -3  -1  103.63   13.93 
  -6   3   1   83.96   12.30 
   6   3  -1  110.42   14.34 
  -6   3   1  103.96   10.26 
   5  -3  -1  128.51   13.56 
  -5  -3   1  126.59    6.90 
   5   3  -1  125.43    6.45 
  -5   3   1  124.95    8.62 
   5   3  -1  118.46   13.32 
  -5   3   1  114.73   15.88 
  -4  -3   1  554.92   13.67 
  -4  -3   1  545.65   20.01 
   4  -3  -1  545.34   20.10 
   4  -3  -1  527.34   22.01 
   4   3  -1  557.95   19.51 
  -4   3   1  574.93   21.23 
  -4   3   1  535.71   12.33 
   4   3  -1  527.49   13.25 
  -3  -3   1  149.43   12.76 
   3  -3  -1  138.16   12.60 
   3  -3  -1  146.72    6.08 
   3  -3  -1  152.62   14.07 
  -3  -3   1  125.44    8.25 
   3   3  -1  139.78    8.35 
   3   3  -1  147.73   11.34 
  -3   3   1  130.60   12.16 
  -3   3   1  141.71    5.77 
   2  -3  -1   26.37    7.00 
  -2  -3   1   35.65    7.36 
  -2  -3   1   47.61    6.38 
   2  -3  -1   34.31    4.24 
   2  -3  -1   40.62    8.36 
   2   3  -1   47.64    7.67 
  -2   3   1   39.98    5.12 
   2   3  -1   40.30    6.43 
  -2   3   1   39.21    7.28 
   1  -3  -1   69.84    6.83 
  -1  -3   1   87.20    9.86 
  -1  -3   1   75.03    8.33 
   1  -3  -1   73.40    9.31 
   1  -3  -1   48.09    7.76 
  -1  -3   1   59.88    7.71 
   1   3  -1   68.84    8.41 
   1   3  -1   60.21    8.09 
  -1   3   1   76.02   10.58 
   1   3  -1   68.94    9.89 
   0  -3  -1    5.53    5.73 
   0  -3  -1   -0.72    5.17 
   0  -3   1    3.80    6.35 
   0  -3   1    9.44    6.17 
   0  -3   1    5.54    5.76 
   0  -3  -1   13.40    7.50 
   0  -3  -1    5.56    6.38 
   0   3  -1    3.38    6.71 
   0   3  -1    0.38    5.61 
   0   3   1    9.56    7.30 
   0   3  -1    0.74    1.94 
   1  -3   1   36.98    7.85 
  -1  -3  -1   57.34    8.26 
   1  -3   1   41.47    6.68 
  -1  -3  -1   52.04    7.60 
  -1   3  -1   69.72    9.93 
   1   3   1   41.56    8.34 
  -1   3  -1   55.42    6.56 
  -1   3  -1   36.96    7.32 
  -2  -3  -1  541.49   15.11 
   2  -3   1  573.04   15.16 
  -2  -3  -1  559.80   14.78 
   2  -3   1  554.85   19.97 
  -2   3  -1  556.97   14.99 
  -2   3  -1  568.10   19.00 
   2   3   1  539.12   17.73 
  -2   3  -1  577.98   19.87 
  -3  -3  -1   29.89    4.93 
   3  -3   1   57.67    9.76 
   3  -3   1   44.71    6.38 
  -3  -3  -1   34.54    5.49 
  -3   3  -1   13.82    6.76 
  -3   3  -1   38.65    6.39 
  -3   3  -1   21.98    7.37 
   3   3   1   25.62    7.57 
  -4  -3  -1   46.73    6.41 
  -4  -3  -1   59.43    5.91 
  -4   3  -1   48.79    9.33 
  -4   3  -1   45.02    7.34 
  -4   3  -1   38.23    9.08 
   4   3   1   45.62    9.20 
  -5  -3  -1    3.16    2.74 
  -5  -3  -1   -3.64    3.04 
  -5   3  -1   -0.44    8.32 
   5   3   1  -13.67    8.82 
  -5   3  -1   -4.56    7.69 
  -5   3  -1   -1.39    6.67 
  -6   3  -1   65.54   11.50 
  -6   3  -1   60.33   10.01 
   6   3   1   74.43   14.09 
  -6   3  -1   72.03   13.52 
   7  -3   1   30.64   10.57 
   7   3   1   49.78   15.34 
  -7   3  -1   30.11   13.25 
  -7   3  -1   34.54   10.31 
  -7   3  -1   46.28   11.69 
   8  -3   1   34.99   10.99 
  -8   3  -1   35.16   14.56 
  -8   3  -1   24.85   10.89 
   8   3   1   30.15   14.93 
   9  -3   1   74.97   12.81 
   9  -3   1   37.19   15.84 
  -9   3  -1   62.78   13.10 
   9   3   1   65.22   16.71 
  10  -3   1    9.65    9.61 
  10  -3   1  -12.97   13.33 
 -10   3  -1    1.01   11.54 
  10   3   1  -11.16   12.73 
  11  -3   1   11.51   10.45 
  11  -3   1    9.72   14.88 
  11   3   1   44.71   17.13 
 -11   3  -1   30.39   13.54 
  12  -3   1   16.47   16.37 
  12   3   1   -3.39   14.90 
  13  -3   1    2.68   15.12 
  13   3   1   -1.48   15.91 
  14  -3   1   55.37   19.87 
  14   3   1   52.12   21.09 
  14  -4  -1    5.48   18.59 
  14   4  -1   -6.83   16.91 
  13  -4  -1   -5.55   16.37 
  13   4  -1  -16.14   16.64 
  12  -4  -1    9.27   11.38 
  12  -4  -1   -5.91   15.89 
  12   4  -1   23.76   17.75 
  11  -4  -1   20.24   11.79 
  11   4  -1   20.33   15.82 
  10  -4  -1   11.40   11.08 
  10   4  -1    2.18   14.35 
   9  -4  -1   -3.20   10.24 
   9   4  -1    1.36   13.84 
  -9   4   1   -4.46    8.11 
   8  -4  -1   26.25   11.84 
   8   4  -1    5.26   13.59 
  -8   4   1   15.55    8.17 
  -8   4   1    6.47   12.86 
  -7  -4   1   55.96   13.13 
   7  -4  -1   34.04   12.09 
   7   4  -1   21.32   13.05 
  -7   4   1   36.30    7.65 
  -7   4   1   11.20   11.98 
   6  -4  -1   35.33   11.98 
  -6  -4   1   34.14    5.70 
  -6  -4   1   21.87    5.31 
  -6  -4   1   18.94   11.44 
   6   4  -1   32.64   12.03 
  -6   4   1   23.80    6.29 
  -6   4   1   14.79   11.05 
  -5  -4   1   -4.80    5.05 
  -5  -4   1    0.99    8.58 
  -5  -4   1    2.67    5.24 
   5  -4  -1    3.34    8.50 
   5  -4  -1    7.99    8.89 
   5   4  -1   -8.45    8.91 
  -5   4   1    0.98    4.40 
  -5   4   1  -11.14    8.14 
   4  -4  -1    4.22    7.95 
  -4  -4   1   -1.18    5.33 
  -4  -4   1  -10.31    7.81 
   4  -4  -1   -4.80    7.75 
   4   4  -1    1.07    7.63 
  -4   4   1   14.68    3.82 
  -4   4   1    7.75    8.83 
   4   4  -1   17.14    5.83 
  -3  -4   1   80.50    9.48 
   3  -4  -1   82.16   11.43 
   3  -4  -1   92.77   13.28 
   3  -4  -1   77.45    6.74 
  -3  -4   1   88.03   12.63 
  -3   4   1   91.84    6.19 
  -3   4   1   96.94   14.60 
   3   4  -1   99.59   12.08 
   3   4  -1   90.65    9.86 
   2  -4  -1   82.02   10.95 
  -2  -4   1   60.47    8.68 
   2  -4  -1   68.86   10.46 
  -2  -4   1   79.49    9.83 
   2  -4  -1   78.86    7.19 
   2   4  -1   72.41    9.65 
  -2   4   1   63.18    9.37 
   2   4  -1   87.54   10.27 
   1  -4  -1   25.82    5.58 
  -1  -4   1   10.29    6.99 
  -1  -4   1   18.74    6.89 
   1  -4  -1   25.25    9.12 
   1  -4  -1   36.66    8.27 
   1   4  -1   21.42    6.56 
   1   4  -1   32.21    7.81 
  -1   4   1   27.47    8.57 
   0  -4  -1   62.81    9.70 
   0  -4   1   77.13    9.93 
   0  -4  -1   52.39    8.86 
   0  -4   1   70.09    9.09 
   0  -4  -1   67.82    9.09 
   0   4  -1   63.82    8.64 
   0   4   1   63.22    9.10 
   0   4  -1   73.95    9.69 
   0   4  -1   70.45    8.46 
   1  -4   1   25.30    7.42 
   1  -4   1   20.06    6.23 
  -1  -4  -1   31.20    8.18 
  -1  -4  -1   18.96    7.01 
  -1  -4  -1   19.92    7.16 
  -1   4  -1   20.50    7.54 
  -1   4  -1   31.06    7.97 
  -1   4  -1   21.12    5.89 
   1   4   1   19.60    8.60 
   2  -4   1   -3.29    5.54 
   2  -4   1   -0.40    7.78 
  -2  -4  -1    7.35    6.54 
  -2   4  -1   -6.10    6.20 
  -2   4  -1    0.24    7.43 
   2   4   1    4.65    7.69 
  -2   4  -1   -1.25    5.13 
   3  -4   1   88.89   10.03 
  -3  -4  -1   81.32    9.29 
   3  -4   1  100.71   13.77 
  -3  -4  -1   80.86   10.25 
  -3   4  -1   84.48    9.22 
  -3   4  -1   70.34   10.68 
  -3   4  -1   73.60   11.45 
   3   4   1   99.57   12.59 
  -4  -4  -1   26.76    6.45 
   4  -4   1   13.40    9.99 
  -4  -4  -1   17.19    5.74 
   4  -4   1   27.97    6.85 
  -4   4  -1    8.14    9.51 
  -4   4  -1   15.74   10.21 
  -4   4  -1   24.93    6.95 
   4   4   1   27.57   10.40 
  -5  -4  -1   15.47    5.16 
  -5  -4  -1   11.08    5.56 
  -5   4  -1    5.22    9.09 
   5   4   1   15.04   11.25 
  -5   4  -1   17.67    7.63 
  -5   4  -1    7.60   10.58 
  -6  -4  -1    7.77    3.76 
  -6  -4  -1    5.19    4.25 
  -6   4  -1   12.51    8.22 
   6   4   1   -3.34   10.72 
  -6   4  -1    6.23   11.79 
  -6   4  -1   16.24   10.25 
   7  -4   1    7.12   11.01 
   7   4   1    1.28   13.30 
  -7   4  -1    4.36    8.79 
  -7   4  -1   40.14   12.69 
  -7   4  -1   28.91   13.97 
   8  -4   1    3.97   11.10 
  -8   4  -1  -11.69   12.81 
   8   4   1   13.92   14.40 
  -8   4  -1    6.18    9.73 
   9  -4   1   15.28   11.11 
  -9   4  -1   31.01   10.79 
   9   4   1   19.45   14.63 
  10  -4   1    7.23   10.81 
  10   4   1   -8.36   13.70 
  11  -4   1   19.86   11.24 
  11  -4   1    4.43   15.11 
  11   4   1   23.58   15.90 
  12  -4   1  -16.36   14.18 
  12   4   1   26.31   16.51 
  13  -4   1   -7.39   17.33 
  13   4   1    8.89   16.89 
  13  -5  -1   -0.57   17.91 
  13   5  -1   17.08   17.74 
  12  -5  -1    4.06   11.29 
  12   5  -1    1.28   16.44 
  11  -5  -1    9.15   11.22 
  11   5  -1   10.38   15.32 
  10  -5  -1   38.89   13.23 
  10   5  -1   27.00   15.63 
   9  -5  -1    3.79   11.08 
   9   5  -1   42.67   15.18 
   8  -5  -1    5.21   11.54 
  -8   5   1    2.46    6.52 
   8   5  -1  -11.52   11.66 
  -7  -5   1   42.12    6.41 
   7  -5  -1   38.42   13.31 
   7   5  -1   34.72   14.51 
  -7   5   1   34.61    6.58 
  -7   5   1   39.67   13.43 
  -6  -5   1  189.89   11.94 
  -6  -5   1  197.23   12.10 
   6  -5  -1  216.79   21.38 
  -6  -5   1  166.35   18.23 
   6  -5  -1  197.32   24.11 
  -6   5   1  203.80    9.63 
  -6   5   1  188.29   22.14 
   6   5  -1  190.09   19.32 
   5  -5  -1   32.94   13.18 
  -5  -5   1   30.27    7.97 
   5  -5  -1   18.51   11.19 
  -5  -5   1   35.91   12.61 
  -5   5   1   40.67    5.03 
  -5   5   1   38.61   12.25 
   5   5  -1   47.50   12.51 
   4  -5  -1   -2.46   10.74 
   4  -5  -1    4.02    4.61 
   4  -5  -1   -9.54   10.23 
  -4  -5   1   25.99   10.03 
   4   5  -1   -3.72    9.76 
   4   5  -1   -4.28    6.78 
  -4   5   1    4.03    4.11 
  -4   5   1   -2.99    8.61 
   3  -5  -1   43.02    6.07 
   3  -5  -1   42.14   10.95 
   3  -5  -1   30.58   11.31 
  -3  -5   1   37.26   10.37 
  -3  -5   1   26.23    8.77 
  -3   5   1   14.16    9.01 
   3   5  -1   28.39    8.08 
   3   5  -1   26.20   10.38 
   2  -5  -1   20.04    5.84 
  -2  -5   1    9.27    7.86 
  -2  -5   1    2.76    7.11 
   2  -5  -1   10.14    9.21 
   2  -5  -1   14.70   10.61 
   2   5  -1   -2.64    8.77 
   2   5  -1   21.40    7.93 
  -2   5   1    7.24    9.08 
  -1  -5   1   39.02    8.99 
   1  -5  -1   26.63    9.22 
   1  -5  -1   37.72   10.47 
  -1  -5   1   47.39    9.42 
   1  -5  -1   49.19    7.27 
  -1   5   1   42.85    9.34 
   1   5  -1   40.75    9.63 
   1   5  -1   26.50    8.98 
   0  -5   1  350.09   18.76 
   0  -5   1  326.29   15.58 
   0  -5  -1  319.01   14.90 
   0  -5  -1  335.58   19.00 
   0   5  -1  325.79   18.28 
   0   5  -1  337.62   15.78 
   0   5   1  336.43   17.35 
   0   5  -1  341.53   17.39 
   1  -5   1   33.90    9.58 
  -1  -5  -1   19.75    9.13 
   1  -5   1   29.36    7.71 
  -1  -5  -1   33.82    9.43 
  -1  -5  -1   37.34    8.44 
   1   5   1   25.46   10.12 
  -1   5  -1   30.79    7.30 
  -1   5  -1   37.74    9.85 
  -1   5  -1   29.88   10.55 
   2  -5   1   -5.39    9.00 
   2  -5   1   24.89    7.29 
  -2  -5  -1   15.35    7.93 
  -2  -5  -1   -3.29    7.84 
  -2  -5  -1    5.33    8.25 
   2   5   1    3.83    9.68 
  -2   5  -1    0.22    8.92 
  -2   5  -1    5.05    6.21 
  -2   5  -1   19.05    9.32 
  -3  -5  -1   -5.37    7.66 
   3  -5   1    3.01    6.84 
  -3  -5  -1   13.93    9.22 
   3  -5   1  -14.57    8.19 
  -3   5  -1    8.63    9.07 
   3   5   1   10.63   10.07 
  -3   5  -1   -8.13    7.84 
  -3   5  -1    2.52    5.95 
  -4  -5  -1   28.84    8.29 
   4  -5   1   24.91    7.53 
   4  -5   1   22.79   12.01 
  -4   5  -1   21.89   11.56 
  -4   5  -1   26.90   11.85 
  -4   5  -1   27.21    7.26 
   4   5   1   24.79   12.27 
  -5  -5  -1   90.38   10.44 
  -5  -5  -1   84.52   11.31 
  -5   5  -1   97.71   15.57 
  -5   5  -1   83.29   11.56 
   5   5   1   81.71   15.71 
  -5   5  -1   75.45   13.54 
  -6  -5  -1   17.67    6.65 
  -6  -5  -1   10.42    5.89 
   6   5   1   25.91   13.41 
  -6   5  -1    3.79   12.07 
  -6   5  -1    9.96   11.27 
  -6   5  -1   14.62    8.18 
   7  -5   1   19.76   11.36 
   7   5   1    3.35   13.37 
  -7   5  -1   35.72   13.10 
  -7   5  -1   11.24    8.71 
  -7   5  -1   19.12   12.50 
   8  -5   1   -7.43   10.96 
   8   5   1   14.65   13.81 
  -8   5  -1   17.66    8.69 
   9  -5   1   17.75   11.86 
   9   5   1   33.30   15.74 
  10  -5   1   -0.94   11.14 
  10   5   1  -10.81   12.12 
  11  -5   1   23.10   12.48 
  11  -5   1    9.24   16.09 
  11   5   1   36.56   16.69 
  12  -5   1   32.83   13.73 
  12  -5   1   -5.67   15.53 
  12   5   1   10.36   16.75 
  13  -5   1   12.97   17.13 
  13   5   1   42.12   18.65 
  13  -6  -1    3.32   19.25 
  13   6  -1  -18.28   16.52 
  12  -6  -1   67.42   16.42 
  12   6  -1    6.80   16.23 
  11  -6  -1   17.01   12.74 
  11   6  -1   19.67   16.13 
  10  -6  -1   -2.81   11.92 
  10   6  -1   -8.76   13.34 
   9  -6  -1   62.38   15.27 
   9   6  -1   34.28   15.47 
   8  -6  -1    2.57   10.97 
   8   6  -1    7.82   12.54 
  -7  -6   1   85.31   11.11 
   7  -6  -1   54.96   15.39 
   7   6  -1   63.93   15.35 
   6  -6  -1   13.26   14.23 
  -6  -6   1   17.95    8.69 
   6  -6  -1   22.13   13.08 
  -6   6   1   37.69   12.87 
   6   6  -1   26.66   13.43 
   5  -6  -1   40.19   14.66 
  -5  -6   1   16.65   17.63 
  -5  -6   1   -4.48    8.89 
   5  -6  -1    9.30   13.45 
   5   6  -1    8.30   11.94 
  -5   6   1   11.81   11.97 
  -4  -6   1  124.50   14.69 
   4  -6  -1  104.51   16.37 
  -4  -6   1  104.55   13.00 
   4  -6  -1  106.50    9.40 
  -4  -6   1  155.89   18.81 
   4  -6  -1  141.96   17.65 
   4   6  -1  126.95   17.46 
  -4   6   1  126.14   17.79 
   3  -6  -1   -6.86    6.13 
  -3  -6   1    2.96    9.06 
   3  -6  -1    7.37   11.08 
   3  -6  -1   18.76   11.00 
  -3  -6   1   -6.20    9.12 
   3   6  -1    9.80   11.64 
   3   6  -1   12.85    8.97 
  -3   6   1   21.41   10.04 
  -2  -6   1  107.70   16.10 
   2  -6  -1   93.65   13.37 
  -2  -6   1   68.02   12.34 
   2  -6  -1   92.65   15.77 
   2  -6  -1   93.71   11.37 
   2   6  -1   88.63   12.73 
  -2   6   1   87.11   14.25 
   2   6  -1   88.57   13.44 
  -1  -6   1   54.28   10.99 
   1  -6  -1   53.73   13.06 
   1  -6  -1   67.37    9.46 
  -1  -6   1   58.70   11.39 
   1  -6  -1   78.03   13.65 
  -1   6   1   43.47   11.14 
   1   6  -1   70.47   12.88 
   1   6  -1   59.59   11.90 
   0  -6   1   -0.41    8.36 
   0  -6   1   13.63    9.49 
   0  -6  -1   13.82   10.31 
   0  -6  -1   16.78   10.16 
   0  -6  -1   11.19    8.31 
   0   6  -1    7.46    9.87 
   0   6  -1    3.19   10.66 
  -1  -6  -1   13.89   11.03 
  -1  -6  -1   14.16    9.96 
  -1  -6  -1   15.47    9.14 
   1  -6   1   -6.37    9.60 
   1  -6   1    2.77    7.86 
  -1   6  -1   23.61   11.02 
  -1   6  -1   23.20    8.01 
  -1   6  -1   21.54   12.05 
   1   6   1    4.70   11.49 
  -2  -6  -1    0.38    9.48 
  -2  -6  -1   -4.47    9.39 
   2  -6   1   -0.63    7.72 
  -2  -6  -1   12.06    9.57 
   2  -6   1    5.83   10.95 
  -2   6  -1   11.48   11.14 
   2   6   1  -18.10    9.68 
  -2   6  -1    8.88    6.99 
  -2   6  -1    0.56   10.32 
  -3  -6  -1  109.29   13.69 
   3  -6   1  122.57   18.30 
   3  -6   1   96.60   12.74 
  -3  -6  -1  132.30   17.38 
  -3  -6  -1  113.75   14.74 
  -3   6  -1  109.07   11.77 
   3   6   1  125.87   17.27 
  -3   6  -1  117.65   16.08 
  -3   6  -1   91.75   14.71 
  -4  -6  -1   35.24   12.01 
  -4  -6  -1   28.30   10.09 
   4  -6   1   12.81    7.99 
   4  -6   1   23.18   12.15 
  -4   6  -1   30.47    7.62 
  -4   6  -1   18.33   13.40 
  -4   6  -1   23.87   12.70 
   4   6   1   26.01   13.44 
  -5  -6  -1  104.27   12.10 
   5  -6   1   97.48   10.53 
   5  -6   1   96.09   17.91 
  -5   6  -1   74.26   16.16 
   5   6   1  144.65   19.92 
  -5   6  -1  115.65   12.12 
  -5   6  -1   80.27   16.46 
  -6  -6  -1   10.12    7.95 
   6  -6   1   23.13   12.31 
  -6   6  -1   16.36   14.75 
  -6   6  -1   10.55   11.42 
   6   6   1   46.21   15.21 
  -6   6  -1   15.13    7.21 
   7  -6   1   18.06   11.84 
   7   6   1   18.55   13.69 
   8  -6   1   33.40   14.23 
   8   6   1    5.23   13.25 
   9  -6   1  -21.16   10.94 
   9   6   1   -7.05   13.49 
  10  -6   1   20.25   13.11 
  10   6   1   11.83   15.22 
  11  -6   1   11.09   12.98 
  11   6   1  -16.18   14.48 
  12  -6   1   -6.19   13.03 
  12  -6   1  -20.32   16.00 
  12   6   1   39.17   18.09 
  12  -7  -1   -0.35   14.20 
  12   7  -1   -0.53   16.73 
  11  -7  -1   13.27   14.55 
  11   7  -1    7.51   15.09 
  10  -7  -1   -6.20   13.45 
  10   7  -1    1.16   14.73 
   9  -7  -1    1.59   13.77 
   9   7  -1   11.06   14.61 
   8  -7  -1   80.79   18.03 
   8   7  -1   53.88   16.97 
   7  -7  -1    1.98   13.88 
   7   7  -1   20.47   14.06 
  -6  -7   1   -0.01    8.64 
  -6  -7   1   20.54   10.77 
   6  -7  -1   22.42   14.42 
   6   7  -1   -4.37   13.29 
  -5  -7   1  162.59   19.58 
  -5  -7   1  206.56   17.62 
   5  -7  -1  197.55   24.16 
   5   7  -1  179.74   20.27 
   4  -7  -1   88.86   16.05 
   4  -7  -1   76.40   16.27 
  -4  -7   1   94.24   14.67 
   4  -7  -1  112.96   10.14 
  -4  -7   1  114.03   15.07 
   4   7  -1  108.40   17.45 
  -4   7   1   96.96   16.04 
  -3  -7   1    3.61   10.35 
   3  -7  -1    3.73    7.31 
  -3  -7   1   -8.45   10.50 
  -3  -7   1  -19.81   10.04 
   3  -7  -1    4.84   11.23 
   3  -7  -1   -7.48   12.33 
  -3   7   1  -12.00    9.97 
   3   7  -1   -1.79   11.00 
  -2  -7   1   -0.17    9.96 
  -2  -7   1    8.22   11.62 
   2  -7  -1   12.42   13.14 
  -2  -7   1   -9.99    9.84 
   2  -7  -1   -7.28    7.33 
   2  -7  -1    1.74   11.89 
   2   7  -1    7.02   10.45 
   2   7  -1    0.59   11.57 
  -2   7   1   -8.70   10.78 
  -1  -7   1  -15.01   10.19 
   1  -7  -1    0.76   11.88 
   1  -7  -1    2.90   10.09 
   1  -7  -1    2.03    8.25 
  -1  -7   1   -9.43    9.36 
   1   7  -1    3.90   11.20 
   0  -7  -1   11.86   11.37 
   0  -7  -1   10.78   13.86 
   0  -7  -1   16.43    9.20 
   0  -7   1   48.20   10.92 
   0  -7   1   14.38   11.07 
   0   7  -1   11.89   11.02 
   1  -7   1   49.82   11.05 
   1  -7   1   19.87   12.52 
  -1  -7  -1   45.39   11.00 
  -1  -7  -1   71.72   14.27 
  -1  -7  -1   36.06   14.03 
  -1   7  -1   45.71   11.77 
  -1   7  -1   60.96   13.94 
   1   7   1   46.85   14.10 
  -2  -7  -1   10.43   11.56 
   2  -7   1   -7.92    8.46 
  -2  -7  -1   -5.49    9.87 
   2  -7   1    8.04   11.77 
  -2  -7  -1   -3.26   11.13 
  -2   7  -1  -18.97   10.82 
   2   7   1    5.40   12.15 
  -2   7  -1    3.27   11.73 
  -3  -7  -1  106.51   15.51 
  -3  -7  -1  128.87   18.18 
   3  -7   1  111.92   16.99 
   3  -7   1  107.05   14.58 
  -3  -7  -1   75.46   14.29 
  -3   7  -1  116.62   12.88 
  -3   7  -1  121.05   17.34 
  -3   7  -1  110.88   17.41 
   3   7   1  145.04   20.28 
  -4  -7  -1  204.37   21.77 
  -4  -7  -1  209.60   18.65 
   4  -7   1  213.14   15.12 
   4  -7   1  222.58   23.05 
   4  -7   1  224.14   24.47 
  -4   7  -1  215.44   13.55 
  -4   7  -1  278.48   23.78 
  -4   7  -1  246.76   23.67 
   4   7   1  220.57   22.30 
  -5  -7  -1    2.67   10.76 
   5  -7   1   -7.44   11.65 
  -5  -7  -1   24.38   10.24 
   5   7   1   22.00   14.17 
  -5   7  -1   -1.09   11.03 
  -5   7  -1   20.16    8.61 
  -6  -7  -1   16.79    9.21 
   6  -7   1   13.61   12.31 
   6   7   1   16.24   14.09 
   7  -7   1   34.37   15.71 
   7   7   1   73.87   18.06 
   8  -7   1   40.05   15.11 
   8   7   1   22.94   15.61 
   9  -7   1   -8.00   12.32 
   9   7   1  -14.64   13.73 
  10  -7   1  -11.92   11.90 
  10   7   1   -2.07   16.34 
  11  -7   1   10.45   14.02 
  11   7   1   21.57   17.62 
  11  -8  -1   -5.48   14.11 
  11   8  -1   -0.18   17.48 
  10  -8  -1   32.56   16.46 
  10   8  -1   23.44   17.09 
   9  -8  -1    1.50   14.55 
   9   8  -1   -3.64   15.98 
   8  -8  -1   10.55   13.56 
   8   8  -1   16.89   15.63 
   7  -8  -1   -0.32   13.18 
   7   8  -1    3.69   13.26 
   6  -8  -1   -9.17   14.30 
  -6  -8   1  -25.33    9.50 
  -6  -8   1   -0.61   10.15 
   6   8  -1    6.90   13.59 
   5  -8  -1   41.92   15.52 
  -5  -8   1   13.76   11.66 
  -5  -8   1   23.14   11.59 
   5   8  -1   36.92   14.82 
   4  -8  -1   42.29   17.67 
  -4  -8   1   44.05   13.59 
  -4  -8   1   53.62   13.24 
   4   8  -1   55.44   14.79 
  -3  -8   1   59.50   14.74 
   3  -8  -1   31.43   14.66 
  -3  -8   1   68.73   14.23 
   3   8  -1   69.67   15.40 
   2  -8  -1   -0.59   13.23 
  -2  -8   1   -9.73    9.65 
  -2  -8   1    6.21   12.73 
   2  -8  -1   -0.75   10.09 
  -2  -8   1   -6.57   10.52 
   2   8  -1    1.23   11.21 
   1  -8  -1  -11.30   11.91 
  -1  -8   1  -13.75   10.02 
  -1  -8   1   -3.50   11.24 
   1  -8  -1  -26.06   11.95 
  -1  -8   1  -13.65    9.40 
   1  -8  -1    7.68    8.37 
   0  -8   1    9.36   11.76 
   0  -8   1   -4.69   13.35 
   0  -8   1   24.13   10.13 
   0  -8  -1   -7.33   13.70 
   0  -8  -1    8.76   12.85 
   0  -8  -1   28.98   10.66 
   0   8  -1   26.40   13.10 
   1  -8   1    3.79    9.47 
  -1  -8  -1   -4.61   13.45 
  -1  -8  -1   16.59   10.31 
   1  -8   1   10.78   12.61 
   1  -8   1   -6.29   12.19 
  -1  -8  -1   -8.60   11.58 
  -1   8  -1    1.79   10.92 
  -1   8  -1   21.70   12.04 
   2  -8   1   32.90   15.71 
  -2  -8  -1    1.28   12.51 
   2  -8   1    4.93   15.64 
   2  -8   1   12.24    9.51 
  -2  -8  -1   26.10   11.23 
  -2  -8  -1   25.44   12.14 
   2   8   1   11.18   12.45 
  -2   8  -1   12.38   12.55 
  -2   8  -1   30.24   14.96 
  -3  -8  -1   -0.54   12.57 
   3  -8   1    5.57   12.76 
  -3  -8  -1   14.71   12.38 
   3   8   1   -0.03   12.38 
  -3   8  -1  -13.96   11.07 
   4  -8   1   16.62   13.92 
  -4  -8  -1   -8.51   11.22 
   4   8   1  -16.89   11.14 
  -5  -8  -1   -9.48   10.76 
   5  -8   1  -10.57   11.77 
   5   8   1    2.59   13.80 
   6  -8   1    7.83   15.54 
   6   8   1   10.21   14.19 
   7  -8   1   26.04   16.78 
   7   8   1   36.31   16.71 
   8  -8   1   10.04   14.41 
   8   8   1  -15.30   14.43 
   9  -8   1   -6.22   13.84 
   9   8   1   -3.38   15.52 
  10  -8   1    6.52   15.39 
  10   8   1   19.18   18.31 
   9  -9  -1   22.54   15.60 
   9   9  -1   17.58   17.28 
   8  -9  -1   23.91   15.83 
   8   9  -1   32.76   17.82 
   7  -9  -1   18.74   17.48 
   7   9  -1   28.24   16.34 
   6  -9  -1   -0.72   16.51 
   6   9  -1   20.36   15.68 
   5  -9  -1   70.84   18.70 
  -5  -9   1   29.11   12.58 
   5   9  -1    3.65   14.20 
   4  -9  -1   11.17   16.85 
  -4  -9   1    5.39   13.11 
   4   9  -1   -1.05   13.11 
  -3  -9   1   31.85   14.26 
   3  -9  -1   -5.75   16.03 
   3   9  -1   -8.67   12.40 
   2  -9  -1   -9.47   14.88 
  -2  -9   1   10.43   13.50 
   1  -9  -1   16.04   16.55 
  -1  -9   1   23.63   16.14 
   0  -9   1   22.33   14.32 
   0  -9  -1   25.90   16.08 
   1  -9   1   73.80   17.65 
  -1  -9  -1  106.35   18.23 
   2  -9   1   46.12   15.51 
  -2  -9  -1   59.57   16.73 
  -3  -9  -1   -2.39   12.31 
   3  -9   1   -2.42   13.45 
   3   9   1   -5.81   13.41 
  -4  -9  -1   40.07   13.81 
   4  -9   1   37.28   16.48 
   4   9   1   42.19   16.40 
   5  -9   1   56.19   17.21 
  -5  -9  -1   23.59   20.37 
   5   9   1   31.47   15.84 
   6  -9   1    7.83   15.23 
   6   9   1  -11.11   15.28 
   7  -9   1   -8.57   13.76 
   7   9   1    1.39   16.14 
   8  -9   1    7.66   15.26 
   8   9   1    8.05   17.47 
   9  -9   1    1.71   16.69 
   9   9   1  -26.80   15.19 
   8 -10  -1   28.40   19.37 
   8  10  -1   21.40   17.77 
   7 -10  -1   30.88   18.34 
   7  10  -1   44.18   18.82 
   6 -10  -1   21.54   19.57 
   6  10  -1   20.13   16.96 
   5 -10  -1   41.46   18.15 
   5  10  -1    6.59   14.93 
   4 -10  -1   10.84   15.75 
  -4 -10   1   25.34   14.81 
   4  10  -1   20.88   15.78 
  -3 -10   1   24.21   14.99 
   3 -10  -1  -13.69   15.65 
  -2 -10   1   75.71   19.12 
   2 -10  -1   57.88   17.51 
   1 -10  -1   78.41   20.69 
  -1 -10   1    0.15   15.04 
   0 -10  -1   37.48   16.47 
   0 -10   1   14.33   17.34 
   1 -10   1   -6.95   16.56 
  -1 -10  -1  -17.59   14.17 
  -2 -10  -1   55.31   17.36 
   2 -10   1    2.09   15.29 
  -3 -10  -1   63.10   18.28 
   3 -10   1   56.87   20.63 
   4 -10   1    9.50   18.80 
  -4 -10  -1    5.73   14.64 
   4  10   1    7.45   15.25 
   5 -10   1    4.43   16.46 
   5  10   1   25.68   16.81 
   6 -10   1   26.82   17.16 
   6  10   1    1.53   16.18 
   7 -10   1   -4.34   18.08 
   7  10   1   21.57   17.52 
   5 -11  -1   46.41   22.72 
   5  11  -1    5.53   16.48 
  -4 -11   1   14.15   18.32 
   4 -11  -1  -16.12   18.51 
  -3 -11   1   49.80   18.17 
   3 -11  -1   32.53   20.07 
  -2 -11   1   30.26   18.27 
   2 -11  -1   26.24   18.15 
  -1 -11   1   16.97   18.20 
   1 -11  -1   40.52   19.88 
   0 -11   1   24.79   19.25 
   0 -11  -1   11.30   16.18 
   1 -11   1    2.72   19.13 
  -1 -11  -1   -1.92   16.43 
   2 -11   1   11.39   17.20 
  -2 -11  -1   22.94   18.63 
  -3 -11  -1   48.18   18.44 
   3 -11   1   57.22   22.38 
   4 -11   1   33.72   19.10 
  15   0  -2    2.22   17.32 
  14   0  -2   -8.19   15.20 
  13   0  -2   93.07   21.27 
  12   0  -2   17.87   15.84 
  11   0  -2   47.24   16.78 
  10   0  -2   -4.09    6.49 
  10   0  -2   -3.10   12.72 
   9   0  -2   12.37    6.09 
   9   0  -2   18.95   14.21 
   9   0  -2   24.67    7.20 
   8   0  -2    4.79   12.46 
   8   0  -2    9.33    6.45 
   8   0  -2   10.28    5.73 
   7   0  -2   31.85    6.26 
   7   0  -2   29.69   11.04 
   7   0  -2   15.92    5.22 
   6   0  -2   16.12    8.69 
   6   0  -2   20.94    4.98 
   6   0  -2   13.94    5.47 
  -5   0   2  277.59    9.88 
   5   0  -2  272.32   10.37 
   4   0  -2 1614.42   27.44 
  -4   0   2 1597.01   26.87 
  -3   0   2 2363.66   37.24 
  -3   0   2 2378.42   37.46 
   3   0  -2 2348.47   36.38 
  -3   0   2 2340.23   35.90 
  -2   0   2  756.63   13.53 
   2   0  -2  731.25   14.47 
   2   0  -2  760.02   14.70 
   2   0  -2  765.01   13.47 
  -2   0   2  783.46   14.72 
  -2   0   2  758.73   14.67 
  -1   0   2  592.68   11.79 
  -1   0   2  597.96   11.73 
   1   0  -2  623.51   11.71 
   1   0  -2  589.61   12.01 
   0   0   2  659.00   12.58 
   0   0  -2  671.51   10.95 
   0   0   2  679.90   11.01 
   0   0   2  651.98   13.02 
   0   0  -2  637.31   12.67 
   0   0  -2  627.32   12.74 
  -1   0  -2 2536.78   37.82 
  -1   0  -2 2506.72   39.92 
  -1   0  -2 2590.07   37.73 
   1   0   2 2604.41   37.92 
   2   0   2   25.29    5.87 
   2   0   2   26.05    4.85 
  -2   0  -2   22.60    4.65 
   3   0   2   32.23    7.71 
  -3   0  -2   47.54    6.71 
   3   0   2   51.95    6.97 
  -4   0  -2  103.56    7.35 
   4   0   2  100.93    7.69 
   4   0   2   82.74   11.40 
   5   0   2  596.88   15.25 
  -5   0  -2  588.07   14.82 
   5   0   2  564.97   21.56 
  -6   0  -2    4.46    5.22 
   6   0   2   -7.14    9.43 
   6   0   2   -1.75    5.25 
   7   0   2   13.50    6.06 
   7   0   2   19.86   11.95 
  -7   0  -2    9.25    6.22 
   8   0   2   62.32   15.06 
   8   0   2   63.73    8.95 
   8   0   2   65.13    8.17 
   9   0   2  120.93   10.32 
   9   0   2  138.98   19.27 
  10   0   2   -1.66   12.35 
  11   0   2   72.57   17.69 
  12   0   2   34.54   16.77 
  13   0   2   34.00   18.04 
  14   0   2   -5.50   16.94 
  15  -1  -2    5.53   17.86 
  15   1  -2  -11.37   16.53 
  14  -1  -2   25.48   18.59 
  14   1  -2   21.09   17.16 
  13  -1  -2   -5.32   14.80 
  13   1  -2    0.99   14.64 
  12  -1  -2  107.84   21.35 
  12   1  -2  120.32   19.60 
  11  -1  -2    4.34   14.72 
  11  -1  -2   25.49    8.73 
  11   1  -2   18.43   14.84 
 -11   1   2   28.44   12.75 
  10  -1  -2   92.86   13.15 
  10  -1  -2   97.92   18.82 
  10   1  -2   80.95   18.28 
 -10   1   2   41.35   13.94 
   9  -1  -2   38.74    8.91 
   9  -1  -2   39.73   14.44 
   9   1  -2   35.23    4.17 
   9   1  -2   16.15   14.20 
  -9   1   2   12.11   11.44 
   9   1  -2   14.65    4.41 
   8  -1  -2    7.91    7.70 
   8   1  -2   24.49    4.13 
   8   1  -2   15.50   12.96 
   8   1  -2   24.65    4.83 
  -8   1   2   33.23   11.40 
   7  -1  -2    0.68    6.50 
   7   1  -2   -0.73    3.32 
   7   1  -2   -1.02    4.04 
   7   1  -2    2.52   10.11 
  -7   1   2    6.39    8.83 
  -6  -1   2   27.06    4.08 
   6  -1  -2   36.50    7.34 
   6  -1  -2   37.07    6.76 
   6   1  -2   29.97    4.71 
   6   1  -2   28.41    9.13 
  -6   1   2   37.19    8.50 
   5  -1  -2   -2.52    4.49 
  -5  -1   2    2.23    3.28 
   5  -1  -2   -3.12    5.10 
   5   1  -2    3.95    3.70 
   5   1  -2    0.47    7.58 
  -5   1   2   -2.59    4.58 
  -5   1   2    3.65    5.87 
  -4  -1   2  185.81    8.09 
  -4  -1   2  207.07   11.89 
   4  -1  -2  196.02   11.67 
   4   1  -2  201.58    8.34 
   4   1  -2  214.45   13.16 
  -4   1   2  196.32   10.31 
  -4   1   2  222.61   13.47 
  -3  -1   2 1825.03   28.55 
   3  -1  -2 1896.35   32.27 
   3  -1  -2 1836.80   33.19 
  -3  -1   2 1818.46   33.08 
   3   1  -2 1806.14   32.22 
  -3   1   2 1838.92   28.03 
  -3   1   2 1780.93   32.85 
   3   1  -2 1836.77   28.69 
  -3   1   2 1839.29   31.63 
  -2  -1   2   81.00    7.76 
   2  -1  -2   66.35    3.86 
  -2  -1   2   81.71    6.30 
   2  -1  -2   70.79    6.88 
  -2  -1   2   77.46    6.21 
   2   1  -2   77.44    6.33 
  -2   1   2   69.43    7.06 
  -2   1   2   73.75    7.58 
  -2   1   2   67.36    4.14 
   1  -1  -2  320.80    9.46 
   1  -1  -2  331.53    9.69 
  -1  -1   2  296.66    8.65 
  -1  -1   2  325.13    6.53 
  -1  -1   2  319.12    6.37 
   1  -1  -2  316.19    7.15 
   1   1  -2  330.76    9.29 
   1   1  -2  315.85    6.41 
  -1   1   2  307.55    9.61 
   1   1  -2  312.30    6.30 
  -1   1   2  313.49    7.11 
   1   1  -2  321.70    9.71 
  -1   1   2  322.49    9.16 
   0  -1  -2 3887.67   56.36 
   0  -1  -2 3961.70   56.55 
   0  -1   2 3959.80   57.09 
   0  -1   2 3944.58   57.35 
   0   1  -2 3992.07   57.23 
   0   1   2 3924.07   56.59 
   0   1   2 3908.85   56.19 
   0   1  -2 4064.61   57.50 
   0   1  -2 3913.67   55.68 
   1  -1   2 1050.48   20.75 
  -1  -1  -2 1015.18   18.34 
   1  -1   2 1012.54   19.94 
  -1  -1  -2 1043.36   20.20 
   1   1   2 1042.73   20.24 
   1   1   2 1053.00   18.43 
  -1   1  -2 1022.68   20.68 
  -1   1  -2 1041.64   20.61 
  -2  -1  -2  174.04    7.81 
   2  -1   2  180.82    9.81 
   2  -1   2  171.47   11.01 
  -2   1  -2  165.60    9.93 
   2   1   2  170.43    7.69 
  -2   1  -2  184.50   11.12 
   2   1   2  161.72   11.01 
   3  -1   2   58.91    8.31 
  -3  -1  -2   51.35    5.76 
   3   1   2   47.52    8.47 
   3   1   2   41.65    5.74 
  -3   1  -2   55.15    8.27 
  -3   1  -2   47.61    6.76 
  -4  -1  -2  185.98    6.76 
   4  -1   2  158.90   10.14 
   4  -1   2  169.85   12.53 
   4   1   2  184.34   13.59 
   4   1   2  190.41    7.29 
  -4   1  -2  161.80    9.97 
  -4   1  -2  178.98   12.77 
  -5  -1  -2   72.96    5.40 
   5  -1   2   64.78    8.01 
   5  -1   2   84.66   11.06 
  -5   1  -2   48.65    7.62 
   5   1   2   58.08    6.22 
  -5   1  -2   48.81    9.99 
   5   1   2   70.14   11.65 
   6  -1   2   13.93   10.54 
  -6  -1  -2   15.39    3.69 
  -6   1  -2    8.63    9.48 
   6   1   2   23.80   11.76 
   6   1   2   10.71    4.23 
  -6   1  -2    5.57    6.69 
   7  -1   2  137.45   18.37 
  -7   1  -2  125.02   17.61 
   7   1   2  103.15    5.95 
   7   1   2   92.14   14.54 
  -7   1  -2  126.90   13.34 
   7   1   2   98.40    6.55 
   8  -1   2   16.28    7.53 
   8  -1   2   -0.07   12.23 
  -8   1  -2   -2.56   12.15 
  -8   1  -2    1.33    8.57 
   8   1   2    6.60   13.60 
   9  -1   2   -2.23    7.29 
   9  -1   2  -11.96   12.36 
  -9   1  -2  -12.26   12.20 
   9   1   2   -6.95   13.77 
  10  -1   2   30.10    8.17 
  10  -1   2   22.37   15.02 
  10   1   2   21.33   16.17 
 -10   1  -2   40.69   14.80 
  11  -1   2  -14.65   12.93 
  11   1   2   17.07   15.62 
 -11   1  -2    6.84   14.49 
  12  -1   2   50.69   18.15 
 -12   1  -2   81.39   19.37 
  12   1   2   46.47   17.57 
  13  -1   2   -0.82   14.79 
  13   1   2  -11.15   15.10 
  14  -1   2   -8.16   15.73 
  14   1   2   25.87   18.45 
  15  -2  -2   13.10   18.85 
  15   2  -2   24.13   19.28 
  14  -2  -2   -2.13   16.86 
  14   2  -2   17.44   17.69 
  13  -2  -2   29.61   17.57 
  13   2  -2    8.74   16.88 
  12  -2  -2   -0.14   15.37 
  12   2  -2  -21.04   13.85 
  11  -2  -2   -1.37   14.83 
  11  -2  -2    2.71    9.16 
  11   2  -2  -13.78   13.66 
  10  -2  -2   11.94    9.22 
  10   2  -2    8.16   14.25 
 -10   2   2   18.34   13.58 
   9  -2  -2   31.17   10.51 
   9   2  -2   12.73   13.71 
  -9   2   2   35.41   13.85 
   8  -2  -2   15.91    8.80 
  -8   2   2   -0.33   10.52 
   8   2  -2   -2.25   11.70 
   7  -2  -2  118.10   13.07 
   7   2  -2  113.00   14.74 
  -7   2   2  114.85   17.16 
  -6  -2   2    2.10    2.70 
   6  -2  -2   -3.18    6.98 
   6   2  -2    4.10    8.82 
  -6   2   2    0.32    7.24 
   6   2  -2   -1.29    2.70 
   5  -2  -2   57.89    8.88 
  -5  -2   2   25.72    8.59 
  -5  -2   2   38.68    4.58 
   5   2  -2   42.62    5.36 
   5   2  -2   55.95    9.37 
  -5   2   2   23.28    8.26 
   4  -2  -2 1181.00   27.08 
  -4  -2   2 1200.82   21.39 
  -4  -2   2 1215.98   28.12 
   4  -2  -2 1214.92   28.76 
  -4   2   2 1196.81   28.90 
   4   2  -2 1221.09   27.23 
   4   2  -2 1218.05   21.13 
  -3  -2   2  117.87   12.07 
   3  -2  -2  140.35   12.11 
  -3  -2   2  135.81    8.68 
   3  -2  -2  142.95   13.05 
  -3   2   2  107.67   10.62 
  -3   2   2  123.89   12.74 
   3   2  -2  141.16    8.51 
   3   2  -2  130.44    9.93 
  -2  -2   2  502.32   16.12 
   2  -2  -2  495.68   15.75 
  -2  -2   2  478.46   13.55 
   2  -2  -2  483.34   16.86 
  -2  -2   2  505.31   13.29 
   2   2  -2  530.03   13.84 
   2   2  -2  502.03   16.30 
  -2   2   2  529.90   15.43 
  -2   2   2  483.23   16.82 
   1  -2  -2 1104.41   24.26 
  -1  -2   2 1096.93   23.21 
  -1  -2   2 1114.96   19.28 
  -1  -2   2 1127.35   22.40 
   1  -2  -2 1123.37   23.33 
  -1  -2   2 1107.38   20.68 
   1   2  -2 1108.99   20.78 
  -1   2   2 1101.96   24.25 
   1   2  -2 1118.34   23.28 
  -1   2   2 1129.59   22.96 
   1   2  -2 1140.77   22.85 
   1   2  -2 1125.23   19.59 
   0  -2   2   26.65    6.49 
   0  -2   2   21.61    5.37 
   0  -2  -2   19.77    5.94 
   0  -2   2   23.86    6.17 
   0  -2   2   24.84    4.46 
   0   2  -2   19.96    6.20 
   0   2   2   17.24    5.92 
   0   2  -2   15.37    6.01 
   0   2   2   28.80    6.09 
   0   2  -2    9.20    4.96 
   1  -2   2  347.42   12.93 
  -1  -2  -2  337.93   11.41 
   1  -2   2  337.72   12.94 
   1  -2   2  318.37   13.91 
  -1   2  -2  334.99   13.95 
   1   2   2  337.67   13.80 
  -1   2  -2  345.58   14.39 
   1   2   2  350.61   11.17 
   2  -2   2   12.98    6.86 
   2  -2   2    6.62    6.40 
  -2  -2  -2    9.22    4.93 
  -2   2  -2   18.89    6.36 
  -2   2  -2   13.79    7.36 
   2   2   2   10.17    4.41 
   2   2   2   15.06    7.51 
   3  -2   2  520.52   16.19 
  -3  -2  -2  504.44   12.10 
  -3   2  -2  507.28   19.88 
   3   2   2  515.82   18.23 
   3   2   2  521.20   11.69 
  -3   2  -2  501.03   17.11 
  -4  -2  -2  942.46   16.60 
  -4   2  -2  996.03   24.70 
   4   2   2  942.14   26.82 
   4   2   2  949.88   16.30 
  -4   2  -2  964.99   28.24 
   5   2   2   36.78   10.46 
  -5   2  -2   19.81    7.73 
   6  -2   2   21.36   11.16 
   6   2   2   16.64   10.93 
  -6   2  -2   11.70    6.99 
  -6   2  -2    3.53    8.13 
   7  -2   2   -8.97   11.55 
  -7   2  -2   -5.68    9.08 
   7   2   2   12.74   12.81 
  -7   2  -2  -16.98    9.30 
   8  -2   2   79.65   16.20 
   8   2   2  115.28   19.00 
  -8   2  -2   69.34   14.47 
  -8   2  -2  104.64   17.72 
  -8   2  -2   85.38   13.03 
   9  -2   2   45.33    9.98 
   9  -2   2   16.30   14.68 
  -9   2  -2   30.13   13.31 
   9   2   2   38.04   15.72 
  10  -2   2   27.33   14.52 
  10  -2   2   -5.24    7.94 
 -10   2  -2   -5.94   12.66 
  10   2   2    7.65   12.00 
  11  -2   2   -5.56   13.71 
  11   2   2   -3.15   14.02 
 -11   2  -2   10.36   13.48 
  12  -2   2    6.02   14.79 
 -12   2  -2    2.48   14.80 
  12   2   2   20.40   15.90 
  13  -2   2  -14.11   14.30 
  13   2   2    7.40   15.83 
  14  -2   2   20.88   16.82 
  14   2   2   37.06   19.45 
  15  -3  -2   28.05   20.45 
  15   3  -2    7.63   17.23 
  14  -3  -2    6.16   17.73 
  14   3  -2    2.73   17.25 
  13  -3  -2    7.57   16.81 
  13   3  -2    6.25   15.44 
  12  -3  -2   -1.45   15.04 
  12  -3  -2   12.45   10.57 
  12   3  -2   -4.50   14.42 
  11  -3  -2    8.29   10.26 
 -11   3   2   10.81   10.82 
  11   3  -2   -4.92   13.01 
  10  -3  -2   -2.50    9.93 
  10   3  -2   -7.38   13.14 
 -10   3   2   -7.21   12.10 
 -10   3   2   -3.32    8.81 
   9  -3  -2   30.32   11.46 
   9   3  -2   40.75   14.45 
  -9   3   2   57.03   10.57 
  -9   3   2   41.23   12.90 
   8  -3  -2  151.38   17.33 
  -8  -3   2  128.06   16.71 
  -8   3   2  145.14   13.38 
   8   3  -2  118.52   17.12 
  -8   3   2   97.15   15.97 
  -7  -3   2   45.39   11.68 
   7  -3  -2   76.12   12.69 
  -7   3   2   53.45    8.01 
  -7   3   2   35.30   10.80 
   7   3  -2   60.42   13.86 
  -6  -3   2   -0.68    4.16 
   6  -3  -2    2.79    8.76 
  -6  -3   2   -2.57    9.41 
  -6   3   2   -5.04    9.05 
   6   3  -2   -4.47    9.26 
   6   3  -2    1.32    3.69 
  -6   3   2    4.43    4.93 
  -5  -3   2   45.12    5.75 
   5  -3  -2   41.32    8.80 
  -5  -3   2   47.01    9.17 
   5  -3  -2   43.89    9.18 
  -5   3   2   46.91   10.20 
  -5   3   2   46.13    5.81 
   5   3  -2   37.79    5.24 
   5   3  -2   32.91    9.21 
  -4  -3   2   12.64    7.66 
  -4  -3   2   41.40    6.09 
   4  -3  -2   14.93    8.54 
   4  -3  -2   20.77    7.86 
   4   3  -2   33.95    5.57 
  -4   3   2   34.77    8.85 
   4   3  -2   16.13    7.57 
  -3  -3   2 1227.26   24.27 
   3  -3  -2 1245.73   29.27 
   3  -3  -2 1208.89   29.71 
  -3  -3   2 1247.32   29.12 
  -3   3   2 1189.48   30.01 
   3   3  -2 1209.34   24.46 
   3   3  -2 1203.13   26.20 
   2  -3  -2 1180.87   29.04 
   2  -3  -2 1172.26   18.53 
   2  -3  -2 1182.50   27.58 
  -2  -3   2 1179.65   24.67 
  -2  -3   2 1177.08   24.77 
  -2  -3   2 1196.54   27.31 
   2   3  -2 1199.15   27.61 
   2   3  -2 1215.01   25.24 
  -2   3   2 1246.76   28.74 
  -1  -3   2   31.85    6.65 
  -1  -3   2   34.11    6.33 
   1  -3  -2   43.05    7.60 
   1  -3  -2   28.65    7.44 
  -1  -3   2   30.29    7.29 
   1   3  -2   31.91    6.16 
   1   3  -2   23.01    7.05 
   1   3  -2   34.60    7.70 
  -1   3   2   28.95    7.83 
   1   3  -2   30.68    6.01 
   0  -3  -2   42.73    8.29 
   0  -3   2   40.10    7.34 
   0  -3  -2   40.95    6.66 
   0  -3   2   35.37    6.82 
   0  -3  -2   33.68    7.98 
   0   3   2   41.46    7.15 
   0   3  -2   41.24    7.08 
   0   3  -2   45.81    7.64 
   0   3  -2   48.22    7.35 
   0   3   2   41.12    7.61 
  -1  -3  -2   -5.41    5.51 
  -1  -3  -2   -0.10    5.10 
   1  -3   2    3.57    6.36 
   1  -3   2   -5.31    5.66 
   1   3   2   -6.49    6.21 
  -1   3  -2   -1.47    6.01 
  -1   3  -2   -2.12    4.32 
  -1   3  -2   -1.09    5.94 
  -2  -3  -2  108.13    8.31 
   2  -3   2  120.48   10.79 
  -2  -3  -2   95.32    8.96 
   2  -3   2  118.44   13.21 
   2   3   2  106.51   11.93 
  -2   3  -2   97.22   12.27 
  -2   3  -2  117.60   12.57 
  -2   3  -2  102.91    9.91 
  -3  -3  -2  206.03    9.22 
   3  -3   2  204.51   12.18 
  -3  -3  -2  190.69    9.83 
  -3   3  -2  206.47   12.18 
  -3   3  -2  189.74   14.47 
  -3   3  -2  192.97   15.60 
   3   3   2  201.37   14.46 
  -4  -3  -2   24.48    4.66 
  -4  -3  -2   25.74    5.37 
  -4   3  -2   19.24    7.56 
  -4   3  -2   24.73    9.28 
  -4   3  -2   33.42    8.86 
   4   3   2    8.16    8.42 
  -5  -3  -2   12.68    4.11 
  -5  -3  -2   13.21    3.44 
  -5   3  -2    5.71    8.72 
   5   3   2    0.81    9.79 
  -5   3  -2   24.39    9.62 
  -5   3  -2    3.90    8.03 
   6   3   2    9.00   11.75 
  -6   3  -2   18.77   10.08 
  -6   3  -2    7.11    9.45 
  -6   3  -2  -12.64   10.98 
   7   3   2   23.49   13.08 
  -7   3  -2   27.55   11.64 
  -7   3  -2   29.74   12.38 
  -7   3  -2   30.17   10.87 
   8  -3   2   17.41   13.62 
  -8   3  -2   20.78   12.99 
   8   3   2   33.13   13.96 
  -8   3  -2   19.84   12.40 
  -8   3  -2   20.91   12.72 
   9  -3   2  105.51   13.77 
   9  -3   2  110.49   18.57 
  -9   3  -2   58.18   14.30 
   9   3   2   85.59   18.01 
  10  -3   2   83.08   13.20 
  10  -3   2   78.22   18.17 
 -10   3  -2   58.23   15.22 
  10   3   2   66.25   18.62 
  11  -3   2   -8.80   14.23 
  11  -3   2    0.71    9.44 
  11   3   2   13.36   15.46 
 -11   3  -2  -15.06   13.28 
  12  -3   2   12.47   15.87 
  12   3   2   42.04   17.88 
  13  -3   2    1.51   16.62 
  13   3   2   15.69   17.30 
  14  -4  -2  -12.77   18.81 
  14   4  -2    3.61   17.82 
  13  -4  -2   -2.23   17.20 
  13   4  -2   44.60   18.60 
  12  -4  -2    9.07   11.63 
  12   4  -2   -1.98   15.57 
  11  -4  -2   34.44   13.14 
  11   4  -2   39.77   15.74 
  10  -4  -2   28.34   11.88 
  10   4  -2   25.40   14.55 
   9  -4  -2    4.46   10.56 
  -9   4   2   -9.58    7.06 
   9   4  -2    2.27   13.25 
  -9   4   2   -8.36   12.77 
   8  -4  -2  144.99   18.66 
   8   4  -2  158.99   19.69 
  -8   4   2  138.36   11.85 
  -8   4   2  153.22   19.19 
  -7  -4   2   13.16    4.55 
  -7  -4   2   12.80    5.20 
  -7  -4   2    8.72   11.45 
   7  -4  -2   30.90   11.69 
  -7   4   2   10.80   11.27 
  -7   4   2    3.69    5.53 
   7   4  -2    4.15   11.33 
  -6  -4   2  227.59   11.12 
  -6  -4   2  212.38   19.66 
   6  -4  -2  284.56   23.00 
   6  -4  -2  229.80   17.46 
  -6   4   2  214.42   21.07 
   6   4  -2  228.13   10.69 
   6   4  -2  209.91   18.02 
  -6   4   2  230.44    8.63 
   5  -4  -2  139.75   16.75 
  -5  -4   2   99.69    9.78 
  -5  -4   2   95.38   13.90 
   5  -4  -2  101.43   13.52 
  -5   4   2   98.39   13.40 
   5   4  -2   99.78   13.85 
   5   4  -2   85.11    9.32 
  -4  -4   2 1264.68   33.27 
   4  -4  -2 1253.20   34.28 
  -4  -4   2 1257.39   26.56 
   4  -4  -2 1230.84   32.37 
   4   4  -2 1236.86   29.93 
   4   4  -2 1309.58   27.19 
  -4   4   2 1202.46   33.66 
  -3  -4   2    3.72    6.10 
   3  -4  -2   11.84    8.34 
   3  -4  -2   -1.82    7.61 
  -3  -4   2   -4.54    7.50 
   3   4  -2   -0.07    6.99 
   3   4  -2    5.93    6.63 
  -3   4   2    7.12    7.89 
  -2  -4   2   18.17    7.84 
   2  -4  -2   10.08    6.99 
   2  -4  -2    6.16    7.73 
   2  -4  -2    7.95    4.06 
  -2  -4   2   15.92    6.33 
   2   4  -2    1.63    2.16 
  -2   4   2  -11.43    6.93 
   2   4  -2    9.42    7.79 
   2   4  -2    2.76    6.70 
  -1  -4   2    7.42    6.37 
   1  -4  -2    7.22    4.68 
  -1  -4   2    2.49    6.71 
   1  -4  -2   -3.68    7.30 
   1  -4  -2   -1.71    6.89 
   1   4  -2   10.51    7.42 
   1   4  -2    9.70    6.42 
   1   4  -2   12.07    6.27 
   1   4  -2    3.17    6.27 
  -1   4   2    9.00    7.18 
   0  -4   2   16.35    7.03 
   0  -4   2   10.17    6.92 
   0  -4  -2    4.00    7.41 
   0  -4  -2    4.15    7.26 
   0   4   2    0.59    7.07 
   0   4  -2    5.49    6.56 
   0   4  -2   -1.74    6.85 
   0   4  -2    0.06    2.59 
   1  -4   2  340.57   14.94 
  -1  -4  -2  335.57   18.45 
   1  -4   2  350.09   17.53 
  -1  -4  -2  332.55   15.40 
  -1   4  -2  358.99   17.05 
   1   4   2  345.84   17.36 
  -1   4  -2  357.65   14.68 
  -1   4  -2  354.47   17.53 
  -2  -4  -2  534.31   17.43 
   2  -4   2  548.96   21.24 
   2  -4   2  547.24   17.86 
   2   4   2  545.19   21.11 
  -2   4  -2  543.96   22.16 
  -2   4  -2  539.45   17.63 
  -3  -4  -2   27.21    6.37 
   3  -4   2   26.86    7.61 
   3  -4   2   22.79   10.11 
  -3  -4  -2   30.74    7.25 
  -3   4  -2   20.40    7.00 
  -3   4  -2   24.48    9.33 
  -3   4  -2   14.96    8.66 
   3   4   2   28.80    9.84 
  -4  -4  -2  181.91   11.53 
  -4  -4  -2  175.50   10.12 
   4  -4   2  183.76   13.72 
  -4   4  -2  191.76   13.85 
  -4   4  -2  181.94   17.10 
   4   4   2  186.08   15.58 
  -5  -4  -2    9.90    6.07 
  -5  -4  -2    9.63    5.17 
  -5   4  -2   12.87    8.64 
   5   4   2   -7.90   10.67 
  -5   4  -2    1.35    9.41 
  -5   4  -2    4.24   10.88 
  -6  -4  -2  267.07    9.03 
  -6  -4  -2  266.66    8.36 
   6   4   2  276.95   22.46 
  -6   4  -2  282.56   19.78 
  -6   4  -2  259.84   23.91 
  -6   4  -2  288.91   17.19 
  -7   4  -2    1.60   12.59 
  -7   4  -2    2.27    9.59 
   7   4   2  -18.24   10.89 
  -7   4  -2    6.60   11.55 
   8  -4   2   80.23   14.16 
   8   4   2  106.23   17.35 
  -8   4  -2  114.82   16.23 
  -8   4  -2  125.77   17.78 
   9  -4   2   35.65   11.91 
   9   4   2   43.25   15.04 
  -9   4  -2   51.35   12.90 
  10  -4   2   -1.30   14.38 
  10  -4   2  -13.19    9.57 
  10   4   2    5.70   14.91 
  11  -4   2   -7.34   10.27 
  11  -4   2   13.98   14.77 
  11   4   2  -18.30   14.90 
  12  -4   2   -5.37   15.55 
  12   4   2   -7.89   15.38 
  13  -4   2   25.79   18.30 
  13   4   2   42.95   20.14 
  14  -5  -2    5.30   19.14 
  14   5  -2    3.29   17.72 
  13  -5  -2   35.60   16.01 
  13   5  -2  -30.05   15.22 
  12  -5  -2  -11.72   11.43 
  12   5  -2   17.91   16.60 
  11  -5  -2    8.41   12.11 
  11   5  -2   -1.31   14.73 
  10  -5  -2   42.26   13.86 
  10   5  -2   29.52   15.92 
   9  -5  -2   75.08   15.50 
   9   5  -2   68.33   16.30 
   8  -5  -2   69.50   15.22 
   8   5  -2   39.79   14.48 
  -8   5   2   47.98    6.04 
  -8   5   2   30.34   14.46 
   7  -5  -2  347.20   28.04 
  -7  -5   2  327.12   13.47 
   7  -5  -2  344.31   22.40 
   7   5  -2  332.19   23.30 
  -7   5   2  335.93   24.18 
   6  -5  -2   -0.46   10.58 
  -6  -5   2   -1.65   11.20 
   6  -5  -2   -9.33   11.90 
  -6   5   2   10.97   10.23 
   6   5  -2   -5.57   10.41 
   6   5  -2   15.14    6.83 
   5  -5  -2   43.38   13.18 
  -5  -5   2   51.41   13.31 
   5  -5  -2   32.59   12.10 
  -5   5   2   51.52   13.18 
   5   5  -2   50.91    8.96 
   5   5  -2   42.20   11.73 
  -4  -5   2   13.36    9.28 
   4  -5  -2    7.40   10.17 
   4  -5  -2    2.91   10.43 
  -4  -5   2   10.94    8.04 
   4   5  -2   16.21   10.01 
  -4   5   2   15.96    9.99 
   4   5  -2   11.87    7.56 
  -3  -5   2    2.53    6.87 
   3  -5  -2    0.37    9.08 
   3  -5  -2    2.49    9.41 
  -3  -5   2    2.43    8.42 
   3  -5  -2   -0.42    4.28 
   3   5  -2   -0.55    7.33 
   3   5  -2   -0.45    8.66 
  -3   5   2    5.34    8.35 
   2  -5  -2   20.98   10.32 
   2  -5  -2   47.49    6.22 
  -2  -5   2   38.45    9.70 
   2  -5  -2   40.55    9.57 
  -2  -5   2   23.60    7.99 
  -2   5   2   54.86   11.38 
   2   5  -2   48.26    9.50 
   2   5  -2   36.05    8.95 
  -1  -5   2   16.13    7.92 
   1  -5  -2   -0.63    8.39 
   1  -5  -2   12.02    5.83 
  -1  -5   2    8.01    7.97 
   1  -5  -2    6.06    7.48 
   1   5  -2   14.04    8.52 
   1   5  -2   -0.68    2.20 
   1   5  -2   19.34    8.20 
   0  -5   2   10.99    8.01 
   0  -5  -2    6.02    7.63 
   0  -5   2   21.26    8.26 
   0  -5  -2   10.51    6.55 
   0  -5  -2   -3.57    8.75 
   0   5  -2    5.40    7.63 
   0   5  -2   21.63    9.68 
   0   5  -2    0.73    2.37 
   0   5   2   29.10   10.17 
  -1  -5  -2   31.77   10.01 
   1  -5   2   25.54    8.27 
  -1  -5  -2   34.61    9.87 
   1  -5   2   38.97   10.19 
  -1  -5  -2   27.28    8.39 
  -1   5  -2   23.73    9.37 
   1   5   2   28.90   11.03 
  -1   5  -2   26.73    9.30 
  -1   5  -2   34.39    7.63 
   2  -5   2   10.45    9.90 
   2  -5   2   20.39    8.04 
  -2  -5  -2   17.02    8.60 
  -2   5  -2   18.77    7.23 
  -2   5  -2   30.90   10.64 
  -2   5  -2   29.54   10.45 
   2   5   2   23.07   11.59 
   3  -5   2  167.15   13.79 
   3  -5   2  136.08   18.64 
  -3  -5  -2  122.61   13.86 
  -3   5  -2  159.15   17.78 
   3   5   2  168.58   18.28 
  -3   5  -2  146.24   12.85 
  -3   5  -2  173.29   19.27 
   4  -5   2   49.15    9.23 
  -4  -5  -2   40.02    8.91 
   4   5   2   42.60   12.02 
  -4   5  -2   30.01   12.49 
  -4   5  -2   33.49   12.23 
  -4   5  -2   44.84    8.80 
  -5  -5  -2  203.53   13.32 
  -5  -5  -2  208.34   12.30 
  -5   5  -2  170.05   19.77 
   5   5   2  227.08   21.37 
  -5   5  -2  221.90   16.00 
  -5   5  -2  233.73   21.94 
  -6  -5  -2   21.56    7.20 
   6   5   2   24.96   12.57 
  -6   5  -2   33.59   13.72 
  -6   5  -2   46.76   14.79 
  -6   5  -2   29.13    9.76 
  -7   5  -2   49.30   14.64 
   7   5   2   43.62   13.51 
  -7   5  -2   48.98   10.60 
   8  -5   2   18.58   12.70 
  -8   5  -2    3.17   13.38 
   8   5   2  -10.52   12.34 
  -8   5  -2    8.95    9.66 
   9  -5   2    0.06   10.78 
   9   5   2  -12.52   13.91 
  10  -5   2   49.28   13.92 
  10   5   2   39.95   15.85 
  11  -5   2    4.31   11.63 
  11  -5   2   13.26   15.96 
  11   5   2   14.26   16.86 
  12  -5   2  -35.99   14.12 
  12   5   2    8.17   16.89 
  13  -6  -2    4.80   13.97 
  13   6  -2   -0.87   16.69 
  12  -6  -2   -4.86   12.79 
  12   6  -2    0.34   16.30 
  11  -6  -2   -0.68   12.29 
  11   6  -2    1.52   14.40 
  10  -6  -2    9.77   12.75 
  10   6  -2   10.96   14.88 
   9  -6  -2   -5.64   10.68 
   9   6  -2   -6.79   12.92 
   8  -6  -2    6.53   12.59 
   8   6  -2   -3.61   11.82 
  -7  -6   2   -2.75    7.27 
   7  -6  -2    2.23   11.38 
   7   6  -2   -9.76   11.26 
   6  -6  -2  182.06   22.41 
  -6  -6   2  224.33   15.53 
   6  -6  -2  181.04   22.62 
  -6   6   2  227.70   23.53 
   6   6  -2  200.24   21.25 
  -5  -6   2   -4.41    8.34 
  -5  -6   2    3.52   13.81 
   5  -6  -2   -3.35   12.16 
   5  -6  -2   16.51   13.53 
   5   6  -2    9.51    8.17 
   5   6  -2   -2.63   11.20 
  -5   6   2   -1.91    9.98 
   4  -6  -2    1.73   11.05 
   4  -6  -2   -7.14   11.29 
  -4  -6   2   -0.48    8.56 
  -4  -6   2    1.97   10.85 
  -4   6   2   -7.79    9.16 
   4   6  -2   16.83   11.53 
   4   6  -2    6.63    8.73 
  -3  -6   2   24.95   11.38 
   3  -6  -2   35.52    6.52 
  -3  -6   2   15.19    9.32 
   3  -6  -2   39.19   12.73 
   3  -6  -2   43.36   12.97 
  -3   6   2   51.06   12.77 
   3   6  -2   18.07   10.02 
   3   6  -2   34.48   11.53 
   2  -6  -2    2.77   12.37 
  -2  -6   2    0.13    8.77 
  -2  -6   2   -6.95    9.62 
   2  -6  -2   -0.51    9.17 
   2  -6  -2    2.14    6.27 
   2   6  -2    0.74    9.63 
  -2   6   2    2.25    9.16 
   2   6  -2   -2.86    9.46 
  -1  -6   2   19.40    9.65 
   1  -6  -2    2.78   10.58 
  -1  -6   2   -7.15    9.14 
   1  -6  -2   -2.98    9.98 
   1  -6  -2    0.70    6.97 
   1   6  -2   21.55   10.09 
   0  -6   2   -4.13    9.01 
   0  -6  -2   -0.61    7.59 
   0  -6  -2    0.47   11.44 
   0  -6  -2  -10.01    8.74 
   0  -6   2   -1.23    8.82 
   0   6  -2    5.23    8.93 
   0   6  -2    4.84   10.37 
   0   6  -2   -0.86    8.23 
   1  -6   2   -1.40    9.87 
   1  -6   2    2.63    8.43 
  -1  -6  -2   16.07    8.58 
  -1  -6  -2    5.37    9.70 
  -1  -6  -2  -11.53    9.26 
  -1   6  -2   -8.90    7.27 
   1   6   2    3.01   10.82 
  -1   6  -2    0.72   11.11 
  -1   6  -2    5.69    9.86 
   2  -6   2    7.24   11.27 
  -2  -6  -2    7.51    9.35 
  -2  -6  -2   -4.30   10.03 
   2  -6   2    6.08    9.04 
  -2  -6  -2   -7.88    9.83 
  -2   6  -2   13.71   11.04 
  -2   6  -2    4.47    7.52 
  -2   6  -2    5.22   10.17 
   2   6   2   -1.92   11.05 
   3  -6   2   10.83    8.92 
  -3  -6  -2   27.56   10.99 
  -3  -6  -2   15.76   11.52 
  -3  -6  -2   19.45   10.62 
   3  -6   2   25.71   12.40 
  -3   6  -2   12.99   11.44 
  -3   6  -2   25.82    8.36 
  -3   6  -2   19.13   13.26 
   3   6   2   33.63   13.62 
   4  -6   2    5.45   12.89 
   4  -6   2   -0.91    8.26 
  -4  -6  -2    6.27    9.65 
  -4   6  -2   -0.83    7.66 
  -4   6  -2   11.17   12.98 
  -4   6  -2  -20.75    8.92 
   4   6   2   -2.57   12.28 
  -5  -6  -2   35.49    9.94 
   5  -6   2   44.59    9.75 
  -5   6  -2   40.44    9.40 
  -5   6  -2    9.66   12.02 
  -5   6  -2   46.25   15.00 
   5   6   2   25.02   13.93 
  -6  -6  -2   50.54    8.95 
  -6   6  -2   32.94    8.80 
   6   6   2   56.73   16.18 
  -6   6  -2   19.16   12.44 
   7  -6   2   14.13   13.04 
  -7   6  -2  -13.13   12.98 
   7   6   2  -11.96   12.17 
   8  -6   2   16.02   13.23 
   8   6   2   -9.55   12.96 
   9  -6   2   -5.72   11.22 
   9   6   2    9.31   14.05 
  10  -6   2    6.17   12.61 
  10   6   2   -0.78   14.45 
  11  -6   2   -0.52   16.36 
  11  -6   2    7.17   12.76 
  11   6   2    8.33   16.43 
  12  -6   2  -24.21   16.70 
  12  -6   2   19.94   13.82 
  12   6   2   -0.04   15.99 
  12  -7  -2   11.39   15.02 
  12   7  -2    1.28   15.81 
  11  -7  -2  -23.71   12.55 
  11   7  -2    6.70   15.06 
  10  -7  -2   20.80   14.98 
  10   7  -2   11.66   14.74 
   9  -7  -2   23.40   14.93 
   9   7  -2   15.01   14.46 
   8  -7  -2   25.48   13.41 
   8   7  -2   27.10   14.73 
  -7  -7   2   25.75   11.41 
  -7  -7   2   32.16    9.72 
   7  -7  -2   12.11   14.33 
   7   7  -2   14.75   13.38 
  -6  -7   2    6.45    9.69 
   6  -7  -2   17.95   13.12 
  -6  -7   2    2.84    8.79 
   6   7  -2   -5.75   11.40 
  -5  -7   2   10.23   10.43 
  -5  -7   2   17.66   10.72 
   5  -7  -2   29.02   15.13 
   5   7  -2   30.08   13.54 
   5   7  -2   25.57   10.05 
   4  -7  -2   11.98   13.89 
   4  -7  -2    0.45    4.65 
  -4  -7   2   -8.66    9.66 
   4  -7  -2   -5.28   13.67 
   4   7  -2   -7.19    9.04 
   4   7  -2   25.06   13.27 
  -4   7   2    7.24   12.45 
   3  -7  -2    3.61   12.70 
  -3  -7   2    4.82   11.70 
   3  -7  -2   13.75    6.83 
   3  -7  -2   -1.94   12.55 
  -3  -7   2   -5.06    9.89 
  -3   7   2    4.57   10.67 
   3   7  -2   -8.34   10.56 
   3   7  -2    7.65   10.74 
   2  -7  -2   -0.81   11.95 
   2  -7  -2   -1.65    6.95 
  -2  -7   2   -3.65    9.79 
  -2  -7   2  -10.80    9.38 
   2  -7  -2  -10.14   13.86 
   2   7  -2    6.20   10.79 
   2   7  -2   13.79   11.27 
   1  -7  -2   14.17    8.39 
   1  -7  -2   16.65   13.14 
   1  -7  -2  -11.18   10.83 
  -1  -7   2   10.36   10.32 
  -1  -7   2    6.97   10.71 
   1   7  -2   -2.02   11.44 
   0  -7  -2   22.08   12.74 
   0  -7  -2   40.51   10.39 
   0  -7   2   62.07   12.52 
   0  -7  -2   47.93   15.21 
   0  -7   2   20.80   11.35 
   0   7  -2   37.80   12.14 
   0   7  -2   34.03   12.47 
  -1  -7  -2   23.15   10.41 
   1  -7   2    1.98    9.94 
  -1  -7  -2    5.29   11.78 
  -1  -7  -2    7.90   12.92 
   1  -7   2   12.77   11.95 
  -1   7  -2   23.57   12.59 
  -1   7  -2   25.41   10.03 
  -1   7  -2   12.73   11.76 
   1   7   2   14.44   12.71 
  -2  -7  -2   97.17   15.43 
  -2  -7  -2  133.46   19.03 
  -2  -7  -2  129.16   15.59 
   2  -7   2  135.44   16.47 
   2  -7   2  111.88   17.29 
   2   7   2  140.64   18.30 
  -2   7  -2  115.83   14.28 
  -2   7  -2  121.31   16.10 
  -2   7  -2  114.01   17.28 
  -3  -7  -2  111.69   15.08 
   3  -7   2   82.92   12.08 
  -3  -7  -2   61.01   14.16 
   3  -7   2   98.09   17.04 
  -3  -7  -2   92.29   15.02 
  -3   7  -2   78.16   15.48 
  -3   7  -2   38.25   13.87 
  -3   7  -2  111.92   13.35 
   3   7   2   86.27   16.73 
  -4  -7  -2   24.63   11.08 
   4  -7   2    1.06    8.69 
   4  -7   2   -0.31   13.47 
  -4  -7  -2   -2.94   10.28 
  -4   7  -2    6.82   11.85 
   4   7   2   43.28   15.44 
  -4   7  -2    6.25    7.32 
  -4   7  -2   15.99   14.45 
  -5  -7  -2   85.87   12.54 
   5   7   2   87.78   17.77 
  -5   7  -2   63.15    9.86 
  -5   7  -2   26.18   15.09 
   6  -7   2   -0.06   12.04 
  -6   7  -2   10.46   11.99 
   6   7   2    3.04   13.40 
   7  -7   2    5.01   12.86 
   7   7   2  -14.84   14.06 
  -7   7  -2    5.44   12.18 
   8  -7   2    1.32   13.27 
   8   7   2   13.22   15.40 
   9  -7   2   13.26   12.93 
   9   7   2   -1.16   14.75 
  10  -7   2    4.99   13.81 
  10   7   2   -8.06   16.17 
  11  -7   2  -20.42   12.54 
  11   7   2    0.05   17.32 
  11  -8  -2   12.00   15.06 
  11   8  -2   57.26   20.27 
  10  -8  -2   16.71   16.08 
  10   8  -2    5.13   15.27 
   9  -8  -2   16.79   14.04 
   9   8  -2   44.94   17.62 
   8  -8  -2   23.78   14.26 
   8   8  -2   13.03   15.05 
   7  -8  -2  -21.65   13.63 
  -7  -8   2   -4.14   11.11 
   7   8  -2    0.54   13.81 
  -6  -8   2    4.37   10.24 
  -6  -8   2   41.93   12.06 
   6  -8  -2    4.34   15.08 
   6   8  -2   -8.67   12.70 
  -5  -8   2  -18.73   10.32 
   5  -8  -2    1.86   13.23 
  -5  -8   2   -9.62   10.11 
   5   8  -2   -5.19   12.22 
  -4  -8   2  122.05   16.03 
  -4  -8   2  138.03   17.52 
   4  -8  -2  112.72   19.09 
   4   8  -2  113.79   17.22 
  -3  -8   2  131.95   19.34 
   3  -8  -2  150.85   21.61 
  -3  -8   2  150.58   20.34 
   3   8  -2  116.22   16.06 
   3   8  -2  126.04   17.27 
   2  -8  -2   -6.57   14.12 
  -2  -8   2    8.61   10.81 
  -2  -8   2    9.58   11.15 
   2   8  -2   13.62   11.69 
   1  -8  -2  106.04   14.19 
   1  -8  -2   27.12   14.17 
  -1  -8   2   31.71   12.69 
  -1  -8   2   69.67   13.04 
   1   8  -2   54.93   13.83 
   0  -8  -2  -15.10    8.74 
   0  -8   2    7.88    9.87 
   0  -8   2    0.97   11.83 
   0  -8  -2   -4.41   17.78 
   0  -8  -2  -10.21   13.81 
   0   8  -2   -6.23   11.80 
  -1  -8  -2   59.68   15.49 
   1  -8   2   51.55   14.67 
   1  -8   2   53.98   12.06 
  -1  -8  -2   26.60   13.59 
  -1  -8  -2   58.03   12.77 
  -1   8  -2   46.91   14.97 
  -1   8  -2   63.58   13.53 
  -2  -8  -2   23.86   14.00 
   2  -8   2   33.61   11.35 
  -2  -8  -2   42.91   12.36 
   2  -8   2   27.11   14.75 
  -2   8  -2   24.10   12.92 
  -2   8  -2   35.39   13.66 
   2   8   2   25.42   14.15 
  -3  -8  -2   72.43   15.15 
  -3   8  -2   58.34   16.80 
   3   8   2   40.99   15.64 
  -3   8  -2   56.65   11.08 
   4  -8   2    8.90   14.94 
  -4  -8  -2    9.41   11.90 
  -4   8  -2  -10.14   12.73 
   4   8   2  -11.83   12.52 
  -5  -8  -2   13.82   11.14 
   5  -8   2   -0.11   13.22 
  -5   8  -2   16.27   12.98 
   5   8   2   22.49   15.93 
   6  -8   2   18.08   13.85 
   6   8   2   -2.78   14.32 
   7  -8   2    4.71   15.44 
   7   8   2    0.72   15.23 
   8  -8   2   21.61   15.61 
   8   8   2   44.53   17.60 
   9  -8   2   46.13   17.85 
   9   8   2   14.52   18.23 
  10  -8   2    9.84   15.39 
  10   8   2  -22.40   15.87 
  10  -9  -2   35.62   18.36 
  10   9  -2    2.77   17.22 
   9  -9  -2    2.93   16.76 
   9   9  -2    7.28   16.27 
   8  -9  -2    6.17   17.07 
   8   9  -2   40.75   17.07 
   7  -9  -2   28.42   15.99 
   7   9  -2   16.21   15.77 
   6  -9  -2   27.45   18.43 
   6   9  -2   13.91   14.72 
   5  -9  -2   -6.28   14.04 
  -5  -9   2    3.20   12.76 
   5   9  -2  -24.51   11.38 
   4  -9  -2   29.50   17.21 
  -4  -9   2   25.37   13.85 
   4   9  -2   17.45   13.79 
   3  -9  -2   12.35   16.65 
  -3  -9   2   24.11   14.82 
   3   9  -2    8.72   12.04 
   2  -9  -2   65.94   17.63 
  -2  -9   2  103.30   18.63 
  -1  -9   2   10.99   15.31 
   1  -9  -2    9.22   16.06 
   1   9  -2   11.81   12.45 
   0  -9  -2   31.88   16.01 
   0  -9   2   44.39   17.27 
   0   9  -2   21.85   13.81 
   1  -9   2    6.65   13.94 
  -1  -9  -2   17.70   15.22 
  -1   9  -2   46.11   15.00 
  -2  -9  -2  110.72   18.80 
   2  -9   2   74.93   18.85 
   2   9   2   68.45   16.92 
  -2   9  -2   52.83   17.16 
   3  -9   2   -7.64   14.34 
  -3  -9  -2   11.22   14.45 
   3   9   2   -3.88   13.60 
  -3   9  -2  -21.79   13.30 
   4  -9   2   -7.02   15.58 
  -4  -9  -2   17.48   12.95 
   4   9   2    3.81   14.09 
   5  -9   2    7.46   16.96 
   5   9   2   17.49   14.94 
   6  -9   2   -8.99   13.84 
   6   9   2   30.63   17.03 
   7  -9   2   -5.19   14.56 
   7   9   2    7.30   16.01 
   8  -9   2   -1.79   16.69 
   8   9   2   23.27   18.81 
   8 -10  -2   48.72   21.51 
   8  10  -2  -37.61   14.31 
   7 -10  -2   34.44   20.01 
   7  10  -2    1.20   15.73 
   6 -10  -2   10.07   16.47 
   6  10  -2    4.00   15.86 
   5 -10  -2    2.95   16.80 
  -5 -10   2   15.70   13.94 
   5  10  -2    6.73   15.33 
   4 -10  -2   -5.26   17.41 
  -4 -10   2   -5.55   13.94 
   4  10  -2    9.42   14.24 
  -3 -10   2   -9.84   13.69 
   3 -10  -2    9.25   17.21 
   2 -10  -2   -7.63   13.52 
  -2 -10   2  -21.51   13.50 
  -1 -10   2  -14.82   14.35 
   1 -10  -2  -32.07   14.20 
   0 -10  -2   20.50   16.70 
   0 -10   2   25.57   16.94 
  -1 -10  -2  -15.49   13.85 
   1 -10   2  -16.87   13.05 
  -2 -10  -2   31.00   16.80 
   2 -10   2  -15.61   13.20 
   3 -10   2    4.41   15.99 
  -3 -10  -2    0.41   15.42 
   3  10   2   -8.71   15.15 
   4 -10   2    7.32   16.08 
   4  10   2   -0.15   15.16 
   5 -10   2   14.47   16.77 
   5  10   2   -8.10   16.51 
   6 -10   2  -10.27   18.21 
   6  10   2   14.51   16.79 
   7 -10   2   10.69   16.94 
   7  10   2  -11.89   15.06 
   5 -11  -2   32.99   18.88 
   4 -11  -2   27.68   21.27 
  -4 -11   2   15.94   16.52 
  -3 -11   2   -4.46   15.84 
   3 -11  -2   16.00   19.61 
   2 -11  -2   19.21   19.84 
  -2 -11   2   10.10   17.67 
   1 -11  -2   25.78   18.12 
  -1 -11   2    8.58   18.45 
   0 -11  -2   46.90   20.38 
   0 -11   2   33.93   19.17 
   1 -11   2   -3.35   18.60 
  -1 -11  -2    8.78   17.88 
   2 -11   2   -1.64   18.35 
  -2 -11  -2   25.82   18.64 
  -3 -11  -2   30.66   17.92 
   3 -11   2   -6.34   16.27 
   4 -11   2   24.14   18.94 
  15   0  -3   16.66   18.22 
  14   0  -3   20.51   16.09 
  13   0  -3    0.95   16.11 
  12   0  -3  -18.76   14.30 
 -12   0   3  -10.95   13.86 
 -11   0   3   -3.29   12.10 
  11   0  -3    8.82   14.99 
 -11   0   3    3.71   11.55 
  10   0  -3    5.82    7.32 
 -10   0   3  -16.82   11.00 
  10   0  -3   -0.19   14.15 
   9   0  -3   21.87   13.63 
   9   0  -3   12.52    7.15 
   9   0  -3   -1.50    6.10 
   8   0  -3    7.46    5.59 
   8   0  -3    4.46    6.66 
   8   0  -3    9.18   11.83 
  -7   0   3    2.21    7.41 
  -7   0   3   -2.48    4.74 
   7   0  -3    8.49    6.01 
   7   0  -3   -0.84    9.84 
  -6   0   3   -0.42    4.88 
  -6   0   3   -0.29    6.40 
   6   0  -3   -7.60    5.29 
  -5   0   3    7.82    5.66 
   5   0  -3    2.13    5.15 
  -5   0   3    2.45    4.73 
  -5   0   3    2.99    5.41 
  -4   0   3   -0.37    5.08 
  -4   0   3    0.31    5.51 
  -4   0   3    2.93    5.12 
   4   0  -3    8.54    5.90 
  -3   0   3   -6.24    4.99 
  -3   0   3   -3.40    5.09 
  -3   0   3   -0.04    3.85 
   3   0  -3    0.74    5.37 
   3   0  -3   -3.49    4.55 
   2   0  -3   -0.18    3.89 
   2   0  -3    3.17    4.41 
  -2   0   3   -4.04    4.15 
  -2   0   3    2.77    2.61 
  -2   0   3   -7.29    3.66 
   2   0  -3    0.98    2.60 
  -1   0   3    3.65    3.82 
   1   0  -3   -0.01    4.15 
   1   0  -3    0.94    3.72 
  -1   0   3   -1.68    3.44 
   0   0  -3    0.91    2.98 
   0   0   3    0.08    4.27 
   0   0   3   -2.84    3.82 
   0   0  -3   -1.98    4.18 
   0   0  -3    1.45    4.45 
   0   0   3   -0.87    2.93 
  -1   0  -3    2.88    6.22 
   1   0   3    1.99    5.96 
   1   0   3    1.06    4.58 
  -1   0  -3    6.07    4.64 
  -1   0  -3    0.38    5.15 
   1   0   3    5.62    4.98 
   2   0   3   -1.47    5.18 
  -2   0  -3   -2.75    5.30 
   2   0   3    0.11    5.74 
  -2   0  -3   13.18    6.77 
   3   0   3   -2.25    6.26 
   3   0   3    2.10    5.00 
  -3   0  -3   -3.90    4.81 
  -3   0  -3   10.50    7.21 
  -4   0  -3   -1.39    4.98 
   4   0   3   -3.50    6.74 
   4   0   3    4.21    5.13 
  -5   0  -3   -1.94    5.16 
   5   0   3    5.99    8.54 
   5   0   3   -4.89    5.19 
   6   0   3    2.19    6.08 
  -6   0  -3    2.22    6.10 
   6   0   3   11.59    9.99 
   7   0   3   -8.10   10.53 
  -7   0  -3   -1.68    6.50 
   7   0   3  -14.80    6.10 
  -8   0  -3   -0.83    7.27 
   8   0   3    8.54   12.44 
   9   0   3   -1.01    5.71 
   9   0   3    0.73   12.89 
 -10   0  -3    6.88   14.48 
  10   0   3   18.02   14.22 
  11   0   3   -5.82   14.39 
 -11   0  -3  -19.18   15.11 
  12   0   3   -3.50   15.30 
  13   0   3   -1.05   14.92 
  14   0   3   29.68   17.94 
  15  -1  -3   12.25   17.84 
  15   1  -3   29.33   19.79 
  14  -1  -3   45.26   18.88 
  14   1  -3   66.66   19.69 
  13  -1  -3   -8.75   16.53 
  13   1  -3    7.18   14.58 
  12  -1  -3   30.34   16.37 
  12   1  -3   12.47   14.42 
  11  -1  -3   56.57   10.83 
  11  -1  -3   40.30   16.24 
  11   1  -3   66.29   17.72 
 -11   1   3   39.34   13.58 
 -10  -1   3    3.80   11.43 
  10  -1  -3    6.82    8.98 
  10  -1  -3    8.55   15.81 
 -10   1   3   -5.84   11.00 
  10   1  -3    3.49    5.37 
  10   1  -3   12.50   14.90 
   9  -1  -3   -8.50    7.91 
  -9  -1   3    5.68   10.05 
  -9   1   3    5.24   10.86 
   9   1  -3   -5.22   12.36 
   9   1  -3   -5.24    5.15 
   9   1  -3   -6.28    4.44 
  -8  -1   3   -7.80    9.04 
   8  -1  -3   16.08    8.04 
  -8   1   3    7.73   10.26 
   8   1  -3    1.70    5.56 
   8   1  -3    9.09    4.71 
   8   1  -3   11.64   12.50 
   7  -1  -3   57.80    8.95 
  -7  -1   3   44.77    5.66 
  -7  -1   3   30.71    9.59 
  -7   1   3   36.02    9.49 
   7   1  -3   39.84    6.31 
   7   1  -3   40.50   11.05 
   6  -1  -3   42.29    8.00 
  -6  -1   3   46.21    6.66 
  -6  -1   3   42.33    9.21 
   6   1  -3   47.04    6.17 
   6   1  -3   26.41    9.63 
  -6   1   3   45.75    7.21 
  -6   1   3   36.90    8.17 
  -5  -1   3    8.08    6.56 
  -5  -1   3    6.37    4.38 
   5  -1  -3    4.02    5.98 
  -5   1   3    9.75    5.38 
  -5   1   3   -1.04    4.58 
   5   1  -3   15.41    7.69 
  -5   1   3   11.95    6.38 
   5   1  -3    9.45    4.79 
  -4  -1   3  180.27    9.26 
   4  -1  -3  187.30   11.90 
   4  -1  -3  168.97   11.64 
  -4  -1   3  163.87   12.01 
  -4   1   3  179.17   10.67 
  -4   1   3  166.46    8.61 
  -4   1   3  162.76   12.14 
   4   1  -3  193.84    9.83 
   4   1  -3  181.75   11.81 
   3  -1  -3  239.01   12.70 
  -3  -1   3  272.06   10.52 
   3  -1  -3  264.31   11.69 
  -3  -1   3  256.57   12.76 
   3  -1  -3  252.51    8.61 
  -3   1   3  242.18   11.93 
  -3   1   3  255.16   11.90 
   3   1  -3  274.81   11.34 
  -3   1   3  249.45    8.88 
  -2  -1   3 1905.69   33.42 
   2  -1  -3 1880.58   32.01 
  -2  -1   3 1909.55   32.02 
   2  -1  -3 1955.15   29.13 
   2  -1  -3 1918.42   33.51 
  -2   1   3 1871.59   32.16 
   2   1  -3 1879.42   29.26 
   2   1  -3 1890.66   32.13 
  -2   1   3 1888.95   32.59 
   2   1  -3 1943.47   33.53 
  -2   1   3 1920.11   29.16 
  -1  -1   3  274.63   11.67 
   1  -1  -3  282.81   10.05 
   1  -1  -3  299.54    9.40 
  -1  -1   3  291.35   11.04 
   1  -1  -3  291.40   11.79 
   1   1  -3  291.22    5.49 
   1   1  -3  270.30   11.57 
  -1   1   3  301.09   11.07 
  -1   1   3  274.80    9.51 
   1   1  -3  284.47   10.76 
   0  -1  -3  212.65   10.22 
   0  -1   3  223.85   11.38 
   0  -1  -3  202.49    9.12 
   0  -1   3  220.06   10.72 
   0  -1  -3  205.54   10.16 
   0  -1   3  196.64    4.70 
   0   1   3  201.42    9.44 
   0   1  -3  219.94   11.01 
   0   1  -3  191.19   10.97 
   0   1   3  199.95    9.87 
   1  -1   3  431.13   15.37 
   1  -1   3  456.95   14.73 
  -1  -1  -3  450.50   13.25 
   1  -1   3  448.75   10.99 
   1   1   3  435.87   13.69 
  -1   1  -3  448.84   14.63 
  -1   1  -3  428.74   14.72 
   2  -1   3   32.81    6.63 
   2  -1   3   30.73    8.07 
  -2  -1  -3   37.80    6.10 
   2  -1   3   29.84    6.95 
  -2   1  -3   33.97    8.28 
   2   1   3   35.32    7.40 
  -2   1  -3   40.07    7.38 
   2   1   3   26.57    5.75 
   3  -1   3   13.19    6.72 
  -3  -1  -3   15.05    4.84 
   3   1   3   17.13    7.11 
   3   1   3   28.61    5.12 
  -3   1  -3   13.08    6.17 
  -3   1  -3   27.28    7.50 
   4  -1   3   18.62    7.82 
   4  -1   3   22.75    7.32 
  -4  -1  -3   17.14    4.83 
   4   1   3   13.85    7.87 
   4   1   3   20.32    5.16 
  -4   1  -3   10.98    8.23 
  -4   1  -3   20.97    6.93 
  -5  -1  -3   21.96    4.85 
   5  -1   3   31.26    9.55 
   5   1   3   20.56    9.51 
  -5   1  -3   26.82    7.38 
  -5   1  -3   17.97    9.22 
   5   1   3   12.87    5.34 
   6  -1   3   35.62   11.39 
  -6  -1  -3   20.04    5.11 
  -6   1  -3   19.46    7.80 
  -6   1  -3   28.90   11.20 
   6   1   3   27.01    5.91 
   6   1   3   25.23   11.56 
  -7  -1  -3    1.43    4.77 
   7  -1   3   -5.68   11.71 
  -7   1  -3    9.87   12.29 
   7   1   3   -0.17    4.97 
  -7   1  -3   -1.73    8.08 
   7   1   3   20.17   12.44 
   8  -1   3   86.63   16.46 
  -8   1  -3   60.69   15.88 
   8   1   3   62.61   15.80 
  -8   1  -3   41.19   10.35 
   8   1   3   64.13    6.66 
   9  -1   3   -2.97    7.26 
   9  -1   3   -3.59   12.38 
  -9   1  -3   -3.09    9.27 
   9   1   3    9.24   13.80 
  -9   1  -3   10.67   13.95 
  10  -1   3   60.44   16.06 
 -10   1  -3   48.86   15.89 
  10   1   3   39.93   15.12 
  11  -1   3   -6.02   13.59 
  11   1   3  -25.05   11.89 
 -11   1  -3    1.64   14.78 
  12  -1   3  -14.51   13.86 
  12   1   3    3.25   15.08 
  13  -1   3   42.41   17.36 
  13   1   3    8.98   17.64 
  15  -2  -3   -4.87   18.37 
  15   2  -3   28.04   18.87 
  14  -2  -3   -5.61   17.13 
  14   2  -3  -13.29   15.86 
  13  -2  -3   11.91   16.57 
  13   2  -3   35.20   17.25 
  12  -2  -3    9.17   15.77 
  12  -2  -3   29.88   10.67 
  12   2  -3    8.84   15.21 
  11  -2  -3  -23.80   14.22 
  11  -2  -3   -8.59    9.49 
  11   2  -3  -10.38   13.14 
 -11   2   3   -4.26   11.36 
  10  -2  -3   69.87   12.36 
 -10   2   3   45.35   13.77 
  10   2  -3   46.60   14.53 
  -9  -2   3   -3.32   10.91 
   9  -2  -3   12.42    9.42 
   9   2  -3   24.00   13.07 
  -9   2   3   -5.21   10.67 
  -8  -2   3   17.52   10.88 
   8  -2  -3   33.37   10.46 
  -8  -2   3   30.90    4.10 
   8   2  -3   30.60   13.04 
  -8   2   3   17.26   11.03 
   8   2  -3   34.62    4.26 
  -7  -2   3   43.80    6.05 
   7  -2  -3   61.30   10.44 
  -7  -2   3   43.97   10.40 
  -7   2   3   50.82   11.58 
   7   2  -3   51.55    6.41 
   7   2  -3   62.77   12.43 
   6  -2  -3  259.05   15.24 
  -6  -2   3  284.99   16.17 
  -6  -2   3  286.51   10.29 
  -6   2   3  274.77   17.58 
   6   2  -3  288.09    9.98 
   6   2  -3  318.54   17.38 
  -6   2   3  294.83   11.30 
  -5  -2   3  221.17    9.96 
  -5  -2   3  228.52   15.09 
   5  -2  -3  206.76   14.90 
   5  -2  -3  189.60   13.75 
  -5   2   3  222.31    8.63 
   5   2  -3  223.62    9.52 
   5   2  -3  182.10   13.70 
  -5   2   3  246.43   15.62 
  -4  -2   3  263.64   10.96 
   4  -2  -3  259.89   13.44 
  -4  -2   3  277.13   14.64 
   4  -2  -3  262.20   14.77 
   4   2  -3  291.13   10.87 
  -4   2   3  261.66    7.21 
   4   2  -3  264.04   12.44 
  -4   2   3  278.78   15.07 
  -3  -2   3   62.16    8.96 
   3  -2  -3   59.82    8.53 
  -3  -2   3   67.17    9.33 
   3  -2  -3   58.47    8.75 
   3   2  -3   74.52    9.10 
   3   2  -3   76.49    7.63 
  -3   2   3   51.47    8.09 
   3   2  -3   40.18    7.45 
  -2  -2   3  206.86    8.76 
   2  -2  -3  205.87    7.02 
  -2  -2   3  209.60    8.05 
  -2  -2   3  214.41   11.38 
   2  -2  -3  189.39   12.14 
  -2  -2   3  195.40   12.84 
   2   2  -3  199.61   10.37 
   2   2  -3  171.25   12.24 
  -2   2   3  201.17   12.33 
   2   2  -3  207.38    8.65 
  -2   2   3  198.30   13.14 
  -1  -2   3 1772.61   33.51 
   1  -2  -3 1765.01   28.91 
  -1  -2   3 1766.12   26.26 
  -1  -2   3 1741.62   32.36 
   1  -2  -3 1777.82   32.70 
  -1  -2   3 1754.93   28.86 
   1  -2  -3 1747.04   33.64 
   1   2  -3 1757.73   26.35 
   1   2  -3 1708.31   32.63 
   1   2  -3 1739.93   32.32 
   1   2  -3 1829.04   29.16 
  -1   2   3 1776.78   32.32 
   0  -2   3  441.72   15.12 
   0  -2   3  453.37   15.83 
   0  -2   3  455.13    9.61 
   0  -2  -3  463.35   15.52 
   0   2  -3  446.02   15.57 
   0   2   3  474.54   15.69 
   0   2  -3  447.41   15.62 
   0   2   3  463.18   14.63 
   0   2  -3  457.58   13.85 
   1  -2   3   74.31    9.22 
  -1  -2  -3   74.23    9.22 
   1  -2   3   63.31    8.77 
  -1   2  -3   75.76   10.53 
  -1   2  -3   61.13    8.33 
   1   2   3   64.48    9.14 
  -1   2  -3   62.58    8.12 
   2  -2   3  553.02   17.78 
  -2  -2  -3  560.97   14.93 
  -2   2  -3  567.28   18.61 
   2   2   3  547.71   14.08 
  -2   2  -3  546.60   17.71 
  -2   2  -3  573.99   19.85 
   2   2   3  531.35   17.87 
   3  -2   3   79.40   10.76 
  -3  -2  -3   90.04    7.84 
  -3   2  -3   89.72   11.20 
   3   2   3  102.65   12.07 
  -3   2  -3   82.90   11.28 
   3   2   3   93.34    7.22 
  -4  -2  -3    4.98    4.62 
  -4   2  -3   -6.24    6.96 
  -4   2  -3   -9.72    7.49 
   4   2   3   -4.23    8.50 
   4   2   3    2.03    3.95 
  -5  -2  -3   27.78    4.49 
   5  -2   3   31.01    9.87 
  -5   2  -3   46.00   10.33 
  -5   2  -3   24.55    8.83 
   5   2   3   41.03   11.67 
   5   2   3   34.36    4.56 
  -6  -2  -3   49.52    4.91 
   6  -2   3   78.24   13.43 
  -6   2  -3   51.31   10.50 
   6   2   3   40.31   13.23 
  -6   2  -3   74.10   12.45 
   7  -2   3  118.42   16.23 
  -7   2  -3  115.55   15.66 
   7   2   3   86.39   15.75 
  -7   2  -3  130.96   16.76 
   8  -2   3    1.84   12.69 
  -8   2  -3   -6.44   12.45 
   8   2   3  -12.64   12.55 
  -8   2  -3  -10.65   10.31 
   9  -2   3   56.94   15.02 
  -9   2  -3   69.93   15.07 
   9   2   3   84.97   18.55 
  -9   2  -3   52.12   12.44 
  10  -2   3    7.07    8.53 
  10  -2   3    4.71   13.45 
 -10   2  -3    2.98   13.84 
  10   2   3   30.53   13.78 
  11  -2   3   25.96   15.87 
  11   2   3   10.64   14.73 
 -11   2  -3   19.44   14.73 
  12  -2   3    6.10   14.80 
  12   2   3   13.39   16.16 
  13  -2   3    4.54   15.29 
  13   2   3   12.59   17.14 
  15  -3  -3   16.14   20.20 
  15   3  -3    3.12   17.02 
  14  -3  -3   45.59   19.98 
  14   3  -3   25.17   17.78 
  13  -3  -3  -24.07   15.66 
  13   3  -3    1.25   14.69 
  12  -3  -3    5.51   10.85 
  12   3  -3   -6.90   13.91 
  11  -3  -3   75.36   13.26 
  11   3  -3  100.40   19.03 
 -11   3   3   99.08   14.80 
  10  -3  -3   39.72   11.88 
 -10   3   3    0.40   12.48 
  10   3  -3   13.42   14.49 
 -10   3   3   19.71    9.36 
   9  -3  -3   96.78   14.51 
  -9   3   3   74.23   10.45 
   9   3  -3   95.76   17.51 
  -9   3   3   70.94   15.58 
  -8  -3   3    2.19   11.51 
   8  -3  -3    3.37   10.34 
  -8   3   3   20.50   12.34 
   8   3  -3   21.95   12.19 
   7  -3  -3   96.59   13.18 
  -7  -3   3  119.88    8.52 
  -7  -3   3  125.30   17.05 
   7   3  -3  103.63   14.60 
  -7   3   3  121.34   18.24 
   7   3  -3  108.01    7.57 
  -7   3   3  115.36    9.81 
  -7   3   3  103.83    8.99 
  -6  -3   3  125.61   15.54 
   6  -3  -3  114.76   14.64 
  -6  -3   3  123.76    9.41 
   6  -3  -3  144.69   17.81 
   6   3  -3  132.62    8.74 
  -6   3   3  130.76    7.67 
   6   3  -3  134.63   14.63 
  -6   3   3  129.09    7.01 
  -6   3   3  139.55   15.38 
   5  -3  -3  198.63   14.39 
   5  -3  -3  205.61   15.78 
  -5  -3   3  214.67   10.68 
  -5  -3   3  184.98   15.81 
   5   3  -3  235.54   10.79 
  -5   3   3  211.19   16.87 
   5   3  -3  233.59   14.35 
  -4  -3   3   81.07    9.20 
   4  -3  -3   88.18   11.35 
   4  -3  -3  101.12   12.70 
  -4  -3   3   92.26   11.63 
  -4   3   3  118.44   14.09 
   4   3  -3   75.31    9.03 
   4   3  -3   92.89   10.94 
  -3  -3   3  342.73   13.21 
  -3  -3   3  337.93   12.34 
   3  -3  -3  349.89   16.81 
  -3  -3   3  347.98   16.56 
   3  -3  -3  351.75   17.46 
   3   3  -3  320.58   12.56 
  -3   3   3  333.10   16.04 
   3   3  -3  326.17   13.19 
   3   3  -3  334.74   16.50 
  -2  -3   3   73.40    8.41 
   2  -3  -3   85.47   10.27 
   2  -3  -3   84.14   10.76 
  -2  -3   3   87.95   11.37 
  -2  -3   3   73.69    9.29 
   2   3  -3   70.55    9.32 
   2   3  -3   76.65    9.88 
   2   3  -3   63.16    7.46 
  -2   3   3   72.80   10.70 
  -1  -3   3  172.98   10.74 
  -1  -3   3  188.79    8.09 
   1  -3  -3  190.83   12.89 
   1  -3  -3  194.96   13.66 
  -1  -3   3  206.69   12.70 
   1   3  -3  177.20   11.83 
   1   3  -3  167.95   12.25 
   1   3  -3  179.20   10.54 
   1   3  -3  172.07    8.66 
   0  -3   3   96.55   10.09 
   0  -3   3   87.74   10.88 
   0  -3  -3   64.56    8.77 
   0  -3   3   75.94    7.09 
   0   3  -3   66.91    8.52 
   0   3  -3   59.54    9.09 
   0   3   3   79.38   10.01 
   0   3  -3   84.27    9.73 
   1  -3   3   22.38    7.04 
   1  -3   3   20.35    7.00 
  -1  -3  -3   16.59    6.60 
   1   3   3   13.35    7.13 
  -1   3  -3   22.56    8.05 
  -1   3  -3   10.07    6.21 
  -1   3  -3   18.79    6.71 
  -2  -3  -3  107.62   10.11 
   2  -3   3  134.91   12.14 
   2   3   3  102.37   12.39 
  -2   3  -3  107.29   13.02 
   2   3   3  107.26    9.04 
  -2   3  -3  101.76   13.05 
  -3  -3  -3  280.84   12.21 
   3  -3   3  287.06   15.09 
  -3   3  -3  305.20   17.13 
   3   3   3  292.84   11.46 
   3   3   3  297.01   16.81 
  -3   3  -3  331.04   17.46 
   4  -3   3    7.91    7.78 
  -4  -3  -3    3.23    5.53 
  -4   3  -3   13.53    9.49 
   4   3   3   17.33    4.77 
   4   3   3   -6.46    8.80 
  -4   3  -3   12.61    5.60 
  -4   3  -3   11.01    8.99 
  -5  -3  -3  133.31    8.84 
  -5  -3  -3  141.87    7.88 
  -5   3  -3  155.40   16.34 
  -5   3  -3  151.69   19.43 
   5   3   3  135.28   15.95 
  -6   3  -3   28.96   11.60 
  -6   3  -3    9.04   10.45 
  -6   3  -3    2.35    6.39 
   6   3   3   26.42   13.23 
   7  -3   3   17.82   12.22 
   7   3   3   30.42   14.99 
  -7   3  -3   16.10   11.55 
  -7   3  -3   37.66   14.41 
  -7   3  -3   -5.63    4.81 
   8  -3   3   84.05   16.27 
  -8   3  -3   72.92   17.04 
  -8   3  -3   94.11   15.15 
   8   3   3  107.54   19.17 
   9  -3   3   41.51   15.33 
  -9   3  -3   25.76   13.40 
  -9   3  -3    3.30    4.46 
   9   3   3   17.67   14.48 
  10  -3   3    8.55    9.28 
  10  -3   3   -1.76   13.44 
  10   3   3   -4.59   13.71 
 -10   3  -3   -2.29    4.50 
  11  -3   3  -10.07   13.27 
  11   3   3    1.98   14.47 
  12  -3   3   16.27   15.64 
  12   3   3   -8.23   15.60 
  13  -3   3    1.72   15.61 
  13   3   3   26.43   18.82 
  14  -4  -3   -5.36   17.81 
  14   4  -3   21.63   17.53 
  13   4  -3   27.15   17.31 
  12  -4  -3   -2.68   10.27 
  12   4  -3  -24.86   13.73 
  11  -4  -3   12.57   11.04 
  11   4  -3    7.79   13.89 
  10  -4  -3   22.07   11.98 
  10   4  -3   44.61   15.31 
   9  -4  -3   25.40   12.25 
  -9   4   3   20.55    6.35 
   9   4  -3   30.52   14.41 
  -9   4   3   19.25    7.06 
  -9   4   3    6.33   12.17 
  -8  -4   3  139.67    8.33 
   8  -4  -3   96.02   15.40 
  -8   4   3  145.83    9.94 
   8   4  -3  146.42   19.84 
  -8   4   3   92.20   15.25 
  -8   4   3  136.70    8.93 
   8   4  -3  129.22    7.49 
  -7  -4   3   -5.97   10.84 
  -7  -4   3    0.30    6.16 
   7  -4  -3    6.51   10.87 
   7  -4  -3   16.76   11.56 
   7   4  -3    3.29   11.14 
   7   4  -3    2.63    5.32 
  -7   4   3   11.23   10.09 
   6  -4  -3  154.97   20.64 
  -6  -4   3  166.42   11.47 
  -6  -4   3  161.87   18.51 
   6  -4  -3  190.20   16.64 
  -6   4   3  177.75   17.71 
   6   4  -3  174.32   11.22 
   6   4  -3  197.81   17.74 
   5  -4  -3    4.82    9.11 
   5  -4  -3   -0.82    9.56 
  -5  -4   3   11.96    9.83 
  -5  -4   3   -3.40    6.29 
   5   4  -3   -7.31    8.01 
  -5   4   3   14.45    8.62 
   5   4  -3   -2.36    5.61 
  -4  -4   3  150.75   11.75 
   4  -4  -3  168.62   14.74 
  -4  -4   3  161.39   15.24 
   4  -4  -3  159.21   17.34 
   4   4  -3  174.55   13.13 
  -4   4   3  188.00   16.87 
   4   4  -3  140.15   11.64 
  -3  -4   3  320.46   17.56 
   3  -4  -3  340.01   18.67 
   3  -4  -3  290.41   17.66 
  -3  -4   3  333.26   14.31 
   3   4  -3  321.75   17.86 
   3   4  -3  338.14   13.96 
  -3   4   3  320.31   18.61 
   3   4  -3  330.64   15.18 
   2  -4  -3    0.02    3.65 
  -2  -4   3    1.24    5.69 
  -2  -4   3    3.53    7.61 
   2  -4  -3    0.05    8.56 
   2  -4  -3   -0.13    7.37 
   2   4  -3    6.59    7.48 
  -2   4   3   -1.83    7.54 
   2   4  -3   -5.96    6.08 
   2   4  -3    5.97    7.35 
   1  -4  -3   11.11    8.11 
   1  -4  -3    2.41    7.83 
  -1  -4   3   17.31    7.78 
  -1  -4   3   10.49    6.17 
   1   4  -3    1.93    7.57 
   1   4  -3   12.77    7.01 
   1   4  -3   12.95    6.43 
   1   4  -3   13.16    5.99 
   0  -4  -3  153.90   13.63 
   0  -4   3  123.14   13.34 
   0  -4   3  169.91   13.18 
   0  -4  -3  138.39   13.60 
   0   4  -3  133.60   12.79 
   0   4  -3  128.61   12.81 
   0   4   3  169.59   14.65 
   0   4  -3  133.28   12.37 
   1  -4   3   73.17   10.00 
  -1  -4  -3   71.54    9.97 
   1  -4   3   63.90    9.48 
  -1   4  -3   66.17    9.80 
  -1   4  -3   59.78   10.63 
   1   4   3   58.97   10.10 
   2  -4   3  340.14   16.43 
  -2  -4  -3  360.52   15.74 
   2  -4   3  356.66   19.44 
  -2   4  -3  361.60   16.49 
   2   4   3  359.21   17.83 
  -2   4  -3  374.55   19.37 
  -3  -4  -3    3.23    7.09 
   3  -4   3   17.25    8.31 
  -3  -4  -3    3.95    6.89 
  -3   4  -3    0.90    7.61 
   3   4   3   12.32    9.85 
  -3   4  -3    2.38    8.53 
  -3   4  -3   -1.82    8.71 
  -4  -4  -3   69.04    9.55 
   4  -4   3   94.00   13.65 
  -4  -4  -3   77.43    9.19 
  -4   4  -3   64.36   11.90 
  -4   4  -3   75.68   12.97 
   4   4   3   74.32   13.63 
  -4   4  -3   98.91   11.89 
  -5  -4  -3   18.07    6.94 
  -5  -4  -3   26.80    6.05 
  -5   4  -3   15.66    9.63 
   5   4   3    9.32   10.47 
  -5   4  -3   28.04   12.14 
  -5   4  -3   18.29   11.49 
  -6  -4  -3   64.05    8.08 
  -6  -4  -3   49.97    5.56 
  -6   4  -3   49.92   13.94 
   6   4   3   29.45   12.50 
  -6   4  -3   47.99   12.63 
  -6   4  -3   51.15   11.76 
   7   4   3   -6.98   13.01 
  -7   4  -3   12.73   13.32 
  -7   4  -3    1.58   10.69 
  -7   4  -3   13.39   13.85 
   8  -4   3   -5.13   12.11 
  -8   4  -3   14.16   13.31 
   8   4   3  -17.05   11.84 
  -8   4  -3   -0.20   10.77 
   9  -4   3    3.10   10.25 
   9  -4   3    0.38   13.58 
  -9   4  -3    8.75   12.37 
  -9   4  -3   -7.98   12.79 
   9   4   3   -0.56   13.69 
  10  -4   3   13.83   10.86 
  10  -4   3    4.22   14.07 
  10   4   3   31.41   16.44 
  11  -4   3   -8.28   13.65 
  11  -4   3   -5.26   10.88 
  11   4   3   23.93   16.36 
  12  -4   3   -5.98   14.21 
  12   4   3   12.01   17.12 
  13  -4   3   -1.34   16.14 
  13   4   3   26.48   19.49 
  14   5  -3  -13.97   16.64 
  13  -5  -3  -13.55   11.44 
  13   5  -3   -7.84   15.65 
  12  -5  -3   24.93   13.11 
  12   5  -3    0.43   15.34 
  11  -5  -3   -3.02   11.80 
  11   5  -3    6.83   14.39 
  10  -5  -3   28.88   13.41 
  10   5  -3   19.01   14.80 
   9  -5  -3   70.09   14.95 
   9   5  -3   64.07   16.60 
   8  -5  -3   17.47   12.84 
  -8  -5   3   17.05    6.05 
  -8   5   3   18.43   11.75 
   8   5  -3   18.77   13.23 
  -7  -5   3   90.53   13.63 
   7  -5  -3   90.74   16.12 
   7  -5  -3  118.48   17.70 
   7   5  -3  105.10   15.74 
   7   5  -3   83.56   10.84 
  -7   5   3  112.42   17.01 
  -6  -5   3   40.83   13.00 
   6  -5  -3   32.85   13.29 
   6  -5  -3   40.50   14.12 
  -6   5   3   18.85   10.97 
   6   5  -3   42.13    8.41 
   6   5  -3   20.87   11.87 
  -5  -5   3  310.18   17.78 
   5  -5  -3  349.69   24.86 
   5  -5  -3  259.04   20.02 
  -5  -5   3  330.23   21.83 
   5   5  -3  340.35   18.80 
   5   5  -3  312.26   16.17 
  -5   5   3  289.91   22.44 
   4  -5  -3  136.39   19.24 
  -4  -5   3  127.02   13.85 
   4  -5  -3  128.95   16.93 
  -4  -5   3  132.43   17.08 
   4   5  -3  103.26   14.31 
  -4   5   3  105.43   14.44 
   4   5  -3  115.91   13.83 
   3  -5  -3  175.92   17.00 
   3  -5  -3  210.72    7.95 
  -3  -5   3  224.97   17.67 
   3  -5  -3  232.83   18.61 
  -3  -5   3  229.33   15.21 
  -3   5   3  207.73   19.44 
   3   5  -3  208.02   15.48 
   2  -5  -3   68.28   12.06 
  -2  -5   3   44.96    8.84 
   2  -5  -3   74.80   12.24 
  -2  -5   3   72.29   11.42 
   2  -5  -3   71.10    8.14 
   2   5  -3   63.92    9.96 
   2   5  -3   69.95   11.37 
   2   5  -3   50.47   10.75 
  -2   5   3   58.90   11.91 
  -1  -5   3   96.35   13.90 
   1  -5  -3  107.33   10.47 
  -1  -5   3  109.37   13.31 
   1  -5  -3   69.60   10.95 
   1  -5  -3  102.56   13.62 
   1   5  -3   88.00   11.63 
   1   5  -3  103.58   13.37 
   1   5  -3  129.74   14.41 
   0  -5   3   51.07    9.83 
   0  -5  -3   33.85   10.61 
   0  -5  -3   42.09   10.69 
   0  -5   3   40.25    9.53 
   0   5   3   40.69   10.38 
   0   5  -3   33.62    8.67 
   0   5  -3   25.58    8.31 
   0   5  -3   35.46   11.06 
   1  -5   3  109.60   13.95 
  -1  -5  -3  111.98   14.48 
  -1  -5  -3   42.38    9.94 
   1  -5   3   71.44   11.35 
  -1   5  -3   60.85   11.71 
  -1   5  -3   96.81   14.57 
  -1   5  -3   82.43   11.87 
   1   5   3   70.52   12.47 
   2  -5   3   20.69    9.46 
  -2  -5  -3   27.30    9.63 
   2  -5   3   37.88    9.65 
  -2   5  -3   22.49   10.12 
  -2   5  -3   25.15   10.31 
  -2   5  -3   20.71    8.70 
   2   5   3   53.61   13.15 
   3  -5   3   39.98    9.86 
  -3  -5  -3   22.18    9.81 
  -3   5  -3   33.83   11.55 
   3   5   3   32.26   12.57 
  -3   5  -3   29.44    8.87 
  -3   5  -3   28.42   11.23 
   4  -5   3   -8.67    8.78 
  -4  -5  -3    2.10    8.43 
  -4   5  -3    0.35   11.23 
   4   5   3    0.58   12.03 
  -4   5  -3   16.82    8.92 
  -4   5  -3   25.36   10.88 
  -5  -5  -3   69.78    9.90 
   5  -5   3   75.66   11.71 
  -5   5  -3   40.66   12.19 
   5   5   3   58.63   15.43 
  -5   5  -3   71.78   13.91 
  -5   5  -3   69.39   11.99 
  -6  -5  -3   20.77    7.42 
  -6   5  -3    3.21    9.80 
   6   5   3    5.08   13.37 
  -6   5  -3    3.57   13.71 
  -6   5  -3   20.01   12.29 
   7   5   3   55.08   14.56 
  -7   5  -3   53.82   15.02 
  -7   5  -3   81.64   12.82 
  -8   5  -3   13.79   14.28 
  -8   5  -3   -2.54    9.64 
   8   5   3    1.75   13.51 
   9  -5   3    5.74   11.08 
   9   5   3    2.87   13.74 
  -9   5  -3   17.51   15.12 
  10  -5   3   52.41   17.28 
  10  -5   3   16.45   12.63 
  10   5   3   59.18   18.77 
  11  -5   3   26.82   13.66 
  11  -5   3   33.30   16.92 
  11   5   3   20.51   17.22 
  12  -5   3  -10.74   15.69 
  12   5   3   14.84   18.42 
  13  -6  -3    9.43   13.93 
  13   6  -3    6.13   16.48 
  12  -6  -3   -8.58   12.12 
  12   6  -3  -22.77   13.70 
  11  -6  -3   -0.09   13.02 
  11   6  -3   14.41   14.56 
  10  -6  -3   29.08   14.43 
  10   6  -3   34.09   15.16 
   9  -6  -3   -2.77   12.47 
   9   6  -3    2.39   12.89 
   8  -6  -3   14.71   13.49 
   8   6  -3   29.63   13.36 
   7  -6  -3   10.22   11.82 
   7   6  -3   16.69    7.94 
   7   6  -3   15.74   11.78 
  -6  -6   3  590.89   24.80 
   6  -6  -3  572.85   28.42 
   6  -6  -3  615.83   33.01 
   6   6  -3  560.47   26.94 
   6   6  -3  636.02   21.85 
  -6   6   3  529.51   28.62 
   5  -6  -3  171.40   21.07 
  -5  -6   3  197.53   17.67 
   5  -6  -3  191.85   22.76 
  -5   6   3  194.92   22.50 
   5   6  -3  207.10   19.60 
   5   6  -3  189.44   16.29 
   4  -6  -3    0.59   11.24 
  -4  -6   3   19.11    9.42 
  -4  -6   3   14.44   12.53 
   4  -6  -3    9.57   11.34 
   4   6  -3   19.67   11.01 
   4   6  -3   29.61   10.42 
  -4   6   3   15.59   10.67 
   3  -6  -3   41.97   11.90 
  -3  -6   3    9.27   11.30 
  -3  -6   3   36.61   10.12 
   3  -6  -3   49.15    6.28 
   3  -6  -3   31.49   12.97 
  -3   6   3   26.65   12.30 
   3   6  -3   25.47   10.93 
   2  -6  -3   -0.06    6.00 
   2  -6  -3    9.94   12.56 
   2  -6  -3   -4.43    8.82 
  -2  -6   3   15.19    9.19 
  -2  -6   3   12.24   10.51 
   2   6  -3   -6.38    9.58 
   2   6  -3    0.71    9.29 
  -1  -6   3   72.22   12.05 
   1  -6  -3   65.51   13.02 
   1  -6  -3   64.62    9.02 
  -1  -6   3   78.22   12.03 
   1  -6  -3   61.34   12.84 
   1   6  -3   86.57   14.37 
   1   6  -3   70.32   11.82 
   1   6  -3   81.83   12.38 
   0  -6  -3  523.15   25.28 
   0  -6  -3  460.60   19.64 
   0  -6  -3  445.31   25.56 
   0  -6   3  443.56   21.85 
   0  -6   3  444.22   23.11 
   0   6  -3  442.73   23.11 
   0   6   3  452.23   23.66 
   0   6  -3  432.62   23.52 
   1  -6   3   13.16    9.66 
  -1  -6  -3   18.48   11.19 
  -1  -6  -3   11.97    9.09 
   1  -6   3    5.16   10.08 
  -1  -6  -3   -2.11   10.39 
  -1   6  -3    8.10   11.48 
   1   6   3    1.35   12.05 
  -1   6  -3   20.59   10.56 
  -1   6  -3   14.23    8.57 
   2  -6   3   30.15   10.54 
  -2  -6  -3   46.48   12.64 
  -2  -6  -3   26.04   11.49 
   2  -6   3   45.63   13.26 
  -2   6  -3   29.60    9.56 
  -2   6  -3   19.14   11.03 
  -2   6  -3    8.57   10.37 
   2   6   3   14.86   12.16 
   3  -6   3    9.87   11.14 
   3  -6   3    4.12    9.52 
  -3  -6  -3    6.16   10.60 
  -3   6  -3   -2.01   10.22 
  -3   6  -3  -17.27   10.07 
  -3   6  -3   19.87    8.77 
   3   6   3    6.67   13.50 
  -4  -6  -3  118.33   16.55 
   4  -6   3  113.92   13.10 
   4   6   3  129.98   18.84 
  -4   6  -3  160.20   15.50 
  -4   6  -3   85.75   15.49 
  -4   6  -3   96.84   16.01 
   5  -6   3   -2.68    8.58 
  -5  -6  -3    3.55    8.91 
  -5   6  -3  -16.10   12.86 
  -5   6  -3   -4.23    8.00 
   5   6   3   18.24   14.36 
  -5   6  -3   10.90   12.57 
  -6  -6  -3  140.06   13.57 
   6   6   3  144.67   20.50 
  -6   6  -3  144.87   16.48 
  -6   6  -3  110.70   18.36 
  -7   6  -3   99.69   17.96 
   7   6   3   76.85   18.09 
   8  -6   3   -3.59   10.89 
   8   6   3   -5.90   14.12 
  -8   6  -3    9.38   13.32 
   9  -6   3    7.26   11.88 
   9   6   3   27.41   15.88 
  10  -6   3   -4.31   12.23 
  10  -6   3   -7.38   14.61 
  10   6   3    6.85   15.49 
  11  -6   3    5.97   13.03 
  11  -6   3  -14.44   15.45 
  11   6   3    1.18   17.16 
  12  -7  -3    3.50   14.22 
  12   7  -3   11.70   15.90 
  11  -7  -3   13.03   13.84 
  11   7  -3   -5.57   14.78 
  10  -7  -3   23.50   14.36 
  10   7  -3   18.10   14.54 
   9  -7  -3   66.69   17.11 
   9   7  -3   73.41   17.00 
  -8  -7   3    3.71   10.12 
   8  -7  -3   -1.67   12.73 
   8   7  -3   -8.80   12.79 
  -7  -7   3    1.22    8.66 
  -7  -7   3    4.17    9.62 
   7  -7  -3  -10.05   12.76 
   7   7  -3   21.06   13.28 
  -6  -7   3   32.14   10.71 
   6  -7  -3   13.32   13.98 
   6   7  -3   -1.97   12.12 
   6   7  -3   18.53    9.38 
   5  -7  -3    6.27   14.08 
  -5  -7   3  -11.79    9.22 
   5   7  -3    9.54   11.97 
   5   7  -3   -0.06    8.98 
  -4  -7   3   90.82   13.46 
   4  -7  -3  102.15   17.84 
   4  -7  -3  103.18   17.24 
  -4   7   3   96.24   16.87 
   4   7  -3   85.91   14.02 
   4   7  -3   90.01   15.12 
   3  -7  -3    8.42    6.32 
   3  -7  -3   -0.52   12.79 
  -3  -7   3  -10.38    9.28 
  -3  -7   3    1.71   11.57 
   3  -7  -3   -3.07   10.65 
   3   7  -3   -6.82    5.23 
  -3   7   3   -8.94   10.03 
   3   7  -3    1.10   10.53 
   2  -7  -3   53.85   14.92 
  -2  -7   3   69.95   14.00 
   2  -7  -3   90.22   17.57 
  -2  -7   3   48.47   12.47 
   2  -7  -3   73.17    9.39 
   2   7  -3   42.16   12.17 
   2   7  -3   60.61   11.79 
  -1  -7   3   17.85   10.83 
   1  -7  -3   -3.45   13.42 
   1  -7  -3    8.30   11.18 
   1  -7  -3   11.07    8.02 
  -1  -7   3    4.95   10.64 
   1   7  -3   15.97   10.83 
   0  -7   3   98.11   15.19 
   0  -7   3   60.47   12.83 
   0  -7  -3   64.31   15.67 
   0  -7  -3   87.54   12.10 
   0  -7  -3   54.22   12.94 
   0   7  -3   98.56   14.78 
   0   7  -3   82.76   15.84 
   0   7  -3   72.27   11.10 
  -1  -7  -3   48.07   11.79 
  -1  -7  -3   48.65   13.45 
  -1  -7  -3   29.09   14.08 
   1  -7   3   48.13   13.95 
   1  -7   3   63.93   12.45 
  -1   7  -3   74.64   14.18 
  -1   7  -3   51.22   11.19 
   1   7   3   58.15   15.62 
  -1   7  -3   64.55   14.37 
   2  -7   3   14.53   13.01 
  -2  -7  -3   -6.89    9.46 
  -2  -7  -3   24.55   11.70 
  -2  -7  -3   19.89   13.19 
   2  -7   3   34.76   10.96 
  -2   7  -3    5.27   12.10 
  -2   7  -3   13.31   11.92 
   2   7   3    0.34   13.00 
  -2   7  -3   26.53    9.93 
   3  -7   3   75.05   14.58 
  -3  -7  -3  104.73   15.22 
  -3  -7  -3   85.14   14.51 
  -3  -7  -3  100.83   15.93 
   3  -7   3   69.12   12.55 
  -3   7  -3   50.11   14.38 
   3   7   3   78.93   16.43 
  -3   7  -3  101.24   14.17 
  -3   7  -3   88.97   15.97 
   4  -7   3   21.10    9.93 
  -4  -7  -3    8.84   10.89 
   4   7   3   -9.50   13.29 
  -4   7  -3    9.62    8.48 
  -4   7  -3    1.09   12.17 
  -4   7  -3    9.19   12.65 
  -5  -7  -3   25.57   10.84 
  -5   7  -3   39.47   15.84 
   5   7   3   19.92   14.73 
  -5   7  -3   18.94    8.90 
  -6   7  -3    7.04   13.08 
   6   7   3    4.98   14.90 
  -7   7  -3    8.00   14.27 
   7   7   3    0.08   14.55 
   8  -7   3   26.32   14.18 
  -8   7  -3    5.14   15.22 
   8   7   3   17.33   15.80 
   9  -7   3  -12.77   12.82 
   9   7   3    7.66   16.79 
  10  -7   3    9.63   13.83 
  10   7   3   11.97   18.72 
  11  -7   3   -4.18   17.27 
  11  -7   3  -10.12   13.60 
  11   7   3   18.59   18.71 
  11  -8  -3   13.48   16.49 
  11   8  -3   -7.10   15.91 
  10  -8  -3    2.48   14.36 
  10   8  -3  -15.11   13.97 
   9  -8  -3  -11.87   13.86 
   9   8  -3    9.54   14.31 
   8  -8  -3    3.40   13.16 
   8   8  -3  -11.06   13.35 
   7  -8  -3   14.43   13.40 
   7   8  -3   15.37   13.68 
  -6  -8   3   -2.18   10.54 
   6  -8  -3  -10.15   14.14 
  -6  -8   3  -11.09   10.48 
   6   8  -3    5.66   12.57 
   5  -8  -3   28.28   14.15 
  -5  -8   3   26.27   11.93 
   5   8  -3   30.47   14.56 
   5   8  -3   13.37   10.35 
   4  -8  -3   16.92   14.30 
  -4  -8   3   -3.02    9.96 
   4   8  -3    5.48   11.79 
   4   8  -3   16.01   10.56 
  -3  -8   3   11.79   10.73 
   3  -8  -3   17.88   13.98 
   3   8  -3  -11.12    8.44 
   3   8  -3   -1.38    9.73 
  -2  -8   3   -1.98   10.14 
   2  -8  -3   10.99   14.90 
   2   8  -3   -6.99    9.43 
   1  -8  -3   52.26   10.14 
  -1  -8   3   29.19   12.96 
  -1  -8   3   46.13   12.90 
   1  -8  -3   68.41   16.96 
   1   8  -3   49.05   13.75 
   0  -8  -3   28.95   10.73 
   0  -8   3   40.44   13.82 
   0  -8  -3   61.08   16.32 
   0  -8   3   54.79   13.04 
   0   8  -3   32.47   14.49 
   1  -8   3   -2.24    9.78 
   1  -8   3    3.67   12.24 
  -1  -8  -3    9.47    9.72 
  -1  -8  -3    5.15   13.79 
  -1   8  -3    7.65    9.44 
   1   8   3  -10.84   12.11 
  -1   8  -3   -8.98   11.59 
  -1   8  -3    3.72   11.50 
   2  -8   3   -9.35    9.95 
   2  -8   3  -11.53   14.12 
  -2  -8  -3   17.06   11.50 
  -2  -8  -3    2.86   13.21 
  -2   8  -3   -0.49   13.64 
  -2   8  -3    8.89    9.57 
  -2   8  -3  -13.96   12.92 
   2   8   3   22.84   13.60 
  -3  -8  -3   10.09   12.98 
   3   8   3    4.40   13.75 
  -3   8  -3   29.67   13.84 
  -3   8  -3    2.16    8.47 
  -4  -8  -3   24.69   12.45 
  -4   8  -3  -11.94   14.06 
   4   8   3   12.31   14.13 
  -5  -8  -3    9.82   13.15 
   5   8   3   12.12   15.04 
  -5   8  -3    3.93   14.98 
   6  -8   3   19.91   15.65 
  -6   8  -3    2.02   14.82 
   6   8   3    4.67   14.85 
   7  -8   3  -22.87   13.79 
  -7   8  -3  -18.84   14.41 
   7   8   3   11.16   16.26 
   8  -8   3   -8.42   14.91 
   8   8   3    7.24   16.68 
   9  -8   3   -9.34   13.84 
   9   8   3   22.88   18.68 
  10  -9  -3    7.26   16.39 
  10   9  -3   -8.30   15.54 
   9  -9  -3   16.63   17.80 
   9   9  -3   57.61   18.19 
   8  -9  -3   12.07   15.21 
   8   9  -3   12.24   15.88 
   7  -9  -3   -4.42   13.95 
   7   9  -3    9.12   14.92 
  -6  -9   3   45.52   14.04 
   6  -9  -3   -1.03   15.65 
   6   9  -3   30.38   15.21 
   5  -9  -3   12.68   15.81 
  -5  -9   3   -5.21   11.49 
   5   9  -3   -7.50   12.71 
  -4  -9   3   15.33   11.80 
  -4  -9   3   15.25   14.13 
   4  -9  -3    1.39   15.70 
   4   9  -3    8.36   11.19 
   4   9  -3   -0.67   12.76 
  -3  -9   3    7.34   12.77 
   3  -9  -3    8.64   14.90 
  -3  -9   3   27.39   14.94 
   3   9  -3   40.32   13.46 
  -2  -9   3    9.23   12.60 
   2  -9  -3   11.40   14.44 
   2   9  -3   18.92   12.98 
   1  -9  -3   -6.30   14.02 
   1   9  -3   -4.71   11.00 
   0  -9  -3   81.59   19.15 
   0   9  -3   79.78   17.74 
  -1  -9  -3   41.62   16.36 
  -1   9  -3   16.24   14.87 
  -2  -9  -3    5.17   14.51 
  -2   9  -3  -11.82   14.85 
   2   9   3   -0.61   13.70 
  -3  -9  -3   34.12   15.69 
   3   9   3   74.16   18.76 
  -3   9  -3   51.85   15.51 
  -4  -9  -3    5.08   13.40 
   4  -9   3   -9.25   13.50 
  -4   9  -3    8.81   13.49 
   4   9   3   54.32   16.96 
   5  -9   3   15.95   16.39 
  -5   9  -3   22.74   15.49 
   5   9   3    4.37   14.95 
   6  -9   3   17.15   14.49 
   6   9   3   29.19   17.11 
   7  -9   3    0.57   16.69 
   7   9   3    3.77   17.36 
   8  -9   3  -12.76   16.32 
   8   9   3    2.81   18.71 
   8 -10  -3    8.22   18.46 
   8  10  -3   -0.63   16.31 
   7 -10  -3   14.04   17.69 
   7  10  -3   21.32   16.44 
   6 -10  -3   17.02   18.78 
   6  10  -3   12.71   15.33 
  -5 -10   3   -2.40   13.52 
   5 -10  -3   29.44   18.34 
   5  10  -3   14.38   14.78 
  -4 -10   3   18.45   15.80 
   4 -10  -3   -3.45   16.33 
  -3 -10   3   -9.82   14.09 
   3 -10  -3   -8.18   17.62 
  -2 -10   3   14.42   15.74 
   2 -10  -3  -14.47   17.49 
   1 -10  -3   41.70   18.77 
  -1 -10   3   29.01   16.74 
   1  10  -3   46.37   16.15 
   0 -10  -3    9.46   15.30 
   0 -10   3   15.06   14.30 
   0  10  -3    5.92   11.88 
   1 -10   3   41.74   16.78 
  -1 -10  -3   67.11   19.52 
  -1  10  -3   43.97   15.60 
  -2 -10  -3   -1.45   15.77 
   2 -10   3   25.58   18.17 
  -2  10  -3   11.54   15.21 
   3 -10   3   15.96   17.51 
  -3 -10  -3   20.04   16.18 
   3  10   3   12.30   15.63 
   4 -10   3    5.77   15.12 
   4  10   3    8.83   16.19 
   5 -10   3   37.69   19.82 
   5  10   3   27.56   18.26 
   6 -10   3    9.08   17.98 
   6  10   3   -9.09   16.47 
   5 -11  -3   19.57   21.12 
  -4 -11   3   31.63   16.90 
   4 -11  -3   -4.71   19.41 
   3 -11  -3   12.82   16.66 
  -3 -11   3   15.15   17.95 
  -2 -11   3  -10.86   15.08 
   2 -11  -3    5.69   16.60 
   1 -11  -3  -14.13   16.26 
  -1 -11   3    2.80   17.08 
   0 -11  -3   19.77   19.38 
   0 -11   3   47.35   20.71 
  -1 -11  -3   21.70   19.34 
   1 -11   3   26.54   17.79 
   2 -11   3   30.07   20.69 
  -2 -11  -3   11.31   16.99 
   3 -11   3   20.28   17.58 
  15   0  -4   27.78   19.06 
  14   0  -4   33.05   17.69 
  13   0  -4   -0.72   14.32 
  12   0  -4  101.32   19.02 
 -12   0   4  122.35   17.26 
  11   0  -4   45.88   15.69 
 -11   0   4   35.24   11.59 
  11   0  -4   46.04    8.75 
 -11   0   4   58.43   13.15 
 -10   0   4   25.39   11.88 
  10   0  -4   68.62    9.86 
 -10   0   4   47.52   11.87 
  10   0  -4   42.26   16.36 
  -9   0   4    6.25    9.66 
  -9   0   4   -6.42    9.14 
   9   0  -4    4.99   13.21 
   9   0  -4    4.59    7.63 
  -8   0   4  106.26   14.70 
  -8   0   4   71.33   10.93 
   8   0  -4  122.37   17.08 
   8   0  -4   96.00   11.88 
  -7   0   4   24.44    7.95 
  -7   0   4   35.74    8.27 
  -7   0   4   23.77    6.50 
   7   0  -4   19.36    7.05 
  -6   0   4    8.04    6.73 
   6   0  -4    0.93    6.21 
  -6   0   4    0.07    6.22 
  -6   0   4   -2.51    5.27 
   5   0  -4  423.02   14.45 
  -5   0   4  393.40   13.46 
  -5   0   4  404.25   14.91 
  -5   0   4  426.97   14.20 
   4   0  -4 1165.51   25.56 
  -4   0   4 1223.31   24.99 
  -4   0   4 1204.83   25.37 
  -4   0   4 1227.33   23.10 
   4   0  -4 1217.23   25.08 
   3   0  -4    3.06    3.83 
  -3   0   4    6.04    6.40 
  -3   0   4    1.70    5.50 
   3   0  -4    0.96    5.47 
   3   0  -4    3.72    6.61 
  -3   0   4    4.46    3.65 
  -2   0   4 2993.27   46.77 
   2   0  -4 2952.94   47.76 
   2   0  -4 2898.28   42.72 
  -2   0   4 2997.32   47.55 
   2   0  -4 2914.75   46.77 
  -1   0   4  156.30   10.30 
   1   0  -4  166.14   10.66 
   1   0  -4  172.20    7.38 
   1   0  -4  175.95   11.84 
  -1   0   4  166.31   10.98 
   0   0   4  519.58   15.47 
   0   0   4  526.35   16.99 
   0   0  -4  522.20   17.15 
   0   0  -4  531.47   12.31 
   0   0   4  522.81   12.39 
   0   0  -4  534.39   16.64 
   1   0   4  126.91    8.57 
  -1   0  -4  117.04    8.64 
  -1   0  -4  126.97   10.80 
   1   0   4  121.60   10.86 
  -1   0  -4  113.47   12.86 
   1   0   4  149.68   12.68 
  -2   0  -4   45.99    7.20 
  -2   0  -4   44.47    9.57 
   2   0   4   62.56    7.58 
  -3   0  -4   -5.47    7.65 
   3   0   4    6.37    5.79 
  -3   0  -4   -7.09    5.04 
   3   0   4    7.35    6.71 
  -4   0  -4   85.99   10.07 
   4   0   4   72.24   10.44 
  -4   0  -4   82.70   12.29 
   4   0   4   93.26   11.34 
  -5   0  -4  143.33   18.06 
  -5   0  -4  188.04   11.63 
   5   0   4  173.68   12.01 
   5   0   4  209.53   16.23 
   6   0   4   10.43   11.04 
  -6   0  -4   13.96   12.46 
  -6   0  -4    3.28    7.04 
   6   0   4    6.53    8.65 
   7   0   4  120.44   16.53 
  -7   0  -4   88.56   16.63 
  -7   0  -4   87.33   10.41 
   8   0   4   57.17   15.16 
  -8   0  -4   52.48   16.35 
  -8   0  -4   56.45    9.68 
  -9   0  -4    3.75   14.88 
  -9   0  -4   -5.79   10.25 
   9   0   4    1.48   13.43 
 -10   0  -4   26.37   16.77 
  10   0   4    1.55   15.20 
  11   0   4   11.57   15.18 
  12   0   4   19.59   16.02 
  13   0   4   34.25   17.63 
  15  -1  -4    7.77   18.01 
  15   1  -4    1.11   16.52 
  14  -1  -4    6.77   17.43 
  14   1  -4    0.87   15.75 
  13  -1  -4   13.69   15.88 
  13   1  -4   40.30   17.38 
  12  -1  -4   -2.89   15.35 
 -12  -1   4   12.86   12.69 
 -12   1   4   25.73   11.37 
  12   1  -4   23.03   15.50 
 -12   1   4   13.23   14.49 
  11  -1  -4   25.67    9.58 
  11  -1  -4   31.61   15.50 
  11   1  -4   37.58   16.27 
 -11   1   4   13.61   10.15 
 -11   1   4   28.72   12.68 
  10  -1  -4   30.63   10.74 
 -10  -1   4   12.66   11.54 
 -10   1   4   26.77   10.20 
  10   1  -4   24.02   14.96 
  10   1  -4   24.47    7.18 
 -10   1   4   38.80   12.78 
   9  -1  -4   23.20    9.62 
  -9  -1   4   31.59    6.32 
  -9  -1   4   17.22   11.17 
   9   1  -4   29.05    7.35 
   9   1  -4   26.19   13.90 
  -9   1   4   23.16    9.18 
  -9   1   4   31.08   11.34 
   8  -1  -4   38.21    9.48 
  -8  -1   4   44.37    6.85 
  -8  -1   4   59.23   11.33 
  -8   1   4   33.04    8.75 
   8   1  -4   53.80   13.67 
   8   1  -4   49.73    7.69 
  -8   1   4   49.31   11.06 
  -7  -1   4    1.98    5.19 
   7  -1  -4   -2.20    7.14 
  -7  -1   4  -13.61    7.14 
  -7   1   4    1.83    7.60 
   7   1  -4    5.85    5.86 
  -7   1   4    7.40    6.54 
   7   1  -4   13.44    9.97 
  -6  -1   4  118.32    9.32 
  -6  -1   4  101.36   13.31 
   6  -1  -4   75.92    9.90 
   6   1  -4  121.76   13.10 
  -6   1   4  102.50   12.29 
   6   1  -4   85.98    9.77 
  -6   1   4   97.32    9.58 
   5  -1  -4    5.18    6.75 
  -5  -1   4    2.21    5.23 
   5  -1  -4    5.27    4.61 
  -5  -1   4    3.90    6.44 
  -5   1   4    8.62    5.08 
   5   1  -4    7.74    5.58 
   5   1  -4    7.79    7.25 
  -5   1   4    5.00    5.74 
   4  -1  -4  226.80   13.42 
  -4  -1   4  232.70    8.50 
  -4  -1   4  233.45   11.32 
  -4  -1   4  229.16   12.42 
   4  -1  -4  233.31    9.96 
  -4   1   4  232.17   11.50 
  -4   1   4  242.28   12.17 
   4   1  -4  232.93   11.81 
   4   1  -4  246.65   12.04 
   4   1  -4  227.46   13.05 
  -4   1   4  223.41    9.90 
   3  -1  -4   28.26    8.61 
  -3  -1   4   37.21    7.17 
  -3  -1   4   27.52    6.86 
   3  -1  -4   33.35    5.34 
  -3   1   4   36.03    7.78 
  -3   1   4   36.17    5.52 
   3   1  -4   33.15    7.53 
   3   1  -4   40.85    7.56 
  -3   1   4   25.28    5.81 
   2  -1  -4   -2.18    2.67 
   2  -1  -4   -8.15    7.15 
  -2  -1   4    5.87    6.71 
  -2  -1   4   -0.30    6.43 
   2  -1  -4   -2.08    5.05 
   2   1  -4    3.96    5.97 
   2   1  -4   -5.18    6.38 
  -2   1   4   -0.63    5.73 
  -2   1   4   10.52    5.32 
  -1  -1   4  645.79   18.59 
  -1  -1   4  638.52   17.52 
   1  -1  -4  623.96   16.68 
   1  -1  -4  601.30   17.36 
  -1   1   4  634.94   17.38 
  -1   1   4  653.15   16.58 
   1   1  -4  668.22   18.47 
   1   1  -4  638.15   18.76 
   0  -1   4   13.05    2.97 
   0  -1  -4   16.59    7.10 
   0  -1   4   18.07    8.06 
   0  -1   4   16.38    7.25 
   0  -1  -4    8.47    7.13 
   0   1  -4    6.92    6.42 
   0   1  -4   21.99    3.31 
   0   1  -4   13.27    7.30 
   0   1   4   16.57    5.95 
   0   1   4   18.45    6.45 
  -1  -1  -4    5.14    6.49 
  -1  -1  -4    4.83    6.68 
   1  -1   4   -3.05    6.72 
   1  -1   4    1.52    4.38 
   1  -1   4    3.07    6.26 
  -1   1  -4    6.16    6.04 
   1   1   4  -13.15    5.65 
  -1   1  -4   -2.58    7.38 
  -2  -1  -4  116.82   13.60 
   2  -1   4  118.13   12.50 
   2  -1   4  107.85   10.45 
  -2  -1  -4  126.43   10.17 
   2  -1   4  110.21    9.08 
  -2   1  -4   97.98   12.33 
   2   1   4  125.69    9.91 
  -2   1  -4  118.15   11.08 
   2   1   4  115.74   10.47 
   3  -1   4   19.14    7.10 
  -3  -1  -4   21.81    5.91 
   3   1   4   11.91    7.45 
   3   1   4   20.94    6.22 
  -3   1  -4   18.33    8.57 
  -3   1  -4   31.28    7.55 
  -4  -1  -4  100.19    9.27 
   4  -1   4  103.26   11.40 
   4   1   4   96.53   12.66 
  -4   1  -4   88.46   11.32 
  -4   1  -4  102.73   14.43 
   4   1   4   87.36    9.43 
   5  -1   4  184.53   15.54 
  -5  -1  -4  182.67   10.89 
  -5   1  -4  171.72   13.85 
   5   1   4  202.14   16.48 
   5   1   4  197.00   11.49 
  -5   1  -4  199.76   18.04 
  -6  -1  -4   36.61    6.98 
   6  -1   4   24.15   11.49 
  -6   1  -4   50.88   10.15 
   6   1   4   25.84   11.52 
   6   1   4   36.18    7.44 
  -6   1  -4   46.97   13.20 
   7  -1   4   -2.13   11.08 
  -7  -1  -4    4.59    6.00 
  -7   1  -4  -15.41   12.00 
   7   1   4    5.56   12.54 
   7   1   4   -5.67    5.77 
  -7   1  -4  -20.13    8.57 
   8  -1   4   16.60   12.89 
  -8  -1  -4   11.83    6.34 
   8   1   4   30.59   13.99 
  -8   1  -4  -10.32   13.15 
  -8   1  -4   -6.28    9.55 
   9  -1   4   -0.68   12.26 
  -9   1  -4    1.20   13.20 
   9   1   4   31.70   14.53 
  -9   1  -4    8.46   10.27 
  10  -1   4   48.81   15.68 
  10   1   4   45.88   16.23 
 -10   1  -4   29.37   16.74 
  11  -1   4   60.26   16.61 
  11   1   4   42.18   16.16 
  12  -1   4    2.66   14.84 
  12   1   4   -7.10   14.04 
  13  -1   4   -5.59   15.42 
  13   1   4   10.29   16.97 
  15  -2  -4   34.86   21.40 
  15   2  -4   25.59   19.08 
  14  -2  -4    7.34   17.40 
  14   2  -4   19.63   17.57 
  13  -2  -4   28.05   16.56 
  13   2  -4  -16.63   14.40 
  12  -2  -4    5.07   16.26 
  12  -2  -4   21.35   10.43 
  12   2  -4   12.43   14.71 
  11  -2  -4    5.03    9.67 
  11   2  -4   -6.64   13.47 
 -11   2   4    3.69   11.96 
 -11   2   4    9.07    8.95 
  10  -2  -4   65.44   12.98 
 -10   2   4   69.42   11.03 
 -10   2   4   45.13   13.92 
  10   2  -4   49.51   15.14 
   9  -2  -4   14.84   10.74 
  -9  -2   4   17.30    4.95 
  -9  -2   4   11.71   11.23 
   9   2  -4   32.98    5.62 
  -9   2   4    7.88   11.36 
  -9   2   4   18.75    8.27 
   9   2  -4    0.74   12.45 
  -8  -2   4   39.10   12.14 
   8  -2  -4   32.98   10.57 
  -8  -2   4   34.44    5.94 
  -8   2   4   15.25   10.55 
   8   2  -4   15.12   12.16 
   8   2  -4   31.97    6.44 
  -8   2   4   30.89    7.59 
   7  -2  -4   63.16   11.38 
  -7  -2   4   67.23    8.79 
  -7  -2   4   82.75   12.40 
   7   2  -4   69.70    8.90 
  -7   2   4   52.39   10.37 
  -7   2   4   76.98    9.55 
   7   2  -4   55.10   11.94 
  -6  -2   4  117.93   12.83 
   6  -2  -4  131.19   14.70 
   6  -2  -4  133.55   13.58 
  -6  -2   4  115.10    9.52 
  -6   2   4  130.59   14.43 
   6   2  -4  115.30    9.89 
  -6   2   4  119.09    8.60 
   6   2  -4  108.83   14.15 
  -5  -2   4    6.32    5.89 
   5  -2  -4    6.14    7.31 
  -5  -2   4    1.07    7.52 
   5  -2  -4    8.11    7.77 
  -5   2   4    3.07    3.90 
   5   2  -4    4.48    7.50 
  -5   2   4   -9.13    6.21 
   5   2  -4    5.24    5.60 
  -4  -2   4  136.04   12.77 
  -4  -2   4  125.74   10.10 
   4  -2  -4  101.60   10.83 
   4  -2  -4  131.90   11.73 
   4   2  -4  121.34   12.55 
   4   2  -4  135.76    9.75 
  -4   2   4  113.89   11.66 
  -4   2   4  114.48    6.33 
   3  -2  -4  903.26   23.45 
  -3  -2   4  873.68   21.00 
  -3  -2   4  924.51   24.04 
   3  -2  -4  889.72   15.71 
  -3  -2   4  871.97   14.82 
   3  -2  -4  875.31   23.21 
  -3   2   4  874.29   15.95 
  -3   2   4  896.84   23.23 
   3   2  -4  853.08   21.18 
   3   2  -4  863.96   23.57 
   3   2  -4  871.90   18.58 
   2  -2  -4   45.70    5.87 
   2  -2  -4   38.92    6.66 
   2  -2  -4   24.49    7.66 
  -2  -2   4   43.22    5.62 
  -2  -2   4   38.09    7.93 
  -2  -2   4   48.24    7.61 
  -2  -2   4   46.02    6.00 
   2   2  -4   49.89    8.48 
   2   2  -4   42.89    8.73 
   2   2  -4   43.01    4.74 
   2   2  -4   39.68    5.46 
  -1  -2   4  -10.08    6.97 
  -1  -2   4   -1.12    7.13 
   1  -2  -4   -5.69    6.45 
   1  -2  -4    5.53    5.71 
   1   2  -4   -2.37    4.14 
  -1   2   4   -0.16    6.42 
   1   2  -4    0.48    7.08 
   1   2  -4   -0.69    6.30 
  -1   2   4    1.49    5.78 
   0  -2   4  448.43   17.30 
   0  -2  -4  446.30   15.84 
   0  -2  -4  418.09   16.38 
   0   2  -4  467.33   17.58 
   0   2  -4  440.14   16.42 
   0   2   4  431.83   16.13 
   0   2   4  458.54   15.28 
   0   2  -4  470.88   14.70 
  -1  -2  -4  715.78   19.07 
   1  -2   4  744.23   21.54 
  -1   2  -4  701.42   21.30 
  -1   2  -4  756.85   21.55 
   1   2   4  721.39   20.54 
   2  -2   4  286.72   15.60 
  -2  -2  -4  315.12   12.79 
   2  -2   4  291.31   11.25 
   2   2   4  330.33   14.96 
  -2   2  -4  288.95   15.32 
   2   2   4  299.95   12.07 
  -2   2  -4  306.58   15.22 
  -3  -2  -4  184.37   10.89 
   3  -2   4  193.24   15.09 
   3  -2   4  176.38   11.49 
  -3   2  -4  206.96   14.50 
   3   2   4  156.67   12.97 
   3   2   4  195.61    9.95 
  -3   2  -4  172.52   14.54 
  -4  -2  -4  108.02    9.20 
   4  -2   4  103.38   12.27 
  -4   2  -4  124.46   13.32 
   4   2   4  101.61   14.25 
  -4   2  -4  115.48   14.23 
   4   2   4  107.19    8.69 
   5  -2   4   26.51   10.27 
  -5  -2  -4   31.87    6.08 
  -5   2  -4   29.17   11.46 
  -5   2  -4   21.24    9.58 
   5   2   4   39.84    6.12 
   5   2   4   37.73   11.60 
   6  -2   4   22.19   11.27 
  -6  -2  -4   16.88    5.46 
   6   2   4   20.60    5.19 
  -6   2  -4   16.61   11.78 
  -6   2  -4    1.63    9.97 
   6   2   4   21.23   12.66 
   7  -2   4   37.77   13.32 
  -7  -2  -4   43.50    5.09 
  -7   2  -4   35.97   13.66 
  -7   2  -4   29.13   11.72 
   7   2   4   47.27    5.78 
   7   2   4   28.09   14.26 
   8  -2   4   90.49   16.22 
   8   2   4   91.42   17.70 
  -8   2  -4   92.48   14.32 
  -8   2  -4   94.65   16.84 
   9  -2   4   29.72   14.31 
   9   2   4   39.51   15.41 
  -9   2  -4   16.35   14.03 
  -9   2  -4   33.00   12.60 
  10  -2   4   29.57   10.39 
  10  -2   4    2.33   12.86 
 -10   2  -4   22.89   15.36 
 -10   2  -4    8.58   11.61 
  10   2   4   16.03   14.79 
  11  -2   4    9.97   13.20 
 -11   2  -4   -2.16   15.38 
  11   2   4   -3.01   14.70 
  12  -2   4    6.23   14.23 
  12   2   4   -9.62   15.51 
  13  -2   4   16.70   16.17 
  13   2   4   -8.92   16.67 
  15  -3  -4   29.89   20.78 
  15   3  -4    5.48   16.71 
  14  -3  -4   -5.45   18.13 
  14   3  -4  -23.17   14.90 
  13  -3  -4   13.32   17.91 
  13   3  -4   10.75   15.76 
  12  -3  -4   -1.49   10.61 
  12   3  -4  -18.88   12.69 
  11  -3  -4    5.55   10.74 
  11   3  -4   18.84   14.99 
  10  -3  -4  -12.06    9.96 
 -10   3   4   10.27    7.40 
  10   3  -4   10.88   14.14 
 -10   3   4    9.77   12.87 
  -9  -3   4    9.15    6.93 
   9  -3  -4    3.97   10.83 
   9   3  -4  -25.17   11.42 
  -9   3   4    4.70    6.69 
   9   3  -4   -4.54    3.89 
  -9   3   4    3.11   11.28 
   8  -3  -4   18.44   11.41 
  -8  -3   4   69.99   14.12 
  -8  -3   4   43.67    6.51 
   8   3  -4   69.88   14.70 
  -8   3   4   47.63   13.19 
   8   3  -4   55.57    6.49 
  -8   3   4   57.18    7.26 
   7  -3  -4   14.56   11.11 
  -7  -3   4   28.42    7.01 
   7  -3  -4    3.93   10.35 
  -7  -3   4   -6.40   10.13 
   7   3  -4   17.81   11.18 
  -7   3   4   32.35   11.44 
  -7   3   4   15.42    4.94 
   7   3  -4   21.45    6.29 
   6  -3  -4   97.31   14.67 
  -6  -3   4   79.38   12.31 
   6  -3  -4   65.75   11.21 
  -6  -3   4   87.09   10.29 
  -6   3   4   87.82    5.66 
  -6   3   4   98.22   12.85 
   6   3  -4   80.43    9.61 
   6   3  -4  103.37   13.26 
   5  -3  -4   -0.60    8.72 
   5  -3  -4    0.83    7.77 
  -5  -3   4    3.26    6.45 
  -5  -3   4   -1.21    8.16 
  -5   3   4   -7.33    7.56 
   5   3  -4   -5.51    6.89 
   5   3  -4   14.87    6.05 
  -4  -3   4 1342.98   30.96 
  -4  -3   4 1302.52   24.54 
   4  -3  -4 1313.87   32.65 
  -4  -3   4 1268.29   31.64 
   4  -3  -4 1246.63   31.87 
  -4   3   4 1330.69   32.87 
   4   3  -4 1273.24   27.78 
   4   3  -4 1299.34   32.66 
   4   3  -4 1276.90   27.54 
   3  -3  -4   36.97    8.56 
  -3  -3   4   33.22    8.55 
  -3  -3   4   23.21    4.61 
   3  -3  -4   31.36    8.09 
   3   3  -4   33.23    7.67 
   3   3  -4   31.24    6.02 
   3   3  -4   21.83    7.26 
  -3   3   4   17.93    7.09 
  -2  -3   4    7.70    6.49 
  -2  -3   4    6.75    4.43 
  -2  -3   4    4.55    4.11 
   2  -3  -4    6.82    6.78 
   2  -3  -4   10.73    4.30 
   2  -3  -4    0.99    5.83 
   2   3  -4   -3.05    4.20 
   2   3  -4   10.81    7.31 
   2   3  -4   -2.38    3.82 
   2   3  -4    5.12    7.02 
  -1  -3   4  104.74    9.75 
   1  -3  -4  104.54   12.35 
  -1  -3   4  118.06    6.32 
  -1  -3   4  105.44   10.80 
   1  -3  -4  111.68   11.57 
  -1   3   4   87.59   11.18 
   1   3  -4  120.01    9.26 
   1   3  -4  111.28   11.18 
   1   3  -4   96.40   11.70 
   0  -3   4   17.98    7.28 
   0  -3   4   19.84    4.29 
   0  -3  -4   16.41    7.37 
   0   3  -4    5.92    5.54 
   0   3   4   13.33    6.81 
   0   3  -4    4.50    6.51 
   0   3  -4    9.53    7.08 
  -1  -3  -4   97.50   10.95 
   1  -3   4   89.74   12.20 
  -1   3  -4  102.74   12.06 
  -1   3  -4   93.14   11.66 
   1   3   4   85.26   11.16 
  -1   3  -4  100.36   11.63 
   2  -3   4   71.14   10.10 
  -2  -3  -4   78.43    9.17 
   2   3   4   85.39   11.85 
  -2   3  -4   52.27    9.16 
  -2   3  -4   64.03   10.21 
  -2   3  -4   78.60   11.12 
   2   3   4   73.82    9.40 
   3  -3   4   52.57    9.76 
  -3  -3  -4   38.01    7.56 
   3   3   4   21.27    9.86 
  -3   3  -4   33.27    9.28 
   3   3   4   34.27    6.36 
  -3   3  -4   33.34    9.95 
  -3   3  -4   22.98    9.77 
   4  -3   4   31.24    9.66 
  -4  -3  -4   34.92    7.47 
   4   3   4   40.34   12.12 
  -4   3  -4   39.40   10.78 
   4   3   4   48.97    6.71 
  -4   3  -4   31.83   11.21 
  -4   3  -4   45.27   11.84 
  -5  -3  -4   -7.06    5.87 
   5  -3   4   10.82   10.02 
   5   3   4    5.49    4.97 
   5   3   4   22.91   11.62 
  -5   3  -4    4.41   11.52 
  -5   3  -4  -13.30    9.84 
  -5   3  -4    2.47   10.56 
   6  -3   4   69.28   13.38 
  -6  -3  -4   55.31    7.61 
  -6   3  -4   44.51   14.38 
   6   3   4   57.93    6.79 
  -6   3  -4   55.00   13.13 
   6   3   4   27.58   12.98 
  -6   3  -4   45.59   12.10 
   7  -3   4   24.15   12.96 
   7   3   4   29.51   14.93 
  -7   3  -4   10.04   12.08 
  -7   3  -4   11.49   11.90 
  -7   3  -4   -0.73   11.75 
   8  -3   4  193.19   22.33 
  -8   3  -4  280.06   23.57 
  -8   3  -4  224.45   22.46 
   8   3   4  246.59   24.40 
   9  -3   4   52.89   15.55 
  -9   3  -4   73.18   15.71 
  -9   3  -4   54.62   15.48 
   9   3   4   62.30   17.52 
  10  -3   4   -6.17   13.28 
  10  -3   4    8.45    9.88 
 -10   3  -4   19.11   13.95 
  10   3   4  -12.46   14.67 
 -10   3  -4   -8.38   12.37 
  11  -3   4   35.57   16.39 
 -11   3  -4   20.45   15.71 
  11   3   4   30.71   17.43 
  12  -3   4    8.95   14.62 
  12   3   4   -7.02   16.54 
  13  -3   4    8.66   16.20 
  13   3   4   18.86   18.68 
  15  -4  -4   -4.77   19.47 
  15   4  -4    3.95   18.40 
  14  -4  -4  -24.63   17.60 
  14   4  -4   -3.29   16.71 
  13  -4  -4    7.81   12.39 
  13   4  -4    5.87   14.90 
  12  -4  -4   -2.06   11.45 
  12   4  -4    9.89   14.43 
  11  -4  -4   31.04   12.66 
  11   4  -4   38.87   15.40 
  10  -4  -4    2.49   11.44 
  10   4  -4    4.54   12.98 
   9  -4  -4    3.92   12.25 
  -9   4   4   11.33   13.24 
  -9   4   4   -5.32    5.41 
  -9   4   4    3.46    5.02 
   9   4  -4   -2.13   12.06 
   8  -4  -4  297.08   22.58 
  -8  -4   4  294.10   13.13 
  -8   4   4  306.56   22.82 
   8   4  -4  295.85   12.36 
   8   4  -4  302.48   23.06 
   7  -4  -4  203.44   20.17 
  -7  -4   4  188.60   12.91 
   7  -4  -4  218.60   22.48 
  -7  -4   4  153.27   19.36 
  -7   4   4  203.82   19.37 
   7   4  -4  200.58   11.84 
   7   4  -4  197.06   19.20 
  -6  -4   4   57.30   12.88 
   6  -4  -4   44.15   11.78 
   6  -4  -4   59.05   13.38 
  -6   4   4   58.71   11.48 
   6   4  -4   57.59    8.72 
   6   4  -4   47.81   11.51 
  -5  -4   4    2.13    9.74 
   5  -4  -4   28.72   10.95 
   5  -4  -4   29.13   11.21 
  -5   4   4    3.57    9.04 
   5   4  -4   17.28    7.49 
   5   4  -4   28.33    8.71 
   4  -4  -4    1.16    8.52 
  -4  -4   4    4.49    5.52 
   4  -4  -4    0.83    9.41 
  -4  -4   4   -9.10    8.55 
   4   4  -4    9.27    7.40 
  -4   4   4    4.51    7.25 
   4   4  -4   -4.86    6.53 
   4   4  -4  -11.75    8.64 
  -3  -4   4 1196.05   31.81 
   3  -4  -4 1170.60   32.46 
  -3  -4   4 1182.40   25.94 
   3   4  -4 1171.36   25.89 
  -3   4   4 1205.91   33.35 
   3   4  -4 1196.73   31.69 
   3   4  -4 1196.51   29.54 
  -2  -4   4  693.73   19.49 
   2  -4  -4  743.76   25.64 
  -2  -4   4  717.31   23.89 
   2   4  -4  678.22   17.73 
   2   4  -4  696.38   19.73 
   2   4  -4  703.96   23.45 
   2   4  -4  638.02   21.89 
  -1  -4   4    6.47    6.56 
   1  -4  -4   12.26    7.95 
   1  -4  -4   13.55    8.68 
  -1  -4   4   18.83    8.30 
   1   4  -4   16.64    7.82 
   1   4  -4   17.51    8.78 
   1   4  -4   11.78    6.16 
   0  -4  -4  152.16   14.10 
   0  -4   4  123.03   13.33 
   0  -4   4  118.16   13.23 
   0  -4  -4  133.42   14.07 
   0   4   4  115.29   14.03 
   0   4  -4  110.86   13.15 
   0   4  -4  139.78   13.25 
   0   4  -4  144.94   14.06 
  -1  -4  -4   34.59    8.71 
   1  -4   4   27.39    8.77 
  -1   4  -4   18.02   10.07 
  -1   4  -4   38.81    8.73 
  -1   4  -4   38.93    8.46 
   1   4   4   24.92    9.52 
  -2  -4  -4   -0.68    7.55 
   2  -4   4   -6.14    7.82 
  -2   4  -4   -1.97    8.05 
   2   4   4   15.13   10.09 
  -2   4  -4    9.27    7.98 
  -2   4  -4   -1.91    9.61 
   3  -4   4  240.01   17.29 
  -3  -4  -4  246.93   14.95 
   3   4   4  230.74   18.72 
  -3   4  -4  261.74   18.24 
  -3   4  -4  241.27   19.68 
   4  -4   4  112.96   16.19 
  -4  -4  -4  107.22   12.28 
  -4   4  -4   71.56   10.05 
  -4   4  -4   72.52   13.02 
   4   4   4   81.51   13.80 
  -4   4  -4  144.51   19.29 
   4   4   4  121.50   11.70 
  -5  -4  -4  195.82   12.63 
  -5  -4  -4  174.63   11.10 
  -5   4  -4  152.20   19.94 
  -5   4  -4  144.99   18.93 
  -5   4  -4  220.68   17.87 
   5   4   4  198.93   20.37 
  -6  -4  -4   10.91    6.26 
  -6   4  -4   12.04   11.07 
  -6   4  -4   -1.08   12.11 
  -6   4  -4    1.96   12.34 
   6   4   4   -1.29   12.66 
   7  -4   4   44.82   13.46 
  -7   4  -4   36.75   12.68 
  -7   4  -4   14.07   12.61 
   7   4   4   44.74   15.91 
   8  -4   4  -17.21   11.38 
  -8   4  -4    8.81   11.74 
   8   4   4   12.30   14.80 
  -8   4  -4    1.93   13.52 
   9  -4   4   17.58   14.31 
  -9   4  -4   29.03   14.61 
   9   4   4   30.29   15.68 
  -9   4  -4   34.72   13.96 
  10  -4   4   31.34   12.32 
  10  -4   4   46.92   16.30 
 -10   4  -4   47.46   16.93 
  10   4   4   80.92   19.61 
  11  -4   4   20.87   15.28 
  11   4   4    1.14   15.45 
  12  -4   4   14.93   16.02 
  12   4   4   26.49   19.28 
  14   5  -4    1.52   16.50 
  13  -5  -4   26.33   13.59 
  13   5  -4  -26.77   14.35 
  12  -5  -4   12.06   12.12 
  12   5  -4  -27.02   12.48 
  11  -5  -4   16.35   12.95 
  11   5  -4   27.44   15.68 
  10  -5  -4   26.87   13.27 
  10   5  -4   36.89   15.22 
   9  -5  -4   -3.96   11.17 
   9   5  -4    3.82   13.20 
   8  -5  -4   88.53   15.46 
   8  -5  -4   58.85   16.72 
   8   5  -4   98.45   10.93 
   8   5  -4  118.04   17.38 
  -8   5   4   77.38   16.12 
   7  -5  -4   23.28   12.51 
   7  -5  -4    8.17   11.81 
  -7   5   4   -0.53   11.52 
   7   5  -4   21.90   11.99 
   7   5  -4   21.50    8.21 
   6  -5  -4  140.86   18.08 
  -6  -5   4  154.61   17.85 
   6  -5  -4  142.29   18.19 
   6   5  -4  159.76   14.14 
   6   5  -4  157.02   16.82 
  -6   5   4  150.55   20.56 
   5  -5  -4  133.19   17.61 
   5  -5  -4  110.90   15.88 
  -5  -5   4  126.11   13.75 
  -5  -5   4   93.70   15.21 
  -5   5   4   77.30   14.46 
   5   5  -4   99.14   13.32 
   5   5  -4   84.62   11.43 
  -4  -5   4   49.10    8.69 
   4  -5  -4   55.21   14.21 
   4  -5  -4   31.95   10.85 
  -4  -5   4   30.68   11.68 
  -4   5   4   31.08   11.69 
   4   5  -4   50.65   10.24 
   4   5  -4   54.43   10.56 
   3  -5  -4    7.75   10.97 
  -3  -5   4    9.32    9.69 
   3  -5  -4   10.31    4.08 
   3  -5  -4  -12.14    9.19 
   3  -5  -4   18.30    4.32 
  -3  -5   4    9.46    7.15 
   3   5  -4    9.10    8.77 
  -3   5   4   16.76   10.36 
   3   5  -4   19.62    8.61 
   3   5  -4    5.28    9.68 
  -2  -5   4   21.11    7.78 
  -2  -5   4   22.45   10.18 
   2  -5  -4   15.95    5.59 
   2  -5  -4   20.65   10.06 
   2  -5  -4   10.38    8.29 
   2   5  -4   17.06    9.00 
   2   5  -4   14.80    7.71 
   2   5  -4   14.93   10.03 
  -1  -5   4   11.41    9.08 
  -1  -5   4    9.50    8.05 
   1  -5  -4   -2.61    7.80 
   1  -5  -4   -5.53    9.77 
   1   5  -4    5.35    8.48 
   1   5  -4    6.18    9.84 
   1   5  -4    4.70    7.35 
   0  -5  -4    8.77   10.09 
   0  -5   4   19.30    9.28 
   0  -5   4   17.60    9.01 
   0  -5  -4   17.66   10.24 
   0   5  -4   12.37    8.07 
   0   5  -4   27.72   10.34 
   0   5   4    9.43   10.54 
   0   5  -4   25.87    9.04 
   1  -5   4  208.16   17.89 
  -1  -5  -4  255.60   17.64 
  -1  -5  -4  217.30   18.49 
   1  -5   4  212.53   17.42 
  -1   5  -4  212.39   17.44 
   1   5   4  224.08   18.41 
  -1   5  -4  176.75   17.64 
  -1   5  -4  256.26   15.71 
   2  -5   4   46.71   10.99 
  -2  -5  -4   23.35   10.38 
  -2   5  -4   37.18   11.23 
   2   5   4   35.53   12.19 
  -2   5  -4   27.65    7.84 
  -2   5  -4   21.81   11.60 
  -3  -5  -4   13.75    9.42 
   3  -5   4   -4.54    9.06 
  -3   5  -4    4.00    9.19 
  -3   5  -4  -10.29    9.54 
   3   5   4    1.10   10.81 
  -3   5  -4  -20.03    9.92 
  -4  -5  -4  117.81   12.75 
   4  -5   4  124.86   16.41 
  -4   5  -4   99.88   15.09 
  -4   5  -4  146.15   20.74 
   4   5   4  100.70   16.39 
  -4   5  -4  109.51   15.95 
  -5  -5  -4  -18.17    7.88 
   5  -5   4   11.32   10.40 
  -5   5  -4   13.58   11.46 
  -5   5  -4    4.59   11.13 
   5   5   4   21.57   13.96 
  -5   5  -4  -10.25    9.67 
  -6  -5  -4   31.61    8.24 
  -6   5  -4   44.55   13.72 
  -6   5  -4   36.06   11.87 
   6   5   4   39.18   15.46 
  -6   5  -4   68.12   16.26 
  -7   5  -4   -5.43   10.06 
  -7   5  -4   -8.61   11.75 
   7   5   4   -8.44   11.79 
   8  -5   4   39.81   15.23 
  -8   5  -4   33.02   12.34 
  -8   5  -4   60.61   17.38 
   8   5   4   84.50   18.28 
   9  -5   4    5.24   13.48 
  -9   5  -4   24.21   15.99 
   9   5   4    0.11   14.23 
  10  -5   4   17.92   12.71 
  10  -5   4   22.51   15.20 
  10   5   4    5.08   15.26 
  11  -5   4   -8.82   14.52 
  11  -5   4   15.51   12.94 
  11   5   4   36.48   17.92 
  12  -5   4    3.55   15.99 
  12   5   4   -8.02   16.71 
  13  -6  -4   23.03   14.80 
  13   6  -4   40.89   17.95 
  12  -6  -4   -5.07   13.02 
  12   6  -4   28.88   16.54 
  11  -6  -4    4.88   12.99 
  11   6  -4   26.46   15.15 
  10  -6  -4   -7.19   12.28 
  10   6  -4   25.61   14.35 
   9  -6  -4    3.37   11.70 
   9   6  -4   -2.24   12.18 
   8  -6  -4   -3.95   11.34 
   8   6  -4    1.38    7.12 
   8   6  -4   -6.42   11.29 
  -7  -6   4   50.07   10.63 
   7  -6  -4   26.15   12.89 
   7   6  -4   52.35   13.53 
   7   6  -4   56.63    9.81 
  -6  -6   4   10.47    9.14 
   6  -6  -4    2.75   13.65 
   6  -6  -4   -3.26   13.43 
  -6   6   4    5.16   12.26 
   6   6  -4    3.78    8.87 
   6   6  -4    3.20   10.98 
   5  -6  -4   -6.55   11.08 
   5  -6  -4   -4.09   11.55 
  -5  -6   4   19.12    9.12 
  -5   6   4   -0.18   11.73 
   5   6  -4   10.02    8.71 
   5   6  -4   10.15   10.11 
   4  -6  -4   -3.74   11.27 
   4  -6  -4    6.78   11.27 
  -4  -6   4   -0.34    8.25 
  -4  -6   4  -15.09   10.70 
  -4   6   4   -0.76    9.72 
   4   6  -4    5.38    9.93 
   4   6  -4    0.09    9.95 
   3  -6  -4   20.01   13.21 
  -3  -6   4   15.11   11.28 
  -3  -6   4    2.43    8.17 
   3  -6  -4   11.78   11.74 
   3  -6  -4   13.62    5.16 
   3   6  -4   -9.39    8.83 
   3   6  -4   16.48   10.87 
   3   6  -4    2.90   10.37 
  -3   6   4   16.97   10.58 
   2  -6  -4   32.59   13.69 
   2  -6  -4   29.19   12.07 
  -2  -6   4   -8.06   10.01 
   2  -6  -4    8.03    6.30 
  -2  -6   4   -3.85    8.02 
   2   6  -4   22.76    8.95 
   2   6  -4   18.34   11.77 
   2   6  -4   19.86   10.57 
  -1  -6   4  100.35   12.87 
  -1  -6   4  100.27   14.06 
   1  -6  -4  111.19   15.83 
   1  -6  -4   92.34   11.95 
   1  -6  -4   94.48   15.26 
   1   6  -4  108.31   13.82 
   1   6  -4   88.40   12.35 
   1   6  -4   75.07   13.19 
   0  -6  -4    0.16   11.78 
   0  -6  -4   -7.72   10.05 
   0  -6   4   -7.44    9.23 
   0  -6   4  -18.74    9.27 
   0   6  -4   20.49   10.00 
   0   6   4   -0.10   11.64 
   0   6  -4   -5.93    8.66 
   0   6  -4   15.24   12.18 
   1  -6   4   24.43   11.86 
   1  -6   4   39.54   11.49 
  -1  -6  -4   17.47   11.66 
  -1  -6  -4   51.75   13.37 
  -1   6  -4   18.49   10.18 
  -1   6  -4    0.32    2.91 
   1   6   4    5.35   11.72 
  -1   6  -4   22.10   12.67 
   2  -6   4   -3.64   11.57 
  -2  -6  -4   -6.43   10.62 
   2  -6   4   10.14   10.26 
  -2  -6  -4    7.44   10.03 
  -2   6  -4   -1.61   11.67 
  -2   6  -4   -4.81    8.64 
  -2   6  -4    1.38   10.33 
   2   6   4    7.73   12.26 
  -3  -6  -4   -7.80   10.87 
   3  -6   4   13.15   10.14 
  -3   6  -4    6.22   11.46 
   3   6   4   26.90   14.43 
  -3   6  -4   -6.90   10.87 
  -3   6  -4    0.29    9.18 
  -4  -6  -4    9.24   10.02 
   4  -6   4   13.24   10.03 
  -4   6  -4    8.02    9.68 
   4   6   4  -29.20   12.45 
  -4   6  -4   -2.76   12.09 
  -4   6  -4   14.49   12.84 
   5  -6   4    5.20    9.75 
  -5  -6  -4    0.79    9.50 
   5   6   4  -16.19   12.89 
  -5   6  -4    0.35   11.39 
  -5   6  -4   16.68   10.33 
  -5   6  -4   -3.16   11.93 
   6   6   4   24.81   15.51 
  -6   6  -4   21.31   13.30 
  -6   6  -4   50.85   11.73 
   7   6   4  -16.65   13.22 
  -7   6  -4   -0.38   14.25 
   8   6   4  -12.04   14.26 
  -8   6  -4   -0.71   14.47 
   9  -6   4  -17.31   13.56 
   9  -6   4   -3.46   11.71 
   9   6   4    6.64   16.19 
  -9   6  -4   -1.56   14.65 
  10  -6   4  -15.61   14.35 
  10  -6   4    7.97   13.07 
  10   6   4   35.47   18.06 
  11  -6   4   35.88   17.65 
  11  -6   4   44.96   15.53 
  11   6   4   36.59   19.55 
  12  -7  -4    9.27   14.58 
  12   7  -4  -15.79   14.54 
  11  -7  -4   29.83   15.53 
  11   7  -4   41.50   16.41 
  10  -7  -4    7.91   14.33 
  10   7  -4   -8.09   12.49 
   9  -7  -4   67.75   16.99 
   9   7  -4   54.84   15.58 
   8  -7  -4   35.61   15.91 
   8   7  -4   38.43   14.91 
   7  -7  -4   49.14   16.43 
  -7  -7   4   20.97   10.17 
   7   7  -4   24.41   13.35 
   7   7  -4    8.18    8.80 
   6  -7  -4    8.06   14.01 
  -6  -7   4   17.69    9.63 
   6   7  -4    4.95    8.96 
   6   7  -4   -4.88   11.36 
   5  -7  -4    5.50   13.97 
  -5  -7   4  -14.34    8.56 
   5   7  -4    1.54    9.41 
   5   7  -4   17.41    9.97 
  -4  -7   4    6.70    9.12 
   4  -7  -4   -3.30   12.62 
   4  -7  -4    4.31   13.94 
   4   7  -4   -6.71   10.48 
  -4   7   4   17.97   13.03 
   4   7  -4   -4.34    9.74 
   3  -7  -4   -1.04    5.36 
   3  -7  -4    2.51   14.64 
  -3  -7   4  -13.08    9.26 
  -3  -7   4    6.49   12.80 
   3  -7  -4    6.55   12.76 
   3   7  -4    4.66   10.60 
   3   7  -4    5.34   10.57 
   2  -7  -4   -9.20   13.16 
  -2  -7   4   19.93   11.45 
   2  -7  -4    6.22    7.01 
   2  -7  -4  -18.07    9.45 
  -2  -7   4   23.81   10.60 
   2   7  -4   -4.02   10.18 
   2   7  -4   14.58   10.86 
   1  -7  -4   76.44   10.81 
   1  -7  -4   89.08   15.92 
  -1  -7   4   79.24   13.79 
   1  -7  -4   38.94   12.59 
  -1  -7   4   70.80   13.78 
   1   7  -4   60.67   13.29 
   1   7  -4   48.23   14.23 
   0  -7  -4   16.32   13.70 
   0  -7  -4   10.74   10.99 
   0  -7  -4   23.77    9.30 
   0  -7   4   12.97   11.27 
   0  -7   4   29.65   12.06 
   0   7  -4   28.08   11.96 
   0   7  -4   12.42    9.11 
   0   7  -4   23.85   13.80 
   1  -7   4   88.07   14.27 
  -1  -7  -4   64.94   14.80 
   1  -7   4   61.46   14.30 
  -1  -7  -4   56.81   15.49 
  -1  -7  -4  108.72   13.89 
  -1   7  -4   69.77   14.07 
  -1   7  -4   76.00   12.58 
  -1   7  -4   69.93   14.58 
   1   7   4   50.65   15.47 
  -2  -7  -4   55.71   14.43 
   2  -7   4   91.65   15.98 
  -2  -7  -4   64.33   14.45 
   2  -7   4   62.17   13.24 
   2   7   4   40.11   13.98 
  -2   7  -4   85.00   12.38 
  -2   7  -4   50.10   13.22 
  -2   7  -4   65.32   14.34 
   3  -7   4   77.88   12.78 
  -3  -7  -4   81.55   14.71 
  -3  -7  -4   47.64   21.40 
   3   7   4   25.15   14.74 
  -3   7  -4   55.07   11.40 
  -3   7  -4   53.54   13.74 
  -3   7  -4   21.09   12.30 
  -4  -7  -4   47.85   12.30 
   4  -7   4    9.08   10.16 
  -4   7  -4   13.74   13.22 
  -4   7  -4   36.15   10.83 
   4   7   4   30.63   16.08 
  -5  -7  -4   13.18   10.59 
   5   7   4   28.99   15.33 
  -5   7  -4  -17.27   13.26 
  -5   7  -4    4.97    9.25 
   6   7   4   20.32   14.03 
  -6   7  -4    1.77   13.19 
   7   7   4    0.27   14.55 
  -7   7  -4   -2.87   14.87 
   8   7   4    1.90   15.63 
  -8   7  -4   -3.36   16.28 
   9  -7   4   -7.37   12.40 
   9   7   4   24.90   18.17 
  10  -7   4   -6.21   12.97 
  10  -7   4    6.87   16.26 
  10   7   4   -5.73   17.49 
  11  -8  -4   34.94   17.40 
  11   8  -4   24.96   16.90 
  10  -8  -4   34.06   17.26 
  10   8  -4   24.89   16.01 
   9  -8  -4   26.95   16.57 
   9   8  -4   37.53   15.39 
   8  -8  -4   57.33   17.75 
   8   8  -4    6.04   14.22 
   7  -8  -4  117.79   20.75 
  -7  -8   4   75.42   13.55 
   7   8  -4   77.91   16.57 
   6  -8  -4   26.15   16.46 
  -6  -8   4   51.34   13.01 
   6   8  -4   61.81   15.18 
   6   8  -4   18.27   10.31 
  -5  -8   4   27.45   11.43 
   5  -8  -4    2.74   14.61 
   5   8  -4   -2.27    9.84 
   5   8  -4    4.42    9.80 
   4  -8  -4   20.84   15.03 
  -4  -8   4   -6.83    9.58 
   4   8  -4   20.57   11.92 
   4   8  -4   24.87   12.16 
  -3  -8   4   29.92   11.70 
   3  -8  -4    5.27   15.21 
   3   8  -4   27.48   11.64 
   3   8  -4   14.36   11.45 
  -2  -8   4   21.97   12.25 
   2  -8  -4   33.71   14.76 
   2   8  -4   32.65   13.66 
  -1  -8   4   -5.01   12.56 
   1  -8  -4   11.35   15.27 
  -1  -8   4   13.96   11.06 
   1  -8  -4    1.82   11.56 
   1   8  -4   11.42   12.96 
   0  -8   4    0.83   11.65 
   0  -8  -4   -4.81    8.78 
   0  -8   4   26.36   11.77 
   0  -8  -4   14.51   14.92 
   0   8  -4    0.57    5.70 
   0   8  -4   11.72   13.07 
   0   8  -4   15.63   10.65 
  -1  -8  -4    9.75    9.73 
   1  -8   4    5.64   12.21 
  -1  -8  -4   -4.11   12.89 
   1  -8   4  -27.39    9.30 
   1   8   4   13.67   13.49 
  -1   8  -4    8.54    9.39 
  -1   8  -4    2.32   10.58 
  -1   8  -4    1.07   13.90 
   2  -8   4  138.87   19.47 
  -2  -8  -4  173.40   23.03 
  -2   8  -4  141.83   15.76 
  -2   8  -4  177.03   22.17 
   2   8   4  160.82   22.56 
  -3  -8  -4   15.18   13.11 
   3   8   4   -1.51   13.60 
  -3   8  -4   -5.10    8.92 
  -3   8  -4   16.97   14.99 
  -4  -8  -4   27.88   13.37 
   4   8   4    7.73   13.59 
  -4   8  -4   11.71   13.21 
  -5   8  -4   64.88   18.27 
   5   8   4   77.01   19.27 
   6   8   4   25.33   16.16 
  -6   8  -4  -11.80   13.14 
   7  -8   4   10.35   14.19 
  -7   8  -4   17.93   15.12 
   7   8   4   24.22   17.05 
   8  -8   4   17.63   15.57 
   8   8   4   14.83   18.11 
  -8   8  -4    2.78   18.17 
   9  -8   4    3.51   14.91 
   9   8   4    4.69   17.81 
  10  -9  -4   16.03   18.12 
  10   9  -4    7.07   16.48 
   9  -9  -4   -2.94   14.70 
   9   9  -4    6.65   14.95 
   8  -9  -4   -3.27   16.05 
   8   9  -4   15.17   15.50 
   7  -9  -4   36.81   16.86 
   7   9  -4   11.30   14.32 
  -6  -9   4   15.29   12.80 
   6  -9  -4    6.14   14.91 
   6   9  -4  -11.21   12.59 
   6   9  -4   -3.57   10.65 
   5  -9  -4    0.54   16.26 
   5   9  -4   12.08    9.40 
   5   9  -4   17.14   12.17 
   4  -9  -4   14.61   16.09 
   4   9  -4   -2.30   11.23 
   4   9  -4  -11.58    9.63 
  -3  -9   4   11.77   12.45 
   3  -9  -4    6.30   16.75 
   3   9  -4   21.55   13.01 
   2  -9  -4    5.97   14.92 
  -2  -9   4   -7.23   11.50 
   2   9  -4   25.19   13.78 
   1  -9  -4   10.68   16.64 
  -1  -9   4    9.37   15.28 
   1   9  -4  -17.53   10.72 
   0  -9  -4   17.66   16.56 
   0   9  -4   15.68   12.94 
  -1  -9  -4   32.96   16.95 
  -1   9  -4   76.24   18.10 
  -2  -9  -4   16.22   15.04 
   2   9   4   -1.56   12.79 
  -2   9  -4    0.37   12.89 
  -3  -9  -4   18.17   14.43 
  -3   9  -4   43.15   17.17 
   3   9   4   34.84   15.73 
  -4  -9  -4   25.66   14.47 
  -4   9  -4   13.45   14.27 
   4   9   4  -12.27   14.51 
   5   9   4  -19.38   13.13 
  -5   9  -4   -7.73   15.17 
   6  -9   4   22.53   17.34 
   6   9   4    7.63   16.60 
  -6   9  -4    3.96   16.07 
   7  -9   4    7.76   16.44 
   7   9   4   13.88   18.38 
   8  -9   4   20.81   17.39 
   8   9   4   38.39   19.61 
   8 -10  -4   -8.76   16.53 
   8  10  -4    6.19   15.27 
   7 -10  -4   17.91   19.64 
   7  10  -4   16.49   15.66 
   6 -10  -4    8.05   18.57 
   6  10  -4   -5.09   13.99 
   5 -10  -4  -19.36   16.67 
  -5 -10   4   28.64   15.50 
   4 -10  -4   17.22   19.79 
  -4 -10   4   -0.52   14.59 
   4  10  -4   -5.32   12.47 
   3 -10  -4   12.66   18.66 
  -3 -10   4   19.97   15.53 
   3  10  -4   10.68   12.58 
   2 -10  -4   11.68   17.74 
   2  10  -4   21.39   14.37 
   1 -10  -4   25.27   16.75 
   1  10  -4  -11.42   12.40 
   0 -10  -4    8.27   16.86 
   0  10  -4   17.53   13.53 
  -1 -10  -4  -10.27   15.51 
  -1  10  -4   21.72   15.69 
  -2 -10  -4   23.05   16.28 
  -2  10  -4  -16.81   14.08 
   3 -10   4    0.76   16.60 
  -3 -10  -4  -14.11   14.98 
   3  10   4   11.95   15.81 
  -3  10  -4  -17.87   14.86 
   4 -10   4    2.77   18.25 
   4  10   4   -9.20   14.84 
  -4  10  -4  -12.93   15.02 
   5 -10   4    2.91   15.60 
   5  10   4    1.26   16.99 
  -5  10  -4   12.31   16.19 
   6 -10   4    0.41   17.45 
   6  10   4    2.70   17.71 
   5 -11  -4   17.94   21.47 
  -4 -11   4    8.88   16.29 
   4 -11  -4    9.84   20.61 
  -3 -11   4    0.46   16.35 
   3 -11  -4   -1.48   20.61 
   2 -11  -4   32.48   18.54 
  -2 -11   4    7.82   17.15 
   1 -11  -4   27.80   19.44 
  -1 -11   4  -11.03   17.86 
   0 -11   4  -23.60   16.66 
   0 -11  -4  -23.60   17.30 
   1 -11   4   16.27   18.35 
  -1 -11  -4   43.33   20.24 
  -2 -11  -4    2.97   18.16 
   2 -11   4   44.89   20.58 
   3 -11   4  -16.41   18.13 
  16   0  -5  -15.38   16.65 
  15   0  -5    1.97   18.41 
  14   0  -5   39.29   18.16 
  13   0  -5   13.23   15.91 
  12   0  -5    1.62   14.69 
 -12   0   5   -6.77   10.73 
 -11   0   5  -13.32   10.24 
 -11   0   5   -0.09   10.09 
  11   0  -5   -1.81   14.05 
  11   0  -5   -2.00    8.00 
  10   0  -5   -7.95    7.80 
  10   0  -5   -7.71   13.85 
 -10   0   5    5.47    9.86 
 -10   0   5   10.89   10.86 
   9   0  -5   17.49   13.84 
  -9   0   5    4.65    9.58 
  -9   0   5   -0.25    9.16 
   9   0  -5   13.06    8.62 
  -8   0   5    5.76    8.16 
   8   0  -5    7.54    8.11 
  -8   0   5   12.18    8.70 
   7   0  -5   13.39    7.51 
  -7   0   5   -2.09    6.33 
  -7   0   5   -5.04    7.10 
  -6   0   5   16.87    7.26 
   6   0  -5   -5.54    6.54 
  -6   0   5    7.06    5.86 
  -5   0   5    6.19    4.74 
  -5   0   5    4.50    5.78 
   5   0  -5    2.01    6.51 
   5   0  -5    0.97    5.57 
   4   0  -5   -4.24    5.47 
   4   0  -5   -0.41    6.91 
  -4   0   5    1.51    3.96 
  -4   0   5   -0.73    5.68 
  -4   0   5   -4.45    5.68 
   4   0  -5   -0.35    3.84 
  -3   0   5   -5.73    5.99 
   3   0  -5    2.94    7.64 
  -3   0   5   -5.49    6.83 
   3   0  -5   -7.54    5.93 
   3   0  -5    1.06    3.61 
  -2   0   5   -2.75    6.07 
   2   0  -5  -17.04    7.04 
  -2   0   5   -7.30    6.49 
   2   0  -5    4.13    6.91 
  -1   0   5    4.89    7.09 
   1   0  -5    0.57    7.94 
   1   0  -5   -4.95    6.81 
  -1   0   5   -1.06    7.71 
   1   0  -5    1.02    4.48 
   0   0  -5    0.08    4.74 
   0   0   5    2.79    7.43 
   0   0  -5    7.88    8.19 
   0   0  -5    3.76    8.09 
   0   0   5    0.43    4.68 
   0   0   5    0.93    6.75 
   1   0   5   -1.20    6.54 
  -1   0  -5   -5.72    6.40 
   1   0   5   -2.00    4.83 
   1   0   5   -0.96    6.88 
  -1   0  -5   -5.69    6.77 
  -2   0  -5    1.62    7.14 
  -2   0  -5   10.88    6.62 
   2   0   5   -2.93    5.39 
  -3   0  -5   -1.66    6.06 
   3   0   5   -1.86    6.42 
  -3   0  -5   -8.24    8.80 
  -4   0  -5    0.13    6.58 
   4   0   5    6.37    8.24 
  -4   0  -5   -4.04    9.96 
  -5   0  -5    0.08   11.36 
  -5   0  -5   -0.90    7.07 
   5   0   5   -2.29    9.07 
  -6   0  -5   -2.29   13.09 
   6   0   5  -14.12   10.69 
  -6   0  -5    5.80    8.02 
  -7   0  -5    9.31    8.56 
  -7   0  -5    6.46   13.81 
   7   0   5   -2.29   12.13 
   8   0   5  -10.21   12.10 
  -8   0  -5   -1.72   14.64 
  -8   0  -5   15.78    8.95 
  -9   0  -5   -0.36   15.27 
   9   0   5   12.33   13.21 
  10   0   5  -18.97   11.97 
  11   0   5   17.49   14.46 
  12   0   5    3.94   15.24 
  13   0   5   18.29   17.44 
  16  -1  -5    5.87   19.19 
  16   1  -5   19.71   17.56 
  15  -1  -5   38.15   20.21 
  15   1  -5   42.42   19.87 
  14  -1  -5  -32.39   15.46 
  14   1  -5   18.66   16.99 
 -13  -1   5   -0.30   11.98 
  13  -1  -5    5.11   16.29 
  13   1  -5    6.07   16.08 
  12  -1  -5    6.59   15.66 
  12  -1  -5   -4.99    9.33 
 -12  -1   5  -11.41   10.99 
  12   1  -5   -3.28   13.71 
 -12   1   5  -21.78   10.88 
 -12   1   5    2.49   10.13 
 -11  -1   5  -10.66    9.92 
  11  -1  -5    9.53   15.23 
  11  -1  -5   11.85    9.34 
 -11   1   5  -17.95    8.47 
  11   1  -5   -9.66   13.73 
 -11   1   5   -0.09   11.16 
  11   1  -5   -8.74    8.39 
 -10  -1   5    5.74   10.50 
  10  -1  -5   16.06    9.93 
 -10  -1   5    1.77   11.34 
 -10   1   5   15.09    9.91 
 -10   1   5   13.00   11.12 
  10   1  -5    9.86    7.62 
  10   1  -5   31.29   15.45 
  -9  -1   5   33.11   11.04 
   9  -1  -5    6.51    9.47 
  -9  -1   5    5.16    8.52 
  -9  -1   5   17.35    9.67 
  -9   1   5    6.68   10.11 
  -9   1   5    0.52    8.34 
   9   1  -5   24.74   12.65 
   9   1  -5    4.53    7.29 
   8  -1  -5   16.85    9.62 
  -8  -1   5   11.09    7.18 
  -8  -1   5   16.43    8.21 
  -8  -1   5   -8.05    8.69 
   8   1  -5    5.96    7.30 
   8   1  -5   12.58   12.01 
  -8   1   5    9.82    9.07 
  -8   1   5   15.13    8.19 
  -7  -1   5   30.46    7.06 
   7  -1  -5   26.03    9.19 
  -7  -1   5   13.87    8.36 
  -7  -1   5   24.49    7.03 
  -7   1   5   35.63    8.55 
  -7   1   5   32.87    7.85 
   7   1  -5   26.59    7.61 
   7   1  -5   32.47   10.83 
  -6  -1   5  262.22   13.29 
  -6  -1   5  267.01   15.85 
  -6  -1   5  283.42   12.08 
   6  -1  -5  261.12   15.70 
  -6   1   5  243.42   15.09 
   6   1  -5  315.63   16.43 
   6   1  -5  273.67   13.82 
  -6   1   5  261.47   12.65 
  -5  -1   5  190.48   13.57 
   5  -1  -5  233.16   14.62 
   5  -1  -5  194.30   12.46 
  -5  -1   5  191.60   12.18 
   5  -1  -5  203.29   10.89 
  -5  -1   5  198.54    8.81 
   5   1  -5  196.47   12.39 
  -5   1   5  189.01   10.55 
   5   1  -5  181.10   13.35 
  -5   1   5  175.38   11.75 
  -4  -1   5    7.62    2.64 
  -4  -1   5    8.19    6.66 
   4  -1  -5    7.55    6.85 
  -4  -1   5   12.78    6.64 
   4  -1  -5    5.98    4.96 
   4  -1  -5    9.20    5.34 
   4   1  -5   12.00    7.16 
   4   1  -5    5.72    5.84 
  -4   1   5    8.71    5.21 
  -4   1   5    2.56    5.10 
  -3  -1   5 1284.28   28.54 
  -3  -1   5 1326.71   28.18 
   3  -1  -5 1315.52   25.33 
   3  -1  -5 1329.45   29.73 
   3  -1  -5 1338.95   26.13 
   3   1  -5 1297.04   28.14 
  -3   1   5 1297.52   25.41 
   3   1  -5 1267.68   28.30 
  -2  -1   5  199.90   12.31 
  -2  -1   5  175.46   13.37 
   2  -1  -5  202.65   14.18 
   2  -1  -5  173.39   11.39 
   2   1  -5  207.22   13.72 
   2   1  -5  187.18   13.29 
  -2   1   5  218.66   14.64 
  -2   1   5  199.13   10.99 
   1  -1  -5  126.79   11.69 
   1  -1  -5   91.93   11.98 
  -1  -1   5   97.77   11.08 
  -1  -1   5  110.35   12.99 
  -1   1   5  108.01    9.69 
   1   1  -5  106.57    4.45 
  -1   1   5  121.37   11.08 
   1   1  -5   80.88   11.00 
   1   1  -5   94.00   12.04 
  -1   1   5  117.09   10.83 
   0  -1   5   -0.74    3.20 
   0  -1  -5    9.86    7.65 
   0  -1   5   19.71    8.42 
   0  -1  -5    2.68    7.66 
   0   1   5   10.99    7.21 
   0   1  -5   18.18    8.00 
   0   1   5    5.93    6.35 
   0   1  -5    0.10    3.55 
   0   1   5    5.94    6.88 
   0   1  -5   -3.71    7.07 
  -1  -1  -5  146.91   11.47 
   1  -1   5  161.63    7.91 
   1  -1   5  158.19   12.44 
  -1  -1  -5  149.03   12.33 
   1   1   5  145.86   10.51 
   1   1   5  161.01   11.06 
  -1   1  -5  157.71   12.51 
  -1   1  -5  163.28    8.37 
  -1   1  -5  142.76   11.18 
   2  -1   5   12.17    5.57 
   2  -1   5   10.20    8.24 
  -2  -1  -5    9.17    6.72 
  -2  -1  -5   14.91    8.73 
  -2   1  -5   17.81    8.66 
   2   1   5    9.01    6.69 
  -2   1  -5    7.30    6.13 
  -3  -1  -5   83.59   10.20 
   3  -1   5   69.08    8.80 
  -3  -1  -5   68.34   12.27 
  -3   1  -5   62.54   11.76 
   3   1   5   79.11    9.12 
  -3   1  -5   79.70   10.13 
   3   1   5   78.39   10.60 
   4  -1   5   38.53    8.99 
  -4  -1  -5   15.22   11.08 
  -4  -1  -5   33.79    7.68 
  -4   1  -5   14.60   10.18 
   4   1   5   15.10    8.98 
  -4   1  -5   21.18    8.63 
   4   1   5   28.82    7.46 
  -5  -1  -5    3.37    6.76 
  -5  -1  -5   14.34   12.97 
   5  -1   5    8.82    9.40 
  -5   1  -5   11.09   11.58 
   5   1   5    6.25    7.20 
  -5   1  -5    8.43    8.74 
   5   1   5   -2.57   10.33 
   6  -1   5  103.13   14.71 
  -6  -1  -5   95.07   11.27 
  -6   1  -5   72.52   11.88 
   6   1   5   71.83   13.96 
  -6   1  -5   74.70   15.28 
   6   1   5   94.81   10.07 
  -7  -1  -5   83.37   18.33 
   7  -1   5   67.89   14.27 
  -7  -1  -5   73.03    9.28 
  -7   1  -5   81.40   12.89 
  -7   1  -5   78.14   17.19 
   7   1   5   58.99   14.83 
  -8  -1  -5   23.69    7.45 
  -8  -1  -5  -10.83   14.08 
   8  -1   5   36.91   13.61 
  -8   1  -5    3.98   14.31 
   8   1   5   23.47   14.30 
  -8   1  -5   14.04   10.96 
  -9  -1  -5  110.21   19.02 
   9  -1   5  113.26   18.17 
  -9   1  -5  119.13   19.42 
  -9   1  -5  128.73   17.11 
   9   1   5  127.22   19.77 
  10  -1   5   30.71   15.59 
  10   1   5   -1.36   13.89 
 -10   1  -5   38.91   16.96 
  11  -1   5   21.58   15.03 
  11   1   5    8.98   14.73 
  12  -1   5   10.19   15.44 
  12   1   5   11.30   16.07 
  13  -1   5   -4.78   15.61 
  13   1   5    3.17   17.14 
  15  -2  -5   12.06   19.51 
  15   2  -5    7.37   18.21 
  14  -2  -5   26.99   18.81 
  14   2  -5   34.16   17.13 
  13  -2  -5  -38.98   15.01 
  13   2  -5   17.85   14.27 
  12  -2  -5   -3.49   10.36 
  12   2  -5   -5.12   13.31 
  11  -2  -5   17.38   10.78 
 -11   2   5   23.25   12.65 
  11   2  -5   11.26   13.78 
 -11   2   5   10.85    8.68 
  10  -2  -5  142.22   18.37 
  10   2  -5  194.44   23.27 
  10   2  -5  154.81   11.05 
 -10   2   5  171.16   15.40 
 -10   2   5  172.37   21.21 
  -9  -2   5   32.52   12.30 
  -9  -2   5   36.19    6.86 
   9  -2  -5   39.90   11.87 
   9   2  -5   29.41   14.09 
  -9   2   5   43.42    8.89 
  -9   2   5   38.19   12.14 
   9   2  -5   30.65    7.40 
   8  -2  -5   -0.22    9.22 
  -8  -2   5    7.26    6.43 
  -8  -2   5  -10.23    9.93 
  -8   2   5   -1.52    6.46 
   8   2  -5    4.14   11.79 
   8   2  -5   -1.70    6.59 
  -8   2   5    5.40    9.43 
  -7  -2   5  166.11   12.06 
   7  -2  -5  148.77   16.03 
  -7  -2   5  194.16   16.84 
  -7   2   5  173.76   16.91 
   7   2  -5  159.39   11.81 
  -7   2   5  156.39   10.92 
   7   2  -5  161.42   16.23 
  -6  -2   5  244.69   16.90 
  -6  -2   5  256.57   13.19 
   6  -2  -5  238.84   16.78 
   6  -2  -5  259.16   17.55 
   6   2  -5  238.02   15.38 
  -6   2   5  262.00   17.03 
   6   2  -5  260.52   13.06 
  -6   2   5  262.03   10.91 
  -5  -2   5  261.83   16.25 
  -5  -2   5  233.84   13.07 
   5  -2  -5  252.50   15.48 
   5  -2  -5  257.16   16.50 
   5   2  -5  255.83   13.08 
  -5   2   5  245.21    9.74 
  -5   2   5  252.15   15.72 
   5   2  -5  275.79   16.88 
   4  -2  -5 2354.47   36.57 
  -4  -2   5 2381.05   46.00 
   4  -2  -5 2420.81   45.07 
   4  -2  -5 2325.93   45.56 
   4   2  -5 2395.12   40.27 
   4   2  -5 2242.88   42.47 
  -4   2   5 2326.75   36.83 
   4   2  -5 2402.44   45.92 
  -4   2   5 2458.31   44.53 
   3  -2  -5   44.77    8.34 
   3  -2  -5   33.13    5.28 
  -3  -2   5   27.31    8.34 
   3  -2  -5   34.03    6.95 
   3   2  -5   35.55    5.01 
   3   2  -5   28.23    7.04 
  -3   2   5   14.23    6.19 
   3   2  -5   40.65    8.42 
  -3   2   5   27.89    5.05 
  -2  -2   5   17.04    7.93 
   2  -2  -5   24.26    7.87 
   2  -2  -5   26.63    6.07 
   2  -2  -5   24.94    6.28 
   2   2  -5   21.47    3.26 
   2   2  -5   23.26    3.71 
   2   2  -5    5.13    6.43 
  -2   2   5   21.24    5.53 
   2   2  -5   20.68    7.80 
  -1  -2   5   83.10   12.08 
   1  -2  -5  107.74   11.43 
   1  -2  -5   87.46   10.52 
  -1   2   5   92.32   10.41 
   1   2  -5   81.94   10.52 
   1   2  -5   96.80    8.21 
   1   2  -5   87.69   12.30 
   0  -2   5    3.97    7.36 
   0  -2  -5   -5.27    6.56 
   0  -2  -5  -11.48    5.84 
   0   2  -5    3.23    7.30 
   0   2   5   -5.58    6.26 
   0   2  -5   -8.95    6.19 
   1  -2   5   48.24    9.42 
  -1  -2  -5   67.18    9.00 
   1  -2   5   65.68    6.25 
  -1  -2  -5   53.26    9.40 
  -1   2  -5   70.25    9.82 
   1   2   5   80.25    9.87 
  -1   2  -5   84.14   11.00 
   2  -2   5  226.79   15.74 
   2  -2   5  200.14   10.23 
  -2  -2  -5  200.67   13.01 
   2   2   5  188.38   13.94 
  -2   2  -5  244.76   16.08 
  -2   2  -5  184.52   14.64 
   2   2   5  206.34   12.37 
  -3  -2  -5  234.62   13.15 
   3  -2   5  214.51   12.63 
   3  -2   5  202.73   16.02 
   3   2   5  227.46   15.47 
  -3   2  -5  208.16   16.56 
  -3   2  -5  178.50   13.57 
   3   2   5  241.55   12.25 
   4  -2   5   14.52    8.44 
  -4  -2  -5   26.93    7.33 
  -4   2  -5   32.47    9.94 
   4   2   5   23.16    6.97 
  -4   2  -5   21.98   10.66 
   4   2   5   33.81   10.80 
  -5  -2  -5   35.22    7.71 
   5  -2   5   30.95   10.48 
  -5   2  -5   14.33   10.10 
   5   2   5   32.60    7.17 
  -5   2  -5   25.19   12.48 
   5   2   5   22.71   12.01 
  -6  -2  -5  109.02   10.64 
   6  -2   5  115.33   15.12 
  -6   2  -5  143.59   17.50 
   6   2   5  137.26   10.56 
  -6   2  -5  156.05   20.25 
   6   2   5  140.47   18.23 
  -7  -2  -5   28.85    6.59 
   7  -2   5   18.26   12.64 
  -7   2  -5   30.42   12.62 
   7   2   5   30.25   14.67 
  -7   2  -5   23.99   14.18 
   8  -2   5  137.86   18.78 
  -8   2  -5  163.75   19.49 
   8   2   5  155.62   21.32 
  -8   2  -5  117.56   18.54 
   9  -2   5   12.11   12.14 
   9   2   5   12.48   14.11 
  -9   2  -5    8.38   15.11 
  -9   2  -5   -0.11   12.14 
  10  -2   5   -0.30   12.37 
  10   2   5   12.65   14.93 
 -10   2  -5   -3.55   15.72 
  11  -2   5  -14.37   12.71 
  11   2   5    4.97   14.06 
  12  -2   5    1.47   14.52 
  12   2   5    2.01   15.71 
  15  -3  -5    8.53   20.07 
  15   3  -5    3.42   16.95 
  14  -3  -5    5.19   18.67 
  14   3  -5  -10.24   14.80 
  13  -3  -5   44.91   13.35 
  13   3  -5   48.45   17.70 
  12  -3  -5   -0.36   11.23 
  12   3  -5   25.24   15.43 
  11  -3  -5   -0.58   11.24 
  11   3  -5    6.00   13.47 
 -11   3   5   41.03   21.24 
  10  -3  -5  190.32   19.45 
 -10   3   5  175.71   13.02 
  10   3  -5  159.88   20.24 
 -10   3   5  167.05   22.09 
   9  -3  -5   -5.21   10.42 
   9   3  -5    6.65   12.71 
  -9   3   5    3.19   11.98 
   9   3  -5    4.09    5.83 
  -9   3   5   -4.55    6.24 
   8  -3  -5  275.03   20.94 
  -8  -3   5  281.97   20.22 
  -8  -3   5  237.94   13.89 
   8   3  -5  259.79   13.22 
   8   3  -5  242.90   20.96 
  -8   3   5  243.28   21.42 
  -8   3   5  259.71   11.54 
  -7  -3   5   94.52   13.95 
   7  -3  -5   88.14   14.27 
  -7  -3   5   87.09   11.49 
   7  -3  -5   69.23   12.32 
   7   3  -5   95.50   10.77 
  -7   3   5   62.04   12.47 
   7   3  -5   91.58   13.73 
  -7   3   5   81.87    7.45 
   6  -3  -5    9.56    9.21 
   6  -3  -5    3.80    8.82 
  -6  -3   5   -0.96    9.68 
  -6   3   5    9.44    7.85 
   6   3  -5    1.59    8.29 
  -6   3   5    3.57    3.39 
   6   3  -5    1.18    6.45 
   5  -3  -5    3.12    8.18 
   5  -3  -5   -2.23    8.98 
  -5  -3   5    1.78    7.81 
   5   3  -5    1.24    8.01 
   5   3  -5   -8.25    6.33 
   5   3  -5    3.33    6.84 
  -5   3   5   -3.68    7.25 
   4  -3  -5   39.23    8.43 
  -4  -3   5    4.07    7.67 
   4  -3  -5   10.48    9.04 
  -4  -3   5   22.93    4.10 
   4   3  -5   14.94    7.28 
  -4   3   5    9.29    7.62 
   4   3  -5   27.97    8.75 
   4   3  -5   28.22    6.52 
  -3  -3   5   18.57    8.93 
   3  -3  -5   14.57    9.12 
   3  -3  -5    5.52    7.44 
  -3  -3   5   10.20    4.06 
   3  -3  -5   12.82    4.31 
  -3   3   5    9.19    7.58 
   3   3  -5    9.60    6.85 
   3   3  -5   17.30    5.43 
   3   3  -5   17.14    8.55 
   2  -3  -5    5.55    7.94 
   2  -3  -5    9.30    7.43 
  -2  -3   5   -2.50    3.85 
   2  -3  -5    5.68    5.25 
  -2  -3   5   -1.06    4.34 
  -2  -3   5   15.80    8.20 
   2   3  -5   12.93    7.94 
   2   3  -5    3.43    4.14 
   2   3  -5   -0.05    7.58 
   2   3  -5    5.00    3.98 
   1  -3  -5   -3.05    7.10 
   1  -3  -5    7.18    7.46 
   1  -3  -5    0.76    5.89 
  -1  -3   5   -7.77    7.00 
  -1  -3   5    5.40    2.95 
  -1   3   5   -3.60    7.52 
   1   3  -5   11.55    7.98 
   1   3  -5    7.59    7.35 
   1   3  -5    2.62    5.02 
   0  -3   5   25.90    3.93 
   0  -3   5   13.35    8.08 
   0  -3  -5   23.20    8.99 
   0   3  -5   17.54    6.48 
   0   3  -5   10.41    7.76 
   0   3  -5   13.71    7.87 
   0   3   5    5.96    7.75 
   1  -3   5   59.39   10.31 
  -1  -3  -5   49.98    9.61 
  -1   3  -5   71.67   11.43 
   1   3   5   56.64   10.71 
  -1   3  -5   67.58   10.41 
  -1   3  -5   46.68    8.33 
   2  -3   5  500.85   20.72 
  -2  -3  -5  508.09   18.34 
   2   3   5  536.11   21.51 
  -2   3  -5  550.17   21.92 
  -2   3  -5  483.85   20.61 
  -2   3  -5  462.84   20.24 
  -3  -3  -5  195.57   13.57 
   3  -3   5  198.49   16.70 
   3  -3   5  191.22   12.68 
  -3   3  -5  208.37   17.82 
  -3   3  -5  202.96   16.61 
   3   3   5  220.76   17.43 
  -3   3  -5  199.11   18.12 
   4  -3   5  182.22   14.74 
  -4  -3  -5  208.31   13.84 
   4  -3   5  184.24   18.24 
  -4   3  -5  187.40   20.96 
   4   3   5  196.37   16.86 
  -4   3  -5  207.68   18.19 
  -4   3  -5  174.75   18.05 
   4   3   5  194.99   12.24 
   5  -3   5   72.22   12.14 
  -5  -3  -5   84.87   11.32 
  -5   3  -5   63.77   13.22 
  -5   3  -5   64.32   13.52 
  -5   3  -5   71.48   14.74 
   5   3   5   50.05   12.73 
   5   3   5   82.54    9.64 
  -6  -3  -5   42.79    7.37 
   6  -3   5   18.44   11.64 
  -6   3  -5   18.62   13.47 
  -6   3  -5   34.59   14.66 
   6   3   5   19.14   12.48 
  -6   3  -5   25.44   12.68 
   7  -3   5    5.22   12.04 
  -7   3  -5    3.30   12.03 
  -7   3  -5   12.78   13.24 
  -7   3  -5    1.50   12.39 
   7   3   5    6.41   13.59 
   8  -3   5    1.83   11.94 
  -8   3  -5    0.71   12.59 
   8   3   5  -11.07   11.85 
  -8   3  -5   18.20   13.76 
   9  -3   5   18.39   13.88 
  -9   3  -5   22.11   14.41 
  -9   3  -5   52.24   15.69 
   9   3   5   56.64   17.74 
  10  -3   5    1.61   13.58 
 -10   3  -5    6.31   14.55 
  10   3   5   11.99   14.62 
 -10   3  -5   18.80   14.46 
  11  -3   5   -7.67   12.34 
  11   3   5   -0.77   15.37 
  12  -3   5   24.13   16.00 
  12   3   5   16.08   17.31 
  15  -4  -5  -13.67   18.83 
  15   4  -5   11.73   17.62 
  14   4  -5   -2.09   16.44 
  13  -4  -5   26.41   13.10 
  13   4  -5    8.80   15.06 
  12  -4  -5   10.07   12.29 
  12   4  -5    5.24   14.51 
  11  -4  -5   24.35   12.79 
  11   4  -5   21.13   14.20 
  10  -4  -5   13.85   12.12 
  10   4  -5   11.32   13.33 
   9  -4  -5    9.56   11.47 
  -9   4   5   12.12   12.57 
   9   4  -5    9.11    6.04 
   9   4  -5   24.46   12.68 
   8  -4  -5   26.34   13.57 
   8  -4  -5    6.14   12.63 
   8   4  -5   30.98    7.75 
   8   4  -5   22.13   12.03 
  -8   4   5   19.56   12.08 
   7  -4  -5   18.37   12.50 
  -7  -4   5   23.37   12.22 
   7  -4  -5   -2.48   11.54 
   7   4  -5   27.30    7.75 
   7   4  -5    9.33   10.77 
  -7   4   5    7.23   11.00 
   6  -4  -5   12.77   11.04 
   6  -4  -5    6.28   10.66 
  -6  -4   5  -15.57   10.57 
   6   4  -5   -1.88    7.20 
  -6   4   5   -4.75    9.62 
   6   4  -5   17.21    8.44 
  -5  -4   5  169.75   11.46 
   5  -4  -5  182.57   17.37 
  -5  -4   5  170.58   17.75 
   5  -4  -5  176.20   18.81 
  -5   4   5  173.78   16.43 
   5   4  -5  191.65   14.36 
   5   4  -5  186.76   14.00 
   5   4  -5  195.56   18.90 
  -4  -4   5  138.65   16.19 
   4  -4  -5  117.04   16.21 
   4  -4  -5   67.64   12.26 
  -4  -4   5   88.56    9.37 
   4   4  -5   78.88   11.62 
   4   4  -5  126.18   13.82 
  -4   4   5  114.67   16.36 
   4   4  -5   99.45   10.80 
  -3  -4   5  178.53   10.86 
   3  -4  -5  182.40    8.35 
  -3  -4   5  158.84   16.11 
   3  -4  -5  173.95   16.82 
   3  -4  -5  190.69   17.15 
   3   4  -5  166.01   15.93 
   3   4  -5  168.30   10.71 
   3   4  -5  199.15   15.24 
   2  -4  -5  119.34   15.43 
   2  -4  -5  144.02   10.38 
  -2  -4   5  145.65   15.00 
  -2  -4   5  136.11   11.25 
   2  -4  -5  130.80   14.24 
   2   4  -5  159.19   13.80 
   2   4  -5  131.89    8.94 
   2   4  -5  151.86   11.29 
   2   4  -5  122.20   14.58 
   1  -4  -5   49.86   10.40 
   1  -4  -5   49.93   10.08 
  -1  -4   5   54.08    7.98 
  -1  -4   5   39.20    5.44 
  -1  -4   5   41.79   10.20 
   1   4  -5   41.21    9.53 
   1   4  -5   32.44    7.09 
   1   4  -5   28.07   10.11 
   0  -4   5   53.06   10.94 
   0  -4   5   49.00    6.92 
   0  -4  -5   47.46   10.82 
   0   4   5   56.48   10.77 
   0   4  -5   68.03   11.86 
   0   4  -5   36.81    8.24 
   0   4  -5   32.95    9.67 
   1  -4   5   60.42   11.19 
  -1  -4  -5   30.41    9.60 
  -1   4  -5   30.20    9.82 
  -1   4  -5   47.30   12.03 
  -1   4  -5   45.94    9.09 
   1   4   5   38.89   11.39 
   2  -4   5   -5.47    8.59 
  -2  -4  -5    5.01    9.24 
  -2   4  -5    6.61    9.75 
  -2   4  -5   -0.56    8.92 
   2   4   5    8.66   10.45 
  -2   4  -5   -6.36    8.65 
  -3  -4  -5   12.49    9.18 
   3  -4   5   29.11   10.89 
  -3   4  -5   25.79    9.72 
  -3   4  -5   37.61   11.38 
  -3   4  -5   23.92   11.27 
   3   4   5   16.83   12.06 
  -4  -4  -5   19.84    9.07 
   4  -4   5   26.66   11.49 
  -4   4  -5   58.23   11.88 
  -4   4  -5   26.12   12.69 
   4   4   5   50.97   14.05 
  -4   4  -5   25.69   12.36 
  -5  -4  -5    6.36    8.35 
  -5   4  -5   27.01   11.61 
  -5   4  -5   18.34   13.14 
  -5   4  -5   -1.96   10.76 
   5   4   5    0.06   12.10 
   5   4   5   12.99    7.12 
   6  -4   5    6.04   10.90 
  -6  -4  -5    5.52    7.01 
  -6   4  -5   14.95   11.85 
   6   4   5    6.15   13.36 
  -6   4  -5   -6.17   10.91 
  -6   4  -5   12.06   12.71 
   7  -4   5    3.08   11.12 
   7   4   5   -1.91   13.44 
  -7   4  -5   13.56   10.59 
  -7   4  -5   -0.48   12.95 
   8  -4   5   -1.43   11.44 
  -8   4  -5   15.81   13.98 
  -8   4  -5    2.61    8.12 
   8   4   5   -6.14   13.80 
   9  -4   5    3.52   13.33 
   9   4   5   10.95   14.64 
  -9   4  -5   -1.27   14.40 
  -9   4  -5    1.52    5.47 
  10  -4   5   30.98   15.50 
  10   4   5   22.49   16.52 
 -10   4  -5   13.23   15.91 
  11  -4   5  -10.90   13.38 
  11   4   5    4.09   16.58 
  12  -4   5    2.84   14.36 
  12   4   5   14.82   17.71 
  14   5  -5   16.65   17.18 
  13  -5  -5    4.82   13.65 
  13   5  -5   28.59   16.52 
  12  -5  -5   13.08   12.29 
  12   5  -5   -2.41   13.68 
  11  -5  -5   16.99   13.26 
  11   5  -5   14.52   14.77 
  10  -5  -5   30.49   13.83 
  10   5  -5   33.29   14.32 
   9  -5  -5   -1.23   11.35 
   9   5  -5    4.35   11.92 
   8  -5  -5    8.28   13.28 
   8  -5  -5    4.43   11.39 
   8   5  -5   19.62   11.74 
  -8   5   5   -4.78   10.92 
   8   5  -5    3.14    7.09 
   7  -5  -5   43.96   13.22 
   7  -5  -5   35.39   13.39 
   7   5  -5   37.97   12.19 
  -7   5   5   39.70   13.54 
   7   5  -5   56.45    9.43 
   6  -5  -5   55.58   14.12 
   6  -5  -5   64.57   14.55 
  -6  -5   5   71.54    9.52 
  -6  -5   5   71.40   17.54 
   6   5  -5   78.32   11.10 
  -6   5   5   70.45   14.38 
  -5  -5   5   -4.97    6.49 
  -5  -5   5    1.25   10.76 
   5  -5  -5   -2.29   11.52 
   5  -5  -5   -1.78   11.37 
   5   5  -5    3.37    8.53 
  -5   5   5   -0.01    9.60 
   5   5  -5   -7.61    8.46 
   4  -5  -5  -25.03   11.32 
  -4  -5   5   -0.65    6.46 
  -4  -5   5   -4.22   10.43 
   4  -5  -5  -10.66    9.95 
   4   5  -5   -0.82    8.26 
   4   5  -5   -6.65    8.51 
  -4   5   5   -4.22    8.62 
   4   5  -5   -9.28    9.21 
  -3  -5   5    7.27    6.91 
   3  -5  -5   -4.65   11.43 
   3  -5  -5   -2.31    9.69 
   3  -5  -5   -6.81    4.12 
   3  -5  -5   -0.77    4.74 
  -3  -5   5   -0.67    9.40 
   3   5  -5  -14.21    9.12 
   3   5  -5    4.85    7.27 
   3   5  -5    7.50    9.54 
   2  -5  -5   -5.71   10.92 
  -2  -5   5   -0.15    7.36 
  -2  -5   5   10.37   10.48 
   2  -5  -5   -4.62    9.27 
   2   5  -5   13.58    7.03 
   2   5  -5    1.85    9.16 
   2   5  -5  -16.22    7.82 
   2   5  -5    6.59    6.60 
   1  -5  -5  141.78   16.25 
   1  -5  -5  164.30   17.17 
  -1  -5   5  202.03   17.78 
  -1  -5   5  186.46   16.08 
   1   5  -5  166.94   14.97 
   1   5  -5  111.82   13.67 
   1   5  -5  198.22   17.03 
   0  -5   5   59.36   12.04 
   0  -5  -5   49.52   12.03 
   0  -5   5   36.50   10.37 
   0  -5  -5   58.03   12.76 
   0   5  -5   45.61   11.44 
   0   5   5   66.67   13.84 
   0   5  -5   56.88   10.35 
   0   5  -5   59.14   11.42 
   1  -5   5    8.51   10.10 
  -1  -5  -5   10.81   10.72 
   1   5   5   10.23   10.86 
  -1   5  -5   16.22    9.61 
  -1   5  -5   46.12   12.94 
  -1   5  -5   28.07   10.27 
   2  -5   5  123.49   16.57 
  -2  -5  -5  125.72   16.21 
   2   5   5   93.62   14.82 
  -2   5  -5  104.09   13.47 
  -2   5  -5  117.15   16.73 
  -2   5  -5  137.37   17.57 
  -3  -5  -5    6.17   10.61 
   3  -5   5   -2.45   10.07 
  -3   5  -5    1.18    4.00 
  -3   5  -5   33.59   11.60 
  -3   5  -5    4.52   12.12 
   3   5   5    8.26   12.56 
  -4  -5  -5   46.73   11.17 
   4  -5   5   24.55   11.41 
  -4   5  -5   27.07   12.93 
   4   5   5   47.76   15.14 
  -4   5  -5   44.03   14.58 
  -4   5  -5    0.03    7.22 
  -5  -5  -5  -10.14    8.76 
   5  -5   5    1.74   10.70 
  -5   5  -5  -10.78   11.83 
  -5   5  -5    8.92   10.74 
  -5   5  -5  -14.49   10.49 
   5   5   5    4.11   13.20 
  -6  -5  -5   44.72   15.69 
  -6   5  -5   65.73   13.42 
   6   5   5   74.05   17.23 
  -6   5  -5   63.26   15.21 
   7  -5   5   39.78   13.46 
  -7   5  -5   19.37   11.77 
  -7   5  -5   12.92   14.33 
   7   5   5   25.58   15.36 
   8  -5   5   12.40   13.17 
  -8   5  -5   -8.47   11.42 
   8   5   5    4.69   13.79 
  -8   5  -5   -0.52   15.22 
   9  -5   5    0.04   12.71 
  -9   5  -5   17.89   15.78 
   9   5   5   17.07   14.78 
  10  -5   5    0.14   13.47 
  10  -5   5   -0.01   11.74 
  10   5   5   23.14   17.01 
 -10   5  -5  -11.18   15.32 
  11  -5   5   28.98   17.17 
  11   5   5   22.07   17.30 
  13  -6  -5   33.76   16.08 
  13   6  -5   16.27   17.15 
  12  -6  -5   15.92   14.12 
  12   6  -5   14.45   14.65 
  11  -6  -5   31.69   14.59 
  11   6  -5  -16.34   12.02 
  10  -6  -5   11.07   12.14 
  10   6  -5   37.27   14.50 
   9  -6  -5   92.40   16.53 
   9   6  -5  127.38   18.06 
  -8  -6   5   -2.50    8.11 
   8  -6  -5   -0.92   12.06 
   8   6  -5    3.66   11.05 
   8   6  -5   -1.94    7.51 
   7  -6  -5   -5.42   11.70 
  -7  -6   5    4.31    8.04 
   7   6  -5   -0.11   10.22 
   7   6  -5    2.48    8.62 
  -6  -6   5    7.80    8.15 
   6  -6  -5   12.83   11.71 
   6  -6  -5    5.75   12.50 
  -6   6   5   -6.48   11.43 
   6   6  -5   -7.27    9.20 
   6   6  -5    5.42    3.13 
  -5  -6   5  146.29   15.69 
   5  -6  -5  131.14   17.62 
   5  -6  -5  149.06   20.51 
  -5   6   5  157.16   22.31 
   5   6  -5  144.95   16.92 
   5   6  -5  172.16   16.88 
   4  -6  -5    4.07   13.42 
  -4  -6   5   22.25   12.01 
   4  -6  -5   33.97   13.56 
  -4  -6   5   17.31    8.70 
   4   6  -5   24.55   12.14 
   4   6  -5    6.97   10.22 
  -4   6   5   23.67   12.43 
   4   6  -5   32.56   10.52 
   3  -6  -5    3.66    5.54 
   3  -6  -5    3.94   11.06 
   3  -6  -5   10.61    5.25 
   3  -6  -5   -0.98   12.20 
  -3  -6   5   15.13    8.72 
  -3  -6   5   17.30   12.29 
   3   6  -5   16.24   11.21 
   3   6  -5   13.04    9.12 
   3   6  -5    1.63   10.23 
  -2  -6   5   64.86   13.34 
  -2  -6   5   54.77   10.79 
   2  -6  -5   49.27    8.06 
   2  -6  -5   42.92   14.22 
   2  -6  -5   30.84   11.02 
   2   6  -5   54.25   12.29 
   2   6  -5   67.39   13.32 
  -1  -6   5    8.22   11.04 
   1  -6  -5   37.65   14.52 
  -1  -6   5   11.50    9.75 
   1  -6  -5   18.23   11.49 
   1   6  -5    5.26    9.02 
   1   6  -5  -13.79    9.97 
   1   6  -5   16.28   10.27 
   0  -6  -5  103.31   15.93 
   0  -6   5   72.50   12.77 
   0  -6   5   83.29   13.87 
   0  -6  -5   98.85   15.85 
   0   6  -5   79.68   12.64 
   0   6  -5  111.35   16.27 
   0   6   5  115.80   16.73 
   0   6  -5   59.62   13.63 
  -1  -6  -5  208.72   20.99 
  -1  -6  -5  188.95   21.66 
   1  -6   5  202.32   20.80 
   1  -6   5  201.56   18.83 
  -1   6  -5  202.07   20.43 
  -1   6  -5  172.63   17.32 
   1   6   5  202.38   21.56 
  -1   6  -5  201.50   22.77 
  -2  -6  -5    7.61   11.75 
   2  -6   5   11.06   11.44 
  -2   6  -5    4.02    2.27 
   2   6   5   33.04   14.08 
  -2   6  -5   21.71   11.53 
  -2   6  -5   27.40   12.67 
   3  -6   5  159.08   18.79 
  -3  -6  -5  174.76   19.44 
  -3   6  -5  184.10   23.23 
  -3   6  -5  191.10   22.32 
   3   6   5  228.25   23.52 
  -3   6  -5  206.53   18.86 
   4  -6   5    7.35   11.16 
  -4  -6  -5    6.27   10.42 
  -4   6  -5   -5.68   11.20 
   4   6   5  -13.31   12.47 
  -4   6  -5   11.84   10.37 
  -4   6  -5   -2.04   11.59 
  -5  -6  -5   33.06   10.37 
   5  -6   5   23.10   11.16 
   5   6   5   40.64   15.98 
  -5   6  -5   41.27   12.46 
  -5   6  -5   27.61   14.55 
  -6   6  -5   15.25   13.31 
   6   6   5  -18.97   11.99 
  -6   6  -5   20.10   11.50 
   7   6   5   23.04   15.64 
  -7   6  -5   12.51   15.79 
   8  -6   5    7.82   13.40 
   8   6   5   -3.59   15.05 
  -8   6  -5    2.50   15.71 
   9  -6   5  -12.66   13.72 
   9   6   5  -16.22   14.34 
  -9   6  -5   -4.61   16.40 
  10  -6   5   28.53   14.42 
  10  -6   5   34.03   16.15 
  10   6   5   14.23   18.44 
 -10   6  -5    6.48   18.16 
  11  -6   5    4.15   13.47 
  11   6   5    1.23   18.09 
  12  -7  -5   13.68   15.03 
  12   7  -5   42.91   17.04 
  11  -7  -5    9.93   14.48 
  11   7  -5   27.77   15.15 
  10  -7  -5   16.03   15.04 
  10   7  -5   11.50   13.67 
   9  -7  -5   36.97   15.82 
   9   7  -5    6.95   12.65 
   8  -7  -5  -17.91   13.32 
   8   7  -5    4.64   11.71 
  -7  -7   5    8.72   10.65 
   7  -7  -5   62.97   15.94 
   7   7  -5   32.10   13.19 
   7   7  -5   25.66   10.45 
  -6  -7   5   11.00    9.26 
   6  -7  -5   23.03   14.54 
   6   7  -5    9.90    5.76 
   6   7  -5   13.20   10.68 
  -5  -7   5   32.39    9.87 
   5  -7  -5   56.09   15.16 
   5   7  -5   28.97   12.14 
   5   7  -5   39.63   12.57 
   4  -7  -5   16.30   15.39 
  -4  -7   5   26.87   10.53 
   4   7  -5   10.08   11.19 
   4   7  -5   36.27   11.28 
   3  -7  -5   16.72    6.39 
  -3  -7   5   14.15   10.12 
   3  -7  -5    4.93   11.62 
   3  -7  -5   14.90   13.82 
   3  -7  -5   19.24    6.15 
   3   7  -5   26.15   10.47 
   3   7  -5   21.22   12.16 
   3   7  -5    8.55   11.98 
  -2  -7   5   10.85   10.33 
   2  -7  -5    8.51   11.12 
  -2  -7   5   22.69   12.98 
   2  -7  -5   -0.91   14.63 
   2  -7  -5   21.08    7.89 
   2   7  -5   13.58   11.52 
   2   7  -5    9.47   11.37 
   1  -7  -5  176.20   14.87 
  -1  -7   5  183.09   21.48 
   1  -7  -5  177.00   21.40 
   1  -7  -5  132.19   17.93 
  -1  -7   5  117.72   15.39 
   1   7  -5  148.87   19.61 
   1   7  -5  158.67   17.19 
   1   7  -5  126.14   16.06 
   0  -7  -5   62.88   11.54 
   0  -7  -5   68.34   14.35 
   0  -7   5   58.61   13.69 
   0  -7   5   58.44   13.65 
   0  -7  -5   82.65   15.69 
   0   7  -5   93.86   14.30 
   0   7  -5   52.99   12.88 
   0   7  -5   63.19   15.71 
  -1  -7  -5    4.16   13.58 
   1  -7   5    4.33   11.11 
  -1  -7  -5   -2.90   10.63 
   1  -7   5   16.93   11.92 
  -1   7  -5   25.08   14.07 
   1   7   5    5.99   13.50 
  -1   7  -5   -0.12   10.29 
  -1   7  -5    1.36    2.84 
  -2  -7  -5   50.54   14.80 
   2  -7   5   77.44   13.78 
  -2   7  -5   33.72   13.29 
  -2   7  -5   69.17   12.62 
   2   7   5   28.55   13.90 
  -2   7  -5   49.14   13.12 
   3  -7   5    8.95   11.11 
  -3  -7  -5   14.14   12.31 
  -3   7  -5    7.12   11.45 
  -3   7  -5    5.63    9.98 
  -3   7  -5   15.51   11.74 
   3   7   5   32.66   14.99 
  -4  -7  -5   16.70   11.67 
   4  -7   5    4.25   10.71 
   4   7   5    3.01   14.18 
  -4   7  -5   -2.29   12.95 
  -4   7  -5   -2.42    9.73 
  -5  -7  -5   -3.79   16.97 
  -5   7  -5    2.01   13.37 
   5   7   5   19.68   15.08 
  -5   7  -5    7.82   10.42 
   6   7   5   11.47   15.12 
  -6   7  -5   24.15   16.20 
   7   7   5    9.52   15.69 
  -7   7  -5   19.24   15.18 
  -8   7  -5   20.26   17.42 
   8   7   5   -3.19   15.67 
   9  -7   5    3.93   15.38 
   9  -7   5   31.56   15.44 
   9   7   5   29.21   19.47 
  -9   7  -5   -7.78   16.52 
  10  -7   5   -3.06   12.93 
  10   7   5   -7.86   16.52 
  11  -8  -5    4.28   15.43 
  11   8  -5   10.75   16.12 
  10  -8  -5    3.57   15.21 
  10   8  -5    6.46   14.50 
   9  -8  -5    8.26   15.58 
   9   8  -5    4.47   14.13 
   8  -8  -5   12.89   16.14 
   8   8  -5   25.17   14.40 
   7  -8  -5   26.36   17.26 
   7   8  -5    9.05   12.53 
   7   8  -5    6.59   10.02 
   6  -8  -5   -3.31   15.56 
   6   8  -5   11.44    9.56 
   6   8  -5    7.57   10.95 
  -5  -8   5   -0.68    9.48 
   5  -8  -5   17.33   16.45 
   5   8  -5   -8.34   11.69 
   5   8  -5   -5.09   10.92 
   4  -8  -5   40.29   16.32 
  -4  -8   5   16.53   10.95 
   4   8  -5   -8.06   10.22 
   4   8  -5   36.73   12.93 
   3  -8  -5   10.83   14.59 
  -3  -8   5   -1.72   10.34 
   3   8  -5   22.81   12.55 
  -2  -8   5   15.46   11.60 
   2  -8  -5   48.90   16.33 
   2   8  -5   46.15   14.44 
   2   8  -5   42.22   13.50 
   1  -8  -5    6.47   15.35 
  -1  -8   5   12.96   11.26 
   1   8  -5   14.48   13.25 
   1   8  -5   15.35   11.16 
   0  -8  -5   15.56   15.01 
   0  -8   5  -12.36   10.86 
   0  -8  -5   10.12    9.60 
   0   8  -5   21.23   14.03 
   0   8  -5   13.90   10.44 
   0   8  -5    9.65   10.81 
  -1  -8  -5   21.12   14.65 
   1  -8   5   10.19   12.64 
  -1  -8  -5   -1.64    9.33 
   1  -8   5   16.39   11.39 
  -1   8  -5   16.74   14.15 
  -1   8  -5    6.12   10.62 
   1   8   5    8.43   13.59 
  -1   8  -5    5.77   10.37 
  -2  -8  -5   -3.45   13.89 
   2  -8   5    9.01   11.50 
   2   8   5   23.42   14.87 
  -2   8  -5  -11.82   12.47 
  -2   8  -5    3.32    9.63 
  -3  -8  -5   14.97   12.79 
  -3   8  -5   18.70   10.04 
  -3   8  -5   -3.98   11.55 
   3   8   5   -2.18   13.59 
  -4  -8  -5   -0.37   12.47 
   4   8   5  -18.71   12.65 
  -4   8  -5   -2.99   13.55 
   5   8   5   -9.62   14.90 
  -5   8  -5   17.44   16.45 
  -6   8  -5  -14.92   15.14 
   6   8   5   10.11   16.61 
  -7   8  -5    5.07   16.59 
   7   8   5   13.53   16.92 
   8  -8   5    7.06   15.27 
   8   8   5   -8.18   16.89 
  -8   8  -5  -34.54   16.57 
  10  -9  -5    1.39   16.97 
  10   9  -5   -8.43   14.93 
   9  -9  -5   30.98   18.73 
   9   9  -5  -28.22   13.10 
   8  -9  -5   25.29   18.82 
   8   9  -5   21.88   15.65 
   7  -9  -5   23.02   19.11 
   7   9  -5   35.34   14.70 
   6  -9  -5    3.67   16.67 
   6   9  -5    6.88   10.70 
   6   9  -5   14.29   13.22 
   5  -9  -5   19.03   18.23 
   5   9  -5  -11.29   11.60 
   5   9  -5   -1.60   10.75 
   4  -9  -5   12.72   15.73 
   4   9  -5   17.12   12.25 
   3  -9  -5   87.69   21.69 
   3   9  -5   43.94   14.96 
   2  -9  -5   43.81   18.57 
  -2  -9   5   -8.56   11.47 
   2   9  -5   -1.06   12.77 
  -1  -9   5   16.95   13.02 
   1  -9  -5   39.45   16.00 
   1   9  -5   25.11   14.81 
   0  -9  -5    6.45   15.80 
   0   9  -5  -26.59   11.07 
   0   9  -5    3.31    7.19 
  -1  -9  -5  -12.24   14.37 
  -1   9  -5    1.49   13.63 
  -1   9  -5   -0.54   17.95 
  -2  -9  -5    0.62   14.43 
   2   9   5  -14.80   13.53 
  -2   9  -5   -9.15   15.06 
  -3  -9  -5   49.96   16.34 
   3   9   5   38.79   16.73 
  -3   9  -5   43.25   17.98 
   4   9   5   16.89   16.23 
  -4   9  -5    3.21   15.52 
   5   9   5    9.53   17.19 
  -5   9  -5   17.44   17.52 
   6   9   5   -9.84   16.10 
  -6   9  -5    4.81   17.61 
   7  -9   5   -6.70   16.69 
  -7   9  -5    1.55   17.38 
   7   9   5  -16.09   17.77 
   8 -10  -5    2.50   19.26 
   8  10  -5   -0.53   16.63 
   7 -10  -5   24.51   20.79 
   6 -10  -5   -7.53   18.59 
   5 -10  -5   -7.61   18.90 
   5  10  -5   -0.76   12.34 
   4 -10  -5    4.93   19.08 
   4  10  -5   31.43   14.46 
   3 -10  -5   12.12   18.78 
   3  10  -5    0.14   12.90 
   2 -10  -5   25.01   18.91 
   2  10  -5   19.32   13.43 
   1 -10  -5  -22.93   15.38 
   1  10  -5   14.63   14.69 
   0 -10  -5   56.65   18.87 
   0  10  -5   -5.91   15.07 
  -1 -10  -5  -14.52   16.69 
  -1  10  -5    0.26   14.46 
  -2 -10  -5   13.07   15.97 
  -2  10  -5   -5.57   16.23 
  -3  10  -5   22.94   16.64 
   3  10   5   10.36   17.63 
   4  10   5    5.85   17.60 
  -4  10  -5   -8.48   15.75 
   5 -10   5   -2.48   17.02 
   5  10   5   -6.31   16.84 
  -5  10  -5  -17.68   13.51 
   5 -11  -5   32.29   22.50 
  -5 -11   5   30.66   17.04 
   4 -11  -5   25.33   19.69 
  -4 -11   5   36.57   17.53 
   3 -11  -5   11.61   17.64 
  -3 -11   5   27.32   18.58 
   3  11  -5    4.88   14.08 
   2 -11  -5   11.42   18.51 
  -2 -11   5   25.64   18.23 
   2  11  -5  -24.34   13.79 
  -1 -11   5    9.98   17.43 
   1 -11  -5  -16.32   18.01 
   1  11  -5    2.10   14.89 
   0 -11  -5    5.66   17.19 
   0 -11   5    7.46   19.27 
   0  11  -5  -28.39   14.45 
   1 -11   5  -11.44   16.41 
  -1 -11  -5   43.67   19.73 
  -1  11  -5   -4.69   14.02 
   2 -11   5  -11.76   16.94 
  -2 -11  -5   34.34   19.16 
  -2  11  -5   -0.42   14.62 
  16   0  -6   16.98   19.13 
  15   0  -6    2.02   17.85 
  14   0  -6   -5.48   16.69 
  13   0  -6    4.02   16.32 
 -13   0   6   -8.33   11.32 
 -12   0   6  106.44   15.46 
  12   0  -6  104.59   19.60 
 -11   0   6   65.74   12.54 
  11   0  -6   58.44   11.10 
 -11   0   6   47.68   12.16 
  11   0  -6   45.70   16.59 
 -10   0   6   29.21   10.94 
  10   0  -6   34.45   14.89 
  10   0  -6   10.32    9.70 
 -10   0   6   30.67   10.85 
   9   0  -6   46.21   10.80 
  -9   0   6   65.27   11.02 
  -9   0   6   51.33   10.98 
   8   0  -6  140.59   14.92 
  -8   0   6  166.00   14.79 
  -8   0   6  155.06   15.94 
  -7   0   6  396.06   18.58 
  -7   0   6  396.39   16.50 
   7   0  -6  367.87   18.18 
  -6   0   6 1098.89   27.19 
   6   0  -6 1086.66   27.37 
   6   0  -6 1070.77   27.85 
  -6   0   6 1107.87   24.35 
  -5   0   6  446.40   16.60 
   5   0  -6  438.43   18.56 
  -5   0   6  448.90   13.71 
   5   0  -6  462.91   14.14 
   5   0  -6  485.61   17.53 
   4   0  -6  107.55   12.47 
  -4   0   6   85.75   10.93 
   4   0  -6  101.98   10.56 
   4   0  -6  101.38    7.78 
   3   0  -6   96.80    7.50 
   3   0  -6  100.51   10.76 
  -3   0   6  104.20   11.05 
   3   0  -6  103.37   11.87 
   2   0  -6  226.91    9.43 
   2   0  -6  218.27   15.01 
   2   0  -6  198.87   13.47 
  -2   0   6  210.07   13.81 
  -1   0   6  138.96   11.80 
   1   0  -6  103.49   12.18 
   1   0  -6  129.86    8.05 
   1   0  -6  134.94   12.60 
   0   0  -6  943.60   24.98 
   0   0   6  947.85   19.53 
   0   0  -6  918.05   25.86 
   0   0   6  943.28   25.41 
   1   0   6  587.22   15.96 
  -1   0  -6  594.50   22.03 
   1   0   6  608.64   20.71 
  -1   0  -6  618.79   19.98 
  -2   0  -6  612.55   22.83 
   2   0   6  624.41   18.21 
  -2   0  -6  612.59   20.21 
  -3   0  -6   50.49   11.76 
   3   0   6   32.19    8.53 
  -3   0  -6   38.47    8.59 
   4   0   6  584.75   22.07 
  -4   0  -6  564.08   26.35 
  -4   0  -6  585.08   20.51 
  -5   0  -6   96.52   11.86 
  -5   0  -6   76.16   15.71 
   5   0   6  115.45   14.43 
  -6   0  -6  371.72   18.67 
   6   0   6  338.69   21.78 
  -6   0  -6  308.55   25.98 
  -7   0  -6  257.00   18.07 
   7   0   6  269.20   22.02 
  -7   0  -6  219.05   23.09 
   8   0   6   25.67   13.37 
  -8   0  -6   27.99   15.93 
  -8   0  -6   79.24   12.20 
  -9   0  -6   12.23   16.06 
   9   0   6    2.03   13.42 
  10   0   6   -1.46   13.14 
  11   0   6   -1.88   14.79 
  12   0   6   17.26   15.47 
  16  -1  -6   -7.15   19.38 
  16   1  -6   -4.14   16.10 
  15  -1  -6    5.44   19.02 
  15   1  -6   13.04   17.02 
  14  -1  -6   42.12   18.17 
  14   1  -6   -5.16   16.27 
  13  -1  -6  -20.86   14.37 
 -13  -1   6  -10.63   14.92 
  13   1  -6  -13.76   14.27 
  12  -1  -6  122.21   16.25 
  12  -1  -6  117.40   21.57 
 -12  -1   6   79.39   14.74 
 -12   1   6   95.23   15.80 
 -12   1   6   97.44   14.03 
  12   1  -6  120.22   20.22 
  11  -1  -6   70.63   12.67 
 -11  -1   6   69.22   13.06 
 -11   1   6   63.54   13.55 
  11   1  -6   76.71   10.38 
  11   1  -6   74.94   17.29 
 -11   1   6   71.62   11.95 
  10  -1  -6  117.69   16.59 
 -10  -1   6   80.26   12.45 
 -10  -1   6  116.13   15.50 
 -10   1   6  109.54   14.62 
 -10   1   6  104.51   15.09 
  10   1  -6   93.93   17.57 
  10   1  -6   97.64   13.27 
   9  -1  -6  127.52   16.64 
  -9  -1   6  110.14   14.89 
  -9  -1   6  112.37   14.23 
   9   1  -6  128.21   17.86 
  -9   1   6   89.32   11.48 
   9   1  -6  107.72   13.54 
  -9   1   6   89.19   12.55 
  -8  -1   6   43.69   11.38 
  -8  -1   6   46.56    8.72 
   8  -1  -6   69.41   11.85 
  -8   1   6   40.55    9.58 
  -8   1   6   53.50   10.14 
   8   1  -6   74.08   14.22 
   8   1  -6   44.58    9.45 
  -7  -1   6   -5.06    5.52 
   7  -1  -6    0.25    8.87 
  -7  -1   6   -1.05    8.57 
   7   1  -6   -4.05    9.71 
  -7   1   6   -0.58    6.76 
  -7   1   6   -2.59    7.38 
   7   1  -6    7.59    7.81 
   6  -1  -6   10.21    8.87 
  -6  -1   6   11.56    4.71 
   6  -1  -6    3.15    6.33 
   6  -1  -6   14.82    6.32 
  -6  -1   6    4.21    7.38 
   6   1  -6    8.81    8.01 
   6   1  -6   10.90    8.00 
  -6   1   6   16.98    6.48 
  -6   1   6   11.79    6.60 
   5  -1  -6  136.07   11.63 
   5  -1  -6  119.40   10.29 
  -5  -1   6  136.28    6.70 
  -5  -1   6  147.38   13.40 
   5  -1  -6  117.95   14.04 
  -5   1   6  130.57   11.33 
   5   1  -6  120.42   12.87 
   5   1  -6  136.18   13.23 
  -5   1   6  118.66   10.40 
   4  -1  -6  107.81   13.39 
   4  -1  -6  111.68   10.29 
  -4  -1   6  129.23   12.61 
   4  -1  -6  114.64    9.53 
  -4   1   6  123.76   10.25 
   4   1  -6  112.78   12.31 
  -4   1   6  111.03   10.06 
   4   1  -6   89.69   12.34 
  -3  -1   6   21.59    7.17 
   3  -1  -6   28.32    6.67 
   3  -1  -6   24.97    7.83 
   3  -1  -6   30.86    5.83 
  -3   1   6   26.45    6.58 
   3   1  -6   23.46    7.50 
   3   1  -6   21.39    7.74 
   2  -1  -6   14.08    6.63 
  -2  -1   6   16.18    7.10 
   2  -1  -6   20.65    7.63 
  -2   1   6   24.63    6.93 
   2   1  -6   26.39    8.77 
   2   1  -6   11.51    7.48 
   1  -1  -6  129.66   12.23 
  -1  -1   6  123.66   12.19 
   1  -1  -6  129.67   12.29 
   1   1  -6  106.13   12.83 
  -1   1   6  117.69   11.58 
   1   1  -6  129.85    5.37 
  -1   1   6  115.22    9.68 
   0  -1   6  238.17    7.85 
   0  -1   6  231.49   15.32 
   0  -1  -6  259.57   15.33 
   0  -1  -6  258.29   15.15 
   0   1  -6  248.07    8.19 
   0   1  -6  257.47   15.49 
   0   1  -6  279.53   14.65 
   0   1   6  235.44   14.48 
   0   1   6  245.05   11.78 
  -1  -1  -6  192.04   13.71 
   1  -1   6  217.07    9.17 
  -1  -1  -6  227.89   16.05 
   1  -1   6  202.27   14.24 
   1   1   6  217.18   12.66 
  -1   1  -6  222.60    9.74 
  -1   1  -6  216.46   14.59 
  -1   1  -6  213.46   14.81 
  -2  -1  -6  216.24   14.51 
  -2  -1  -6  252.71   17.85 
   2  -1   6  202.42   15.24 
   2  -1   6  240.41   11.51 
   2   1   6  236.33   13.94 
  -2   1  -6  215.18   14.85 
  -2   1  -6  219.88   15.88 
   3  -1   6  237.36   13.72 
  -3  -1  -6  224.71   17.80 
  -3  -1  -6  238.96   14.35 
   3   1   6  226.12   14.98 
  -3   1  -6  236.65   18.50 
  -3   1  -6  205.66   15.19 
  -4  -1  -6  219.28   19.22 
   4  -1   6  228.49   15.74 
  -4  -1  -6  231.17   14.50 
  -4   1  -6  240.20   16.48 
  -4   1  -6  253.78   21.00 
   4   1   6  213.47   17.00 
  -5  -1  -6  102.83   15.75 
   5  -1   6  116.00   14.23 
  -5  -1  -6   98.84   13.01 
  -5   1  -6   90.79   12.47 
  -5   1  -6  125.60   17.28 
   5   1   6  104.08   14.96 
   6  -1   6   10.05   11.58 
  -6  -1  -6    8.35    8.66 
  -6  -1  -6  -12.88   12.51 
  -6   1  -6   -9.66    9.64 
   6   1   6   -4.84   11.37 
  -6   1  -6  -11.22   13.03 
  -7  -1  -6   95.79   17.61 
  -7  -1  -6  121.84   13.31 
   7  -1   6  119.83   16.96 
  -7   1  -6   81.20   17.38 
  -7   1  -6  123.96   17.73 
   7   1   6  100.31   16.99 
   8  -1   6   21.90   13.71 
  -8  -1  -6   59.01   17.84 
  -8   1  -6   15.82   14.98 
   8   1   6   16.75   14.03 
  -8   1  -6   20.15   11.91 
   9  -1   6   -4.54   12.71 
  -9   1  -6   38.68   16.68 
  -9   1  -6    6.75   13.10 
   9   1   6   -0.62   13.64 
  10  -1   6   43.02   15.30 
  10   1   6   23.42   15.45 
  11  -1   6    3.50   13.90 
  11   1   6   18.81   16.19 
  12  -1   6   11.01   15.68 
  12   1   6   45.71   19.19 
  15  -2  -6    3.79   19.47 
  15   2  -6   20.45   18.19 
  14  -2  -6   15.81   17.96 
  14   2  -6   12.83   15.91 
  13  -2  -6    9.96   17.64 
  13   2  -6   11.35   13.97 
  12  -2  -6   23.32   11.92 
 -12  -2   6   -3.08   10.43 
 -12   2   6   -5.69   12.05 
  12   2  -6   11.32   14.75 
  11  -2  -6   35.02   12.57 
 -11  -2   6   12.40   10.09 
  11   2  -6   13.34   14.15 
 -11   2   6   33.07    9.52 
 -11   2   6    9.22   11.27 
  10  -2  -6   -0.37   10.81 
 -10   2   6    3.68   10.45 
  10   2  -6    4.26   13.78 
 -10   2   6    1.70    8.21 
  10   2  -6    9.43    7.36 
  -9  -2   6   70.65   13.93 
   9  -2  -6   64.05   13.36 
  -9   2   6   44.76   12.28 
  -9   2   6   60.84    9.66 
   9   2  -6   54.08    9.40 
   9   2  -6   70.91   15.57 
   8  -2  -6   12.51   10.29 
  -8  -2   6    2.64   10.45 
  -8   2   6    9.63    6.71 
   8   2  -6    3.97    7.43 
  -8   2   6    1.88    9.34 
   8   2  -6   12.35   11.60 
   7  -2  -6  128.00   16.81 
  -7  -2   6  126.44   16.04 
   7  -2  -6  110.98   12.94 
  -7   2   6  127.26   15.15 
   7   2  -6  102.57   12.46 
   7   2  -6  104.04   14.68 
  -7   2   6  110.43   10.28 
  -6  -2   6   31.65    4.67 
   6  -2  -6   40.90    8.92 
   6  -2  -6   29.98    9.63 
  -6  -2   6   38.95   10.12 
  -6   2   6   35.51    8.36 
   6   2  -6   18.25    6.44 
   6   2  -6   15.56    9.74 
   6   2  -6   37.18    8.18 
  -6   2   6   26.96    6.01 
   5  -2  -6    5.57    4.73 
   5  -2  -6   10.07    8.37 
  -5  -2   6   22.98    8.84 
   5  -2  -6    5.63    6.87 
   5   2  -6   -3.05    8.04 
  -5   2   6    8.88    5.05 
  -5   2   6    9.51    6.96 
   5   2  -6   20.38    7.36 
   5   2  -6    8.04    7.54 
  -4  -2   6  633.30   22.45 
   4  -2  -6  625.19   16.03 
   4  -2  -6  611.98   20.94 
   4  -2  -6  642.69   23.37 
  -4   2   6  667.77   20.73 
   4   2  -6  621.69   16.52 
   4   2  -6  616.94   22.22 
  -4   2   6  630.67   16.32 
   4   2  -6  640.60   21.08 
   3  -2  -6   98.45   11.41 
  -3  -2   6   83.26   11.46 
   3  -2  -6   86.79    9.32 
   3  -2  -6   95.13   12.78 
   3   2  -6   89.17   13.08 
   3   2  -6   83.94    6.60 
   3   2  -6  109.14   12.08 
  -3   2   6  105.52    9.19 
   2  -2  -6   36.88    9.26 
   2  -2  -6   58.53    7.73 
   2  -2  -6   43.34    7.61 
  -2  -2   6   41.71    9.35 
   2   2  -6   48.31    8.88 
   2   2  -6   43.39    6.08 
  -2   2   6   43.57    7.07 
   2   2  -6   61.62    9.82 
  -1  -2   6  106.61   13.32 
   1  -2  -6  101.41   12.15 
   1  -2  -6   83.92   11.69 
   1   2  -6   79.46   10.76 
   1   2  -6   98.88   11.60 
  -1   2   6  101.10   10.84 
   0  -2   6   60.24   11.00 
   0  -2  -6   44.77    9.57 
   0  -2  -6   44.09    9.27 
   0   2  -6   47.42   10.43 
   0   2   6   40.14    8.23 
   0   2  -6   55.41    9.47 
  -1  -2  -6   39.06    9.89 
   1  -2   6   45.20    9.35 
  -1  -2  -6   51.10    9.38 
   1  -2   6   49.99    5.41 
   1   2   6   45.69    9.14 
  -1   2  -6   21.87    8.41 
  -1   2  -6   29.83    9.06 
   2  -2   6  322.27   11.84 
  -2  -2  -6  313.92   16.41 
  -2  -2  -6  307.34   19.39 
   2  -2   6  285.59   16.79 
  -2   2  -6  360.13   18.36 
  -2   2  -6  305.54   18.58 
   2   2   6  304.76   16.61 
   3  -2   6   46.76   11.29 
   3  -2   6   44.65    8.16 
  -3  -2  -6   42.84    9.36 
  -3  -2  -6   35.13   12.41 
   3   2   6   50.62   10.83 
  -3   2  -6   45.51   11.55 
  -3   2  -6   30.05   10.50 
  -4  -2  -6    9.76   13.17 
  -4  -2  -6    4.11    7.87 
   4  -2   6  -12.47    7.32 
   4   2   6    8.70   10.34 
  -4   2  -6    1.14    9.92 
  -4   2  -6    1.65   11.28 
   5  -2   6  148.12   15.83 
  -5  -2  -6  151.57   13.87 
   5   2   6  183.91   18.90 
  -5   2  -6  158.73   17.88 
  -5   2  -6  143.48   17.48 
   6  -2   6   18.26   11.04 
  -6  -2  -6    4.40    7.68 
  -6   2  -6   13.03   13.54 
   6   2   6   32.19   13.71 
  -6   2  -6   19.77   12.51 
   7  -2   6   -8.53   10.40 
  -7  -2  -6   -7.96    6.67 
  -7   2  -6    1.21   13.63 
  -7   2  -6   18.36   12.47 
   7   2   6   13.55   13.41 
  -8  -2  -6   90.42   20.01 
   8  -2   6   21.70   12.30 
  -8   2  -6   26.73   13.26 
   8   2   6   84.22   17.85 
  -8   2  -6   47.89   17.19 
   9  -2   6    3.97   12.30 
   9   2   6   -1.06   13.63 
  -9   2  -6    5.57   12.89 
  -9   2  -6  -16.44   13.26 
  10  -2   6   15.38   13.51 
  10   2   6  -15.04   14.34 
  11  -2   6   11.39   15.04 
  11   2   6   33.38   16.11 
  12  -2   6   -1.06   15.81 
  12   2   6   19.60   17.40 
  15  -3  -6  -15.27   18.98 
  15   3  -6   40.88   19.74 
  14   3  -6  -13.27   15.01 
  13  -3  -6   -1.38   11.95 
  13   3  -6   16.40   15.56 
  12  -3  -6    6.37   12.11 
  12   3  -6   21.33   14.86 
  11  -3  -6   39.55   13.42 
  11   3  -6   47.60   15.82 
 -11   3   6   18.69   12.87 
  10  -3  -6   29.68   13.04 
  10   3  -6   27.72    7.39 
 -10   3   6   28.82    7.65 
 -10   3   6   13.05   12.14 
  10   3  -6   37.41   14.46 
   9  -3  -6  -10.78   11.00 
   9   3  -6  -10.18    6.68 
  -9   3   6   -5.49   10.80 
   9   3  -6  -13.19   11.72 
  -9   3   6   12.82    6.44 
   8  -3  -6   19.56   11.51 
  -8  -3   6   37.35   11.80 
   8  -3  -6   26.43   12.92 
   8   3  -6   33.91    8.75 
   8   3  -6   31.74   12.48 
  -8   3   6    7.77   10.53 
  -8   3   6   20.24    6.05 
  -7  -3   6   76.95   14.25 
   7  -3  -6   91.43   14.96 
   7  -3  -6   69.58   13.14 
   7   3  -6   88.86   10.65 
  -7   3   6   73.66    7.90 
   7   3  -6   98.35   13.29 
  -7   3   6  115.06   16.55 
   6  -3  -6   15.10   11.48 
  -6  -3   6   -1.77    8.67 
   6  -3  -6    2.03    8.77 
   6   3  -6  -14.05    7.37 
   6   3  -6    5.41    7.64 
   6   3  -6  -17.08    9.96 
  -6   3   6    8.77    4.20 
  -6   3   6  -11.07    7.49 
  -5  -3   6  120.83   16.14 
   5  -3  -6  135.87    6.87 
  -5  -3   6  128.01    6.38 
   5  -3  -6  133.17   15.46 
   5  -3  -6  181.15   18.04 
   5   3  -6  140.96   11.59 
   5   3  -6  108.58   15.54 
  -5   3   6  148.99   15.14 
  -5   3   6  133.39    7.16 
   5   3  -6  115.13   12.91 
   4  -3  -6   67.11   11.07 
   4  -3  -6   75.10    7.10 
   4  -3  -6   82.28   10.69 
  -4  -3   6   74.56   11.62 
   4   3  -6   65.36    7.44 
   4   3  -6   58.93   10.00 
   4   3  -6   63.02   11.28 
  -4   3   6   78.80   10.63 
  -3  -3   6  511.67   21.71 
   3  -3  -6  500.80   14.55 
   3  -3  -6  491.52   20.48 
   3   3  -6  486.44   19.92 
   3   3  -6  501.14   12.57 
   3   3  -6  496.82   21.37 
   2  -3  -6   78.57   10.10 
   2  -3  -6   47.07    8.78 
  -2  -3   6   73.70   11.77 
   2  -3  -6   52.97   10.85 
   2   3  -6   59.29    7.91 
   2   3  -6   72.80   11.18 
   2   3  -6   60.60    4.55 
   2   3  -6   49.82   10.12 
   1  -3  -6   10.69    7.32 
  -1  -3   6   -1.17    8.52 
   1  -3  -6   23.30   10.15 
   1   3  -6   21.28    8.19 
  -1   3   6   11.53    7.89 
   1   3  -6   14.64    8.22 
   1   3  -6   11.02    5.55 
   0  -3  -6   -2.74    7.85 
   0  -3   6   11.17    9.25 
   0  -3  -6   -2.87    7.53 
   0   3  -6    9.02    8.41 
   0   3  -6   -4.38    5.89 
   0   3  -6   -3.80    7.29 
   0   3   6   -2.59    7.73 
   1  -3   6    4.88    4.36 
  -1  -3  -6    6.17    8.33 
   1  -3   6   22.87    9.68 
  -1  -3  -6    4.84    9.25 
  -1   3  -6   15.55    7.26 
  -1   3  -6    4.53    9.19 
   1   3   6   -5.67    8.85 
  -1   3  -6    9.81    8.37 
   2  -3   6  113.92   16.19 
  -2  -3  -6   96.37   12.95 
   2  -3   6   94.46    9.40 
  -2   3  -6   99.49   13.13 
   2   3   6  125.99   15.85 
  -2   3  -6  102.33   12.78 
  -2   3  -6  115.94   16.07 
   3  -3   6    1.86    7.04 
  -3  -3  -6    1.46    8.62 
   3  -3   6   10.33   10.96 
   3   3   6    9.40   10.67 
  -3   3  -6    3.48   10.33 
  -3   3  -6    6.16    9.99 
  -3   3  -6   -9.35    9.30 
   4  -3   6   18.85   11.93 
   4  -3   6   10.07    8.80 
  -4  -3  -6   10.60    9.00 
  -4   3  -6   27.83   12.51 
  -4   3  -6   14.75   11.46 
   4   3   6   10.13   11.73 
  -4   3  -6    7.86   12.11 
  -5  -3  -6   34.65    9.01 
   5  -3   6   48.66   11.09 
   5   3   6   57.57   14.23 
  -5   3  -6   42.34   13.69 
  -5   3  -6   25.33   12.46 
  -5   3  -6   52.25   13.56 
   6  -3   6   21.80   11.51 
  -6  -3  -6    9.27    7.88 
   6   3   6   12.24   13.21 
  -6   3  -6    8.25   13.17 
  -6   3  -6  -18.38   13.05 
  -6   3  -6   -3.32   11.95 
   7  -3   6   31.79   12.66 
  -7   3  -6   32.69   14.42 
   7   3   6   17.86   13.93 
  -7   3  -6   56.14   14.85 
   8  -3   6   49.96   14.35 
   8   3   6   34.01   15.59 
  -8   3  -6   69.92   17.04 
  -8   3  -6   24.97   14.45 
   9  -3   6   36.57   13.83 
   9   3   6   23.69   15.81 
  -9   3  -6   24.46   15.97 
  -9   3  -6   30.64   14.73 
  10  -3   6   -8.13   12.24 
  10   3   6    8.68   14.61 
  11  -3   6  -13.17   12.58 
  11   3   6   -1.80   14.97 
  12  -3   6   35.65   16.82 
  12   3   6   26.27   18.39 
  15   4  -6   27.62   17.99 
  14   4  -6   -2.31   14.95 
  13  -4  -6   24.36   13.65 
  13   4  -6    3.63   13.83 
  12  -4  -6   10.54   12.50 
  12   4  -6   30.28   15.00 
  11  -4  -6   36.07   14.17 
  11   4  -6   45.80   14.77 
  10  -4  -6  -13.32   10.87 
  10   4  -6   20.27   13.19 
 -10   4   6    4.60   11.54 
   9  -4  -6   16.13   13.42 
   9   4  -6    8.02   11.94 
   9   4  -6   10.70    7.25 
  -9   4   6   -5.74   10.18 
   8  -4  -6   19.24   12.92 
   8  -4  -6   37.59   14.66 
   8   4  -6   31.59   12.43 
   8   4  -6   37.75    8.97 
  -8   4   6    7.89   10.53 
   7  -4  -6   54.62   14.88 
   7  -4  -6   73.16   13.12 
  -7  -4   6   54.66   14.56 
   7   4  -6   58.77   11.14 
   7   4  -6   54.20   10.22 
  -7   4   6   64.74   13.11 
  -6  -4   6  328.34   22.65 
   6  -4  -6  326.78   23.57 
   6  -4  -6  371.61   24.14 
  -6  -4   6  364.82   13.45 
   6   4  -6  376.85   18.29 
   6   4  -6  338.15   23.30 
  -6   4   6  361.68   22.50 
   6   4  -6  406.49   18.95 
  -5  -4   6   -3.01    4.62 
   5  -4  -6    7.20   10.43 
   5  -4  -6  -13.24    9.19 
  -5  -4   6    2.50   10.66 
   5   4  -6   -9.15    8.49 
   5   4  -6    8.26   10.96 
   5   4  -6    4.93    7.72 
  -5   4   6   -7.83    9.48 
   4  -4  -6   88.41    6.38 
   4  -4  -6   73.92   13.54 
  -4  -4   6   72.24   12.73 
   4  -4  -6   82.68   12.31 
  -4  -4   6   97.46    9.34 
   4   4  -6   82.60    9.82 
   4   4  -6   94.87   14.07 
   4   4  -6   82.26   11.66 
  -4   4   6   94.50   12.96 
  -3  -4   6  120.52   10.38 
  -3  -4   6  142.33   17.19 
   3  -4  -6  177.08   16.71 
   3  -4  -6  146.59   16.61 
   3  -4  -6  144.84    9.88 
   3   4  -6  152.26   14.69 
   3   4  -6  110.43   13.55 
   3   4  -6  133.03    9.45 
  -2  -4   6    5.15    9.04 
   2  -4  -6   -0.17   10.12 
  -2  -4   6    9.62    4.18 
   2  -4  -6    5.23    6.42 
   2  -4  -6   -9.20    7.77 
   2   4  -6   -3.13    5.17 
   2   4  -6    9.60    9.44 
   2   4  -6    6.18    8.20 
   1  -4  -6  111.99   14.43 
   1  -4  -6  108.11   13.10 
  -1  -4   6   92.44   13.21 
  -1  -4   6   92.98    6.11 
   1  -4  -6  108.01   15.79 
   1   4  -6   71.16   11.33 
   1   4  -6  102.08   12.10 
  -1   4   6  124.05   14.88 
   1   4  -6   87.97   12.65 
   0  -4   6    0.27    4.07 
   0  -4   6    3.34    9.44 
   0  -4  -6    6.82   10.10 
   0   4  -6   11.24    9.28 
   0   4  -6   13.57   10.52 
   0   4  -6    6.30    7.24 
   0   4   6  -13.99    8.98 
  -1  -4  -6   96.40   13.41 
   1  -4   6  120.26   16.26 
  -1   4  -6   71.92   14.00 
  -1   4  -6   87.88   11.43 
   1   4   6   85.37   14.03 
  -1   4  -6   82.66   12.95 
  -2  -4  -6    2.55   10.11 
   2  -4   6    7.94    9.97 
  -2   4  -6    5.58   10.45 
  -2   4  -6   -7.17    8.85 
   2   4   6    1.09   11.19 
  -2   4  -6  -24.02   10.74 
   3  -4   6   -0.93   10.26 
  -3  -4  -6   26.01   10.32 
  -3   4  -6   -2.81   11.52 
  -3   4  -6    1.19    9.87 
   3   4   6   -6.65   10.89 
  -3   4  -6   -0.29   11.05 
  -4  -4  -6   51.20   11.12 
   4  -4   6   46.64   10.85 
   4  -4   6   24.83   12.88 
  -4   4  -6   51.34   13.33 
  -4   4  -6   42.91   14.47 
   4   4   6   89.85   16.17 
  -4   4  -6   54.48   12.57 
   5  -4   6   21.31   10.45 
  -5  -4  -6   30.70    9.68 
  -5   4  -6   10.53   13.66 
  -5   4  -6   14.61   13.10 
   5   4   6   -8.87   12.42 
  -5   4  -6   27.18   12.36 
   6  -4   6   17.17   11.39 
  -6  -4  -6    6.55    7.91 
  -6   4  -6   27.11   14.39 
  -6   4  -6   10.03   12.33 
  -6   4  -6   15.89   15.45 
   6   4   6   10.39   13.86 
   7  -4   6   -8.76   10.81 
  -7   4  -6  -14.22   12.79 
  -7   4  -6   18.47   13.18 
   7   4   6  -18.18   12.82 
   8  -4   6   43.30   14.19 
  -8   4  -6   45.21   15.71 
   8   4   6   32.42   14.26 
  -8   4  -6   66.74   17.02 
   9  -4   6   -0.33   12.32 
  -9   4  -6    7.57   14.08 
  -9   4  -6  -10.65   15.11 
   9   4   6    3.45   13.59 
  10  -4   6   13.09   13.16 
  10   4   6   -2.32   14.68 
 -10   4  -6    9.92   16.17 
  11  -4   6   31.34   16.35 
  11   4   6   23.98   18.75 
  14  -5  -6   23.29   15.42 
  14   5  -6   36.23   18.15 
  13  -5  -6   -6.00   13.24 
  13   5  -6   -5.78   14.23 
  12  -5  -6   39.05   15.40 
  12   5  -6   -4.24   14.11 
  11  -5  -6   27.36   14.73 
  11   5  -6   21.18   14.62 
  10  -5  -6    6.45   12.87 
  10   5  -6    1.79   12.32 
   9  -5  -6   18.23   13.21 
   9   5  -6   16.45    7.66 
   9   5  -6   41.48   13.18 
   8  -5  -6   -6.33   13.01 
   8  -5  -6   14.80   12.21 
   8   5  -6   11.22   11.42 
  -8   5   6    2.19   12.12 
   8   5  -6    7.47    7.68 
  -7  -5   6   20.69    7.61 
   7  -5  -6   25.37   14.85 
   7  -5  -6   34.26   14.39 
  -7   5   6   17.30   12.33 
   7   5  -6   16.28    9.29 
  -6  -5   6    4.68    6.49 
   6  -5  -6   -7.22   12.22 
   6  -5  -6   13.25   12.09 
   6   5  -6   -2.73    9.17 
   6   5  -6  -11.17    8.45 
  -6   5   6  -18.30    8.93 
  -5  -5   6   -5.80   11.48 
  -5  -5   6    3.52    6.27 
   5  -5  -6   10.73   11.44 
   5  -5  -6   -0.55   10.91 
  -5   5   6   14.24   11.28 
   5   5  -6   -1.94    8.86 
   5   5  -6   -0.67   11.48 
   5   5  -6   -6.23    8.00 
  -4  -5   6    2.08    6.53 
   4  -5  -6    8.38   11.62 
  -4  -5   6    7.34   10.60 
   4  -5  -6   -6.29    9.09 
   4   5  -6  -13.10    7.35 
   4   5  -6    5.21   10.18 
   4   5  -6    1.10   11.12 
   3  -5  -6   64.37   13.05 
   3  -5  -6   41.37   12.81 
   3  -5  -6   55.29    7.24 
  -3  -5   6   82.33   12.03 
  -3  -5   6   64.15   14.05 
   3   5  -6   71.35   13.26 
   3   5  -6   73.23   10.32 
   3   5  -6   75.28   13.13 
   2  -5  -6  107.71   12.34 
  -2  -5   6   91.84   14.52 
  -2  -5   6   90.43   13.58 
   2  -5  -6   88.84   15.79 
   2  -5  -6   52.19   12.54 
   2   5  -6   98.03   14.06 
   2   5  -6   98.44   13.20 
   2   5  -6   87.60   13.47 
  -1  -5   6   94.73   13.99 
   1  -5  -6  109.91   16.07 
   1  -5  -6   85.82   14.32 
   1   5  -6   83.31   14.17 
   1   5  -6   68.41   13.18 
   1   5  -6   72.26   10.15 
   0  -5   6  107.77   14.64 
   0  -5  -6  106.85   15.23 
   0  -5  -6   92.65   15.07 
   0   5   6   89.94   13.89 
   0   5  -6   97.85   14.20 
   0   5  -6   81.28   13.72 
   0   5  -6   80.32   11.52 
   1  -5   6   -4.41   10.96 
  -1  -5  -6    9.09   10.75 
  -1   5  -6   17.80   11.32 
  -1   5  -6   -5.61   10.77 
   1   5   6   -3.87   11.19 
  -1   5  -6    5.98    9.12 
  -2  -5  -6   -1.48   11.17 
   2  -5   6   17.07   11.05 
  -2   5  -6   -0.64    9.70 
  -2   5  -6   -2.21   12.34 
   2   5   6   25.42   13.83 
  -2   5  -6   15.62   11.22 
  -3  -5  -6    4.86   11.11 
   3  -5   6    8.82   11.78 
  -3   5  -6  -19.78   12.48 
  -3   5  -6   21.20   11.26 
  -3   5  -6   -0.94   10.97 
   3   5   6    3.45   12.97 
   4  -5   6   33.13   12.43 
  -4  -5  -6   26.85   10.99 
  -4   5  -6   20.93   11.92 
  -4   5  -6   24.10   13.06 
  -4   5  -6   19.05   12.33 
   4   5   6    9.24   13.91 
   5  -5   6   23.77   11.75 
  -5  -5  -6   -2.36    9.01 
  -5   5  -6    1.98   12.17 
  -5   5  -6    0.14   12.48 
  -5   5  -6    7.88   11.18 
   5   5   6   16.59   14.45 
   6  -5   6    5.21   11.06 
  -6   5  -6   18.66   14.04 
   6   5   6   23.97   14.07 
  -6   5  -6   17.46    6.06 
   7  -5   6    0.14   11.58 
  -7   5  -6    5.16    4.06 
  -7   5  -6   30.61   15.10 
   7   5   6    7.46   14.45 
   8  -5   6   29.61   13.61 
  -8   5  -6   11.53   15.17 
   8   5   6   -0.10   14.87 
  -8   5  -6   13.91   10.81 
   9  -5   6   23.06   14.31 
  -9   5  -6   13.70   17.05 
   9   5   6   19.16   15.77 
  10  -5   6   36.95   16.46 
 -10   5  -6   12.96   17.70 
  10   5   6   97.10   21.17 
  11  -5   6   10.03   15.43 
  11   5   6    1.32   16.82 
  13  -6  -6   29.33   16.20 
  13   6  -6   16.20   16.25 
  12  -6  -6   14.54   15.18 
  12   6  -6  -20.68   13.56 
  11  -6  -6   19.81   14.23 
  11   6  -6   15.06   13.20 
  10  -6  -6   19.74   15.02 
  10   6  -6   31.70   14.08 
   9  -6  -6   18.72   15.05 
   9   6  -6   47.63   14.42 
   8  -6  -6   -3.70   13.88 
   8   6  -6   -9.03   10.26 
   8   6  -6    2.26    8.06 
   7  -6  -6   66.23   16.57 
  -7  -6   6   67.41    9.99 
   7   6  -6   49.46   11.16 
   7   6  -6   63.98   11.42 
   6  -6  -6    8.60   13.00 
   6  -6  -6    0.17   13.43 
  -6  -6   6   16.21    8.01 
  -6   6   6   23.25   12.98 
   6   6  -6    4.68    9.73 
   6   6  -6    7.56   10.43 
   5  -6  -6   55.73   15.02 
  -5  -6   6   63.59   10.28 
   5  -6  -6   70.93   15.72 
   5   6  -6   63.57   12.94 
  -5   6   6   91.05   14.82 
   5   6  -6   90.67   16.16 
   5   6  -6   99.52   13.17 
   4  -6  -6    9.66   14.26 
   4  -6  -6   -6.21   10.37 
  -4  -6   6    3.76    8.14 
   4   6  -6   13.75   11.22 
   4   6  -6    8.66    9.02 
   4   6  -6   -3.82   11.19 
  -3  -6   6    2.55    8.04 
   3  -6  -6    6.82   14.23 
  -3  -6   6  -20.93   11.14 
   3  -6  -6   15.98    5.96 
   3  -6  -6  -11.15   10.86 
   3  -6  -6   -7.67    5.77 
   3   6  -6  -26.11   10.29 
   3   6  -6    0.70   10.54 
   3   6  -6   13.40    8.47 
   2  -6  -6  175.54   14.35 
  -2  -6   6  134.69   16.38 
   2  -6  -6  143.35   21.42 
   2  -6  -6  160.30   19.95 
  -2  -6   6  153.92   20.07 
   2   6  -6  176.88   19.58 
   2   6  -6  187.32   20.68 
   2   6  -6  151.35   15.21 
  -1  -6   6   -1.79   11.24 
   1  -6  -6   17.36   12.65 
   1  -6  -6   -7.11   10.58 
  -1  -6   6  -11.69    9.03 
   1   6  -6  -10.04   10.41 
   1   6  -6    1.84   10.12 
   1   6  -6    0.59    8.58 
   0  -6   6   14.43   12.21 
   0  -6  -6   -1.52   13.10 
   0  -6  -6  -15.63    9.42 
   0   6  -6   22.45   11.23 
   0   6   6    2.73   11.80 
   0   6  -6    9.91   13.33 
   0   6  -6    9.63    9.37 
   1  -6   6   -4.69   11.52 
  -1  -6  -6    0.52   11.29 
  -1  -6  -6   -4.66   12.28 
  -1   6  -6   21.00   10.73 
  -1   6  -6   42.27   15.04 
   1   6   6   14.23   13.65 
  -1   6  -6    6.37   10.85 
   2  -6   6   -7.37   11.42 
  -2  -6  -6   -6.63   12.18 
   2   6   6   15.52   12.99 
  -2   6  -6    7.49   11.92 
  -2   6  -6    1.82   10.57 
  -2   6  -6   -3.45   10.20 
   3  -6   6   39.79   13.27 
  -3  -6  -6   38.71   13.34 
  -3   6  -6   32.57    9.50 
  -3   6  -6   25.16   13.70 
   3   6   6   14.72   14.09 
  -3   6  -6   41.84   12.70 
   4  -6   6   -4.55   10.81 
  -4  -6  -6    8.59   11.44 
  -4   6  -6   14.55    7.74 
   4   6   6   14.60   14.34 
  -4   6  -6    1.88   12.71 
  -4   6  -6    7.49   12.48 
  -5  -6  -6   32.16   11.13 
   5  -6   6   27.36   11.82 
  -5   6  -6   11.90   11.35 
  -5   6  -6   29.96   15.17 
   5   6   6   14.25   13.15 
  -6   6  -6    7.20   11.39 
  -6   6  -6    3.58   13.63 
   6   6   6   29.49   16.40 
   7  -6   6  -19.67   11.04 
  -7   6  -6    0.40   13.08 
   7   6   6    7.89   15.52 
   8  -6   6    1.70   11.90 
   8   6   6   -3.31   14.85 
  -8   6  -6  -19.23   15.84 
   9  -6   6    7.09   13.55 
   9   6   6    0.30   15.72 
  -9   6  -6  -20.63   15.85 
 -10   6  -6   -2.36   18.54 
  10   6   6   19.40   18.36 
  13  -7  -6   -3.28   14.89 
  13   7  -6    7.19   16.42 
  12  -7  -6   30.83   15.62 
  12   7  -6   11.26   15.87 
  11  -7  -6   11.57   15.23 
  11   7  -6   11.38   14.62 
  10  -7  -6   37.67   16.62 
  10   7  -6   36.19   14.54 
   9  -7  -6   12.08   15.31 
   9   7  -6   -6.81   11.53 
   8  -7  -6   30.60   16.55 
   8   7  -6   19.98   10.05 
   8   7  -6   32.30   12.60 
   7  -7  -6    4.69   15.64 
   7   7  -6    9.25    9.70 
   7   7  -6   -5.09   11.28 
   6  -7  -6   25.39   15.25 
  -6  -7   6   11.29    8.75 
   6   7  -6   21.74   10.91 
   6   7  -6   14.33   11.45 
  -5  -7   6   24.79    9.45 
   5  -7  -6   34.43   15.93 
   5   7  -6   45.53   11.92 
   5   7  -6   35.51   12.60 
  -4  -7   6  -12.43    8.48 
   4  -7  -6   -7.94   14.96 
   4   7  -6   -4.06   11.08 
   4   7  -6   13.08   11.48 
   4   7  -6   -5.64    9.32 
   3  -7  -6   26.13    6.63 
   3  -7  -6   23.64    6.95 
  -3  -7   6   27.14   10.15 
   3  -7  -6   31.98   15.94 
   3   7  -6    3.91   12.07 
   3   7  -6   32.65   12.98 
   2  -7  -6   25.52   17.40 
   2  -7  -6   42.47    8.89 
  -2  -7   6   45.26   11.50 
   2  -7  -6   46.82   15.11 
   2   7  -6   54.03   14.56 
   2   7  -6   32.56   12.90 
   1  -7  -6   47.33   15.20 
  -1  -7   6   36.27   11.67 
  -1  -7   6   56.81   16.40 
   1   7  -6   13.72   12.34 
   1   7  -6   48.71   12.00 
   1   7  -6   44.71   13.12 
   0  -7  -6   31.74   13.74 
   0  -7   6   40.28   14.02 
   0  -7   6   34.76   12.44 
   0   7  -6   73.42   13.48 
   0   7  -6   63.55   16.09 
   0   7  -6   47.97   12.53 
  -1  -7  -6  111.64   18.33 
   1  -7   6   77.15   14.78 
  -1   7  -6   57.60   12.92 
  -1   7  -6   62.92   15.28 
   1   7   6   73.12   17.32 
  -1   7  -6   99.66   15.04 
   2  -7   6   60.75   14.12 
  -2  -7  -6   61.10   15.65 
  -2   7  -6   47.72   13.60 
  -2   7  -6   50.23   15.48 
   2   7   6   69.41   17.05 
   3  -7   6   15.73   11.92 
  -3  -7  -6   -1.99   12.41 
  -3   7  -6    9.79   11.82 
  -3   7  -6   -8.37   11.88 
   3   7   6   14.93   14.48 
  -3   7  -6   16.32   10.58 
   4  -7   6   -9.01   11.06 
  -4  -7  -6    2.88   11.85 
  -4   7  -6  -12.98    9.94 
  -4   7  -6    6.71   12.20 
   4   7   6    5.30   14.66 
  -5   7  -6    0.39   11.08 
  -5   7  -6    7.12   13.96 
   5   7   6  -24.80   13.64 
   6   7   6   13.35   15.45 
  -6   7  -6    6.29   13.36 
  -7   7  -6    5.76   15.00 
   7   7   6    6.98   15.92 
  -8   7  -6    6.66   17.90 
   8   7   6   -2.39   16.66 
   9   7   6   -0.83   16.71 
  -9   7  -6   -6.40   19.07 
  11  -8  -6   32.65   17.66 
  11   8  -6   32.86   17.53 
  10  -8  -6   14.15   14.15 
  10   8  -6    0.59   13.94 
   9  -8  -6   14.65   15.40 
   9   8  -6   10.21   13.92 
   8  -8  -6    3.10   15.91 
   8   8  -6    4.23    5.96 
   7  -8  -6    7.76   16.16 
   7   8  -6   21.69   11.85 
   7   8  -6   17.92   13.46 
   6  -8  -6   25.85   16.35 
   6   8  -6   17.03   11.65 
   6   8  -6   45.14   13.26 
   5  -8  -6   20.68   15.46 
   5   8  -6    9.28   11.21 
   5   8  -6   10.89   11.71 
   4  -8  -6    7.53   14.86 
  -4  -8   6   14.40   11.14 
   4   8  -6   -6.08    9.92 
   4   8  -6   13.66   12.22 
  -3  -8   6   -9.50   10.01 
   3  -8  -6  -10.96   15.86 
   3   8  -6    3.52   11.97 
   3   8  -6    0.95   11.63 
   2  -8  -6    7.10   14.63 
  -2  -8   6   49.62   12.86 
   2   8  -6   57.53   14.08 
   2   8  -6   36.61   13.33 
   1  -8  -6  106.44   20.04 
  -1  -8   6   87.48   14.86 
   1   8  -6  101.85   18.53 
   1   8  -6   92.94   13.78 
   1   8  -6  102.48   16.03 
   0  -8  -6   19.57   15.87 
   0  -8   6    8.65   12.28 
   0   8  -6    1.69   10.13 
   0   8  -6  -13.31    9.94 
   0   8  -6   16.58   14.45 
  -1  -8  -6   89.02   14.13 
  -1  -8  -6   94.92   18.55 
  -1   8  -6   99.83   15.96 
   1   8   6   41.91   15.91 
  -1   8  -6   56.88   17.51 
  -2  -8  -6   41.50   15.96 
  -2   8  -6   49.73   12.56 
   2   8   6   41.23   16.15 
  -2   8  -6   53.56   16.65 
  -3  -8  -6    7.20   14.27 
  -3   8  -6   17.27   14.61 
  -3   8  -6   27.26   11.75 
   3   8   6   22.40   16.51 
  -4  -8  -6   14.44   13.86 
  -4   8  -6   27.49   14.84 
   4   8   6   15.92   14.79 
  -5   8  -6    3.38   15.80 
   5   8   6   41.63   17.39 
   6   8   6   -0.41   15.98 
  -6   8  -6   13.88   18.38 
  -7   8  -6   -8.41   14.61 
   7   8   6   26.30   18.21 
  -8   8  -6  -22.67   15.61 
   8   8   6    8.91   19.06 
  10  -9  -6   38.68   20.17 
  10   9  -6   36.84   16.85 
   9  -9  -6  -12.37   17.88 
   9   9  -6   13.73   15.53 
   8  -9  -6    0.09   16.50 
   7  -9  -6   11.41   16.97 
   7   9  -6   18.09   13.99 
   6  -9  -6   16.25   18.37 
   6   9  -6  -17.88   10.73 
   6   9  -6   -3.09   12.35 
   5  -9  -6   33.39   18.75 
   5   9  -6   14.66   12.59 
   5   9  -6    1.44   12.27 
   4  -9  -6   -4.81   17.27 
   4   9  -6   15.83   11.80 
   3  -9  -6   24.70   17.13 
   3   9  -6   38.80   15.40 
   2  -9  -6   21.51   17.77 
   2   9  -6   24.45   13.11 
   1  -9  -6   14.84   17.38 
  -1  -9   6   12.80   12.85 
   1   9  -6   13.19   12.83 
   1   9  -6    3.48   10.95 
   0  -9  -6   54.87   17.58 
   0   9  -6   14.51   12.80 
   0   9  -6    9.93   11.55 
  -1  -9  -6   31.37   16.86 
  -1   9  -6    9.53   13.65 
  -1   9  -6   27.43   20.20 
  -2  -9  -6    7.09   16.10 
   2   9   6   50.81   18.26 
  -2   9  -6   12.57   13.66 
  -3  -9  -6   -0.67   14.94 
  -3   9  -6   -3.20   15.36 
   3   9   6   15.38   16.56 
  -4   9  -6  -14.00   13.57 
   4   9   6  -24.16   13.31 
  -5   9  -6  -17.02   15.99 
   5   9   6   15.53   16.92 
  -6   9  -6  -31.67   13.05 
   6   9   6   21.70   17.74 
   8 -10  -6   -2.51   20.76 
   7 -10  -6   23.68   22.26 
   6 -10  -6   -4.31   17.55 
   6  10  -6  -14.77   13.27 
   5 -10  -6  -15.85   18.54 
   5  10  -6    0.06   12.01 
   4 -10  -6   -3.97   15.75 
   4  10  -6    8.83   14.52 
   3 -10  -6    5.00   17.50 
   3  10  -6   -0.05   13.15 
   2 -10  -6   -4.12   16.33 
   2  10  -6  -13.36   13.23 
   1 -10  -6   15.20   17.40 
   1  10  -6   -1.76   14.01 
   0 -10  -6   -8.18   16.75 
   0  10  -6   -2.47   15.63 
  -1 -10  -6    9.13   16.81 
  -1  10  -6   -2.91   16.21 
  -2 -10  -6   -0.84   17.15 
  -2  10  -6   -6.24   14.41 
  -3  10  -6   13.75   15.75 
   3  10   6   -6.81   16.05 
   4  10   6  -11.76   16.00 
  -4  10  -6  -13.24   16.51 
   4 -11  -6  -19.17   19.58 
   4  11  -6    3.81   14.70 
   3 -11  -6    2.79   18.87 
   3  11  -6   27.13   16.34 
   2 -11  -6   -6.21   16.19 
   2  11  -6  -12.91   13.94 
   1 -11  -6   32.78   19.29 
   1  11  -6  -10.85   15.34 
   0 -11  -6   37.41   20.92 
   0  11  -6   12.81   15.51 
  -1 -11  -6  -10.99   17.81 
  -1  11  -6   15.72   17.44 
  16   0  -7    3.73   18.66 
  15   0  -7   33.88   19.18 
  14   0  -7  -33.08   15.26 
 -13   0   7   -3.27   11.39 
  13   0  -7  -15.95   13.91 
 -12   0   7    2.89   10.64 
  12   0  -7   15.56    9.49 
  12   0  -7    0.18   14.33 
  11   0  -7   -0.60   13.72 
  11   0  -7   -4.25    9.22 
 -11   0   7  -12.69    9.65 
 -11   0   7    9.39    9.94 
 -10   0   7  -13.70    9.44 
 -10   0   7  -10.36    9.25 
  10   0  -7    6.50   10.24 
  -9   0   7    3.03    8.01 
  -9   0   7   -8.32    9.06 
   9   0  -7    5.70    9.91 
  -8   0   7   -1.81    7.26 
   8   0  -7  -12.51    9.21 
  -8   0   7  -11.33    8.09 
  -7   0   7    5.23    7.94 
   7   0  -7   -2.73    7.90 
   7   0  -7   -5.71    8.70 
  -7   0   7    0.53    5.92 
  -6   0   7    5.31    7.31 
  -6   0   7    0.45    5.03 
   6   0  -7    1.97    6.97 
   6   0  -7    7.45    9.10 
   5   0  -7    7.61    9.14 
   5   0  -7   -2.74    6.53 
  -5   0   7    8.46    7.09 
  -5   0   7   -2.06    4.35 
   5   0  -7    2.88    4.56 
   4   0  -7   -5.80    7.94 
   4   0  -7    7.45    4.15 
   4   0  -7   -7.08    6.65 
  -4   0   7   11.62    7.38 
   3   0  -7    1.86    6.78 
   3   0  -7   13.97    9.11 
  -3   0   7    8.81    6.79 
   3   0  -7    3.73    4.11 
  -2   0   7   -1.53    7.17 
   2   0  -7  -10.76    7.16 
   2   0  -7   -3.11    7.25 
  -1   0   7    0.16    7.50 
   1   0  -7   16.98    8.07 
   1   0  -7    7.29    8.72 
   0   0   7    6.37    8.09 
   0   0  -7    6.28    9.01 
   0   0  -7   22.29    8.85 
   0   0   7   -4.96    5.10 
  -1   0  -7   -9.52    7.88 
   1   0   7    1.50    8.62 
  -1   0  -7    8.00    9.51 
   1   0   7    7.51    5.85 
  -2   0  -7   -0.43    8.38 
  -2   0  -7    5.23    9.31 
   2   0   7   -5.38    6.47 
  -3   0  -7    6.95    8.61 
   3   0   7    9.64    7.74 
  -3   0  -7   -4.46   10.02 
   4   0   7    3.60    9.04 
  -4   0  -7  -11.19   10.93 
  -4   0  -7    6.92    9.52 
  -5   0  -7    0.13   14.00 
   5   0   7  -10.08   10.05 
  -5   0  -7    2.92    9.99 
  -6   0  -7    5.73    9.88 
  -6   0  -7   -6.15   14.96 
   6   0   7   -2.78   10.81 
   7   0   7   11.37   12.10 
  -7   0  -7   -7.20   14.46 
  -7   0  -7    8.44   10.04 
  -8   0  -7    1.43   10.33 
  -8   0  -7  -16.23   15.01 
   8   0   7   -6.14   11.50 
   9   0   7   -4.50   12.10 
  10   0   7   22.37   14.28 
  11   0   7    0.28   14.44 
  12   0   7   31.66   18.04 
  16  -1  -7    6.66   18.66 
  16   1  -7   -8.37   17.58 
  15  -1  -7   35.53   20.12 
  15   1  -7    7.14   18.04 
  14  -1  -7    1.28   18.04 
  14   1  -7    7.88   15.99 
  13  -1  -7   31.78   16.92 
 -13   1   7    3.89   12.00 
  13   1  -7   34.08   17.13 
 -12  -1   7  -10.32    9.54 
  12  -1  -7    6.75   10.49 
 -12   1   7    6.91   10.78 
  12   1  -7    1.10   13.98 
 -12   1   7  -13.75   10.22 
 -11  -1   7  -14.52    8.95 
  11  -1  -7    0.67   10.30 
  11   1  -7   -8.87    8.24 
 -11   1   7   17.62    9.98 
  11   1  -7   -3.97   13.26 
 -11   1   7    4.68   10.22 
  10  -1  -7   41.48   12.20 
 -10  -1   7   30.82   12.31 
 -10  -1   7   21.50    9.42 
  10   1  -7   40.36   10.77 
 -10   1   7   38.59   10.81 
 -10   1   7   16.37   10.62 
  10   1  -7   65.33   16.27 
   9  -1  -7   17.96   11.48 
  -9  -1   7   31.59    8.57 
  -9  -1   7   14.21   11.05 
   9   1  -7    8.43    9.44 
   9   1  -7    5.55   12.38 
  -9   1   7    8.89    9.69 
  -9   1   7   10.62    9.22 
  -8  -1   7   22.66   10.28 
  -8  -1   7   16.48    7.06 
   8  -1  -7    5.58   10.37 
   8   1  -7   26.51   11.58 
  -8   1   7   21.61    9.15 
   8   1  -7   19.06    9.48 
  -8   1   7   23.79    9.02 
   7  -1  -7  180.34   17.27 
  -7  -1   7  151.24   15.89 
  -7  -1   7  147.45   10.66 
  -7   1   7  153.08   12.77 
  -7   1   7  167.00   14.90 
   7   1  -7  161.03   14.91 
   7   1  -7  165.95   16.19 
  -6  -1   7  453.07   20.11 
   6  -1  -7  407.04   16.17 
   6  -1  -7  441.84   20.81 
   6  -1  -7  426.89   17.32 
  -6  -1   7  432.69   11.59 
   6   1  -7  410.30   19.90 
  -6   1   7  445.63   17.13 
  -6   1   7  401.54   16.17 
   6   1  -7  428.88   19.34 
  -5  -1   7  153.47   14.61 
   5  -1  -7  174.26   15.94 
   5  -1  -7  163.81   12.09 
   5  -1  -7  155.02   12.06 
  -5   1   7  181.18   11.85 
  -5   1   7  162.73   12.12 
   5   1  -7  161.73   14.76 
   5   1  -7  147.74   13.33 
  -4  -1   7  255.11   16.33 
   4  -1  -7  283.55   13.72 
   4  -1  -7  256.56   13.44 
   4  -1  -7  259.85   17.47 
   4   1  -7  256.64   16.08 
  -4   1   7  284.73   13.92 
   4   1  -7  277.74   16.03 
  -3  -1   7   79.47   10.73 
   3  -1  -7  104.94   10.53 
   3  -1  -7   90.37   12.62 
   3  -1  -7   80.02   11.69 
  -3   1   7   93.28   11.63 
   3   1  -7   99.50   13.82 
   3   1  -7  115.93   13.03 
   2  -1  -7    1.12    7.88 
   2  -1  -7   12.57    7.23 
  -2  -1   7   17.03    8.56 
   2   1  -7    5.02    8.18 
  -2   1   7    9.22    7.36 
   2   1  -7    6.95    3.75 
   2   1  -7   18.12    8.86 
   1  -1  -7   58.67    9.55 
   1  -1  -7   46.44   10.69 
  -1  -1   7   72.09   10.79 
  -1   1   7   62.73    8.17 
   1   1  -7   50.63    5.27 
   1   1  -7   51.25   10.61 
   1   1  -7   42.94    8.95 
  -1   1   7   53.11    9.70 
   0  -1   7   20.82    4.60 
   0  -1  -7   12.71    9.16 
   0  -1   7   17.20    9.17 
   0  -1  -7   21.93    9.08 
   0   1   7    9.51    8.21 
   0   1  -7   30.14    8.83 
   0   1  -7   11.81    8.83 
   0   1   7    8.42    6.68 
   0   1  -7   22.02    4.78 
   1  -1   7  136.16    8.40 
   1  -1   7  135.72   14.17 
  -1  -1  -7  139.99   14.44 
  -1  -1  -7  128.79   14.66 
  -1   1  -7  131.25   16.14 
   1   1   7  123.70   11.30 
  -1   1  -7  128.79   14.44 
   2  -1   7  158.78   10.75 
  -2  -1  -7  145.50   17.56 
  -2  -1  -7  171.54   15.19 
   2  -1   7  169.69   15.58 
  -2   1  -7  180.35   15.29 
  -2   1  -7  159.76   16.22 
   2   1   7  136.19   12.46 
  -3  -1  -7   45.10   11.86 
  -3  -1  -7   42.18    9.89 
   3  -1   7   46.07    8.85 
   3   1   7   40.62   10.19 
  -3   1  -7   44.59   10.79 
  -3   1  -7   28.52   12.54 
  -4  -1  -7   -5.01    8.92 
   4  -1   7   -6.55    8.17 
  -4  -1  -7   14.16   11.98 
   4   1   7   -8.45    9.71 
  -4   1  -7    1.39    9.58 
  -4   1  -7   26.16   13.30 
  -5  -1  -7  135.27   19.90 
   5  -1   7  113.43   14.20 
  -5  -1  -7  118.54   14.69 
  -5   1  -7  136.53   19.04 
  -5   1  -7  113.08   16.05 
   5   1   7   84.81   14.47 
  -6  -1  -7  187.44   22.98 
   6  -1   7  178.49   19.73 
  -6  -1  -7  167.01   15.64 
  -6   1  -7  188.31   24.99 
  -6   1  -7  181.33   17.83 
   6   1   7  207.96   21.86 
   7  -1   7   50.86   13.64 
  -7  -1  -7   27.27    9.75 
  -7  -1  -7   17.17   15.74 
  -7   1  -7   23.35   12.23 
  -7   1  -7   37.12   16.05 
   7   1   7   29.62   13.64 
  -8  -1  -7  104.22   21.05 
   8  -1   7  114.76   17.50 
  -8   1  -7  100.12   15.66 
  -8   1  -7   88.84   18.88 
   8   1   7  103.16   18.18 
   9  -1   7    1.76   12.52 
   9   1   7    3.95   13.68 
  10  -1   7   -2.53   12.53 
  10   1   7   -2.65   13.14 
  11  -1   7   -4.51   13.76 
  11   1   7   12.55   15.12 
  12  -1   7  -18.54   14.33 
  12   1   7  -24.02   15.50 
  15  -2  -7   12.75   18.98 
  15   2  -7   -5.19   16.12 
  14  -2  -7   11.32   17.31 
  14   2  -7    3.65   15.64 
  13  -2  -7   25.26   12.81 
  13   2  -7   46.91   16.13 
  12  -2  -7   26.18   11.92 
  12   2  -7   20.56   15.02 
 -12   2   7    2.46   11.66 
 -11  -2   7  -13.93    8.33 
  11  -2  -7    1.02   10.54 
  11   2  -7   -3.46    7.40 
 -11   2   7    0.86    8.49 
 -11   2   7   -9.50   10.47 
  11   2  -7  -23.19   12.12 
 -10  -2   7   38.17    9.27 
  10  -2  -7   27.10   12.63 
  10   2  -7   42.48    9.53 
 -10   2   7   25.11   11.75 
  10   2  -7   15.08   14.04 
 -10   2   7   43.43    9.49 
   9  -2  -7  186.10   20.16 
  -9  -2   7  203.91   14.55 
  -9  -2   7  210.66   20.50 
  -9   2   7  235.50   20.79 
   9   2  -7  211.37   21.61 
  -9   2   7  199.95   14.55 
   9   2  -7  192.31   15.87 
   8  -2  -7  300.46   22.20 
  -8  -2   7  326.39   21.68 
  -8  -2   7  311.45   13.68 
  -8   2   7  268.66   20.35 
   8   2  -7  321.72   20.66 
  -8   2   7  321.24   15.08 
   8   2  -7  301.49   17.56 
  -7  -2   7  243.59   10.12 
  -7  -2   7  212.63   18.63 
   7  -2  -7  252.78   20.58 
   7  -2  -7  245.55   16.87 
   7   2  -7  218.19   15.73 
  -7   2   7  249.73   17.07 
  -7   2   7  244.90   13.41 
   7   2  -7  253.17   19.82 
   7   2  -7  226.59   17.41 
   6  -2  -7   78.62    9.37 
  -6  -2   7   69.81   11.76 
   6  -2  -7   50.30   12.30 
   6  -2  -7   49.99    8.75 
   6   2  -7   79.21   10.91 
  -6   2   7   62.82    9.82 
   6   2  -7   65.79   10.53 
   6   2  -7   56.94   11.61 
  -6   2   7   64.82    7.83 
   5  -2  -7  103.66   11.89 
   5  -2  -7  142.77   16.75 
   5  -2  -7  102.63    9.81 
  -5  -2   7  119.83   15.02 
  -5   2   7  122.58   13.63 
  -5   2   7  119.52   10.58 
   5   2  -7  112.47   11.00 
   5   2  -7  105.31   14.44 
   5   2  -7  120.68   13.95 
  -4  -2   7    9.22    8.77 
   4  -2  -7   34.63    7.66 
   4  -2  -7   20.17    9.36 
   4  -2  -7   34.12    6.75 
  -4   2   7   23.16    6.51 
   4   2  -7   20.27    8.36 
   4   2  -7   20.15    9.45 
   4   2  -7   31.10    6.32 
  -3  -2   7  248.47   17.34 
   3  -2  -7  278.56   13.86 
   3  -2  -7  285.61   15.42 
   3  -2  -7  262.88   18.10 
   3   2  -7  280.94   16.36 
   3   2  -7  291.74   16.34 
   3   2  -7  277.07    8.70 
  -3   2   7  266.97   13.09 
   2  -2  -7   39.40    8.38 
   2  -2  -7   44.70   11.23 
  -2  -2   7   29.04    9.13 
  -2   2   7   27.89    7.37 
   2   2  -7   49.78   10.78 
   2   2  -7   35.13    9.82 
  -1  -2   7  204.05   15.19 
   1  -2  -7  232.54   16.86 
   1  -2  -7  213.68   14.87 
   1   2  -7  228.66   16.24 
  -1   2   7  201.08   13.81 
   1   2  -7  211.26   16.91 
   0  -2  -7  171.08   15.37 
   0  -2  -7  165.05   14.12 
   0  -2   7  144.48   15.96 
   0   2   7  151.03   12.70 
   0   2  -7  127.42   14.14 
   0   2  -7  163.10   15.30 
   1  -2   7   -4.89    3.85 
  -1  -2  -7    3.68    8.81 
  -1  -2  -7   -1.99    9.44 
   1  -2   7   -8.87    9.57 
  -1   2  -7   13.22    8.13 
   1   2   7    4.24    7.95 
  -1   2  -7    0.96    9.30 
  -2  -2  -7  238.83   16.78 
   2  -2   7  223.32   19.11 
  -2  -2  -7  224.16   20.05 
   2  -2   7  210.00   11.03 
  -2   2  -7  221.79   17.80 
  -2   2  -7  207.93   18.79 
   2   2   7  211.13   16.70 
  -3  -2  -7   85.17   12.01 
   3  -2   7   97.79   11.55 
  -3  -2  -7   92.63   15.98 
   3  -2   7   76.11   14.03 
  -3   2  -7   95.10   15.17 
   3   2   7  108.59   14.02 
  -3   2  -7   95.70   13.62 
  -4  -2  -7  157.49   15.87 
  -4  -2  -7  174.42   20.42 
   4  -2   7  152.54   15.13 
  -4   2  -7  177.18   21.23 
  -4   2  -7  170.26   17.88 
   4   2   7  139.65   16.94 
   5  -2   7  333.44   19.27 
  -5  -2  -7  333.39   27.49 
  -5  -2  -7  303.81   17.82 
   5   2   7  321.14   22.63 
  -5   2  -7  348.97   25.57 
  -5   2  -7  295.19   21.36 
  -6  -2  -7  -11.45   14.51 
   6  -2   7   -2.25   10.20 
  -6  -2  -7   -2.66    8.20 
   6   2   7   16.05   12.70 
  -6   2  -7    6.27   13.63 
  -6   2  -7    6.65   11.71 
  -7  -2  -7   19.70    8.90 
  -7  -2  -7   -1.36   14.96 
   7  -2   7    5.57   11.48 
  -7   2  -7    9.22   14.30 
   7   2   7   -6.03   11.74 
  -7   2  -7   39.11   13.88 
   8  -2   7    2.88   12.33 
  -8   2  -7   13.72   13.85 
  -8   2  -7   -4.46   14.38 
   8   2   7    2.71   12.89 
   9  -2   7   46.21   15.30 
   9   2   7   29.47   15.35 
  -9   2  -7   53.45   15.21 
  10  -2   7   -1.59   12.90 
  10   2   7  -17.04   13.58 
  11  -2   7   11.04   15.01 
  11   2   7   -6.96   14.48 
  15  -3  -7    4.73   19.50 
  15   3  -7    7.18   15.93 
  14   3  -7    4.91   16.25 
  13  -3  -7   10.37   13.23 
  13   3  -7   12.09   15.08 
  12  -3  -7   -0.74   12.46 
  12   3  -7   18.97   14.39 
  11  -3  -7   29.88   13.93 
  11   3  -7   38.12   14.57 
 -11   3   7   45.71   13.58 
  10  -3  -7   16.69   13.33 
  10   3  -7    1.95    7.79 
 -10   3   7   -6.85   10.43 
  10   3  -7   -1.87   11.74 
   9  -3  -7  -16.63   11.54 
   9   3  -7   -2.08    7.91 
  -9   3   7    0.95    6.05 
   9   3  -7   -6.36   11.08 
  -9   3   7    3.61   10.80 
   8  -3  -7   -8.06   10.53 
   8  -3  -7   -0.41   12.24 
  -8  -3   7   -8.55   10.13 
  -8   3   7   -1.12    9.43 
   8   3  -7   -2.45    8.44 
  -8   3   7   -1.22    5.46 
   8   3  -7    6.04   10.43 
  -7  -3   7   34.60   11.89 
   7  -3  -7   14.07   10.59 
   7  -3  -7    4.86   11.89 
   7   3  -7   -7.92    8.11 
  -7   3   7    6.99    9.23 
   7   3  -7    5.84   11.60 
  -7   3   7    1.66    5.12 
   7   3  -7   -5.29    5.93 
   6  -3  -7   -2.48    4.58 
   6  -3  -7   -1.33    9.29 
  -6  -3   7   19.32   10.77 
   6  -3  -7    8.00   10.07 
  -6   3   7    6.55    4.95 
   6   3  -7   -2.13    8.29 
   6   3  -7    2.01   10.49 
   6   3  -7   17.28    8.34 
  -6   3   7    6.46    8.98 
   5  -3  -7   88.78   13.27 
   5  -3  -7  115.80   15.76 
   5  -3  -7   90.09    8.45 
  -5  -3   7   72.05   12.79 
   5   3  -7  116.97   14.73 
  -5   3   7  109.77   14.80 
  -5   3   7  105.14    8.57 
   5   3  -7   97.60   10.67 
   5   3  -7  116.06   14.46 
  -4  -3   7   42.36   10.05 
   4  -3  -7   37.95    9.35 
   4  -3  -7   35.26   10.99 
   4  -3  -7   31.48    6.42 
   4   3  -7   40.33   10.13 
   4   3  -7   30.78    5.95 
  -4   3   7   43.44    6.57 
   4   3  -7   19.45    9.86 
  -3  -3   7   69.07   11.96 
   3  -3  -7   68.89    9.89 
   3  -3  -7   98.57   13.73 
   3  -3  -7   92.15   13.83 
   3   3  -7   76.29   12.23 
   3   3  -7   72.46    6.36 
   3   3  -7   61.72   11.96 
   3   3  -7   81.67    5.85 
   2  -3  -7  195.83   13.16 
   2  -3  -7  190.99   17.73 
  -2  -3   7  168.06   15.26 
   2  -3  -7  205.31   16.14 
   2   3  -7  188.33   10.14 
   2   3  -7  207.13   16.73 
   2   3  -7  206.96   15.91 
   1  -3  -7   80.90   10.82 
   1  -3  -7   87.09   12.26 
  -1  -3   7  125.27   15.93 
   1   3  -7   84.42   10.45 
   1   3  -7   84.19   12.24 
   1   3  -7  117.28   13.97 
  -1   3   7  103.92   13.47 
   0  -3  -7  148.81   16.13 
   0  -3   7  135.83   16.43 
   0  -3  -7  187.58   15.75 
   0   3  -7  136.42   13.17 
   0   3  -7  159.40   17.14 
   0   3   7  164.90   14.94 
   0   3  -7  165.77   15.46 
  -1  -3  -7  161.71   17.51 
   1  -3   7  197.26   18.22 
   1  -3   7  193.41    7.96 
  -1  -3  -7  243.98   17.14 
   1   3   7  184.98   16.39 
  -1   3  -7  223.79   18.68 
  -1   3  -7  171.48   16.53 
  -1   3  -7  204.90   16.86 
   2  -3   7   55.72    7.39 
  -2  -3  -7   48.96   13.34 
  -2  -3  -7   67.79   11.99 
   2  -3   7   85.46   14.29 
   2   3   7   54.35   12.08 
  -2   3  -7   46.90   12.80 
  -2   3  -7   61.19   12.44 
  -2   3  -7   74.35   12.75 
   3  -3   7  114.43   11.74 
  -3  -3  -7  138.82   18.10 
   3  -3   7  132.76   16.73 
  -3  -3  -7   85.71   12.64 
  -3   3  -7  114.01   15.68 
   3   3   7  127.03   16.56 
  -3   3  -7   96.95   14.13 
   4  -3   7    3.61   11.72 
   4  -3   7   -2.32    8.15 
  -4  -3  -7   14.53   10.42 
  -4  -3  -7   -9.28   13.57 
  -4   3  -7   -2.04   12.13 
  -4   3  -7   27.63   13.25 
   4   3   7   11.39   11.49 
   5  -3   7    5.16    9.35 
  -5  -3  -7    1.20    9.18 
  -5  -3  -7  -10.25   13.36 
   5   3   7    6.35   12.69 
  -5   3  -7  -18.04   11.27 
  -5   3  -7   -2.66   12.55 
  -6  -3  -7   17.93   14.21 
   6  -3   7   17.40    9.97 
  -6  -3  -7    4.71    8.57 
  -6   3  -7    9.14   12.89 
   6   3   7   -3.88   12.13 
  -6   3  -7   15.87   13.82 
  -7  -3  -7   43.96   18.33 
   7  -3   7   37.14   12.05 
  -7   3  -7   46.30   15.79 
   7   3   7    5.08   13.44 
  -7   3  -7   53.90   15.40 
   8  -3   7   15.79   12.01 
  -8   3  -7   64.22   16.79 
  -8   3  -7   53.24   17.55 
   8   3   7   73.40   17.34 
   9  -3   7    2.28   11.49 
  -9   3  -7   12.14   14.50 
  -9   3  -7  -17.34   19.10 
   9   3   7   25.65   15.78 
  10  -3   7   10.46   12.94 
  10   3   7   -2.58   14.49 
  11  -3   7    9.78   15.49 
  11   3   7   53.51   19.90 
  15   4  -7  -27.25   14.03 
  14  -4  -7   -0.63   16.60 
  14   4  -7   14.39   14.77 
  13  -4  -7    2.97   12.96 
  13   4  -7   -1.04   13.59 
  12  -4  -7    5.62   13.04 
  12   4  -7   10.97   13.37 
  11  -4  -7   28.91   13.88 
  11   4  -7    8.66   12.73 
  10  -4  -7    6.97   12.08 
  10   4  -7   -4.74    7.43 
  10   4  -7    5.43   11.95 
 -10   4   7  -10.93   10.75 
   9  -4  -7   20.51   13.65 
   9  -4  -7   19.85   12.95 
  -9   4   7   17.22   10.82 
   9   4  -7   16.85    8.44 
   9   4  -7   17.36   11.93 
   8  -4  -7   23.60   14.44 
   8  -4  -7   -7.87   11.37 
  -8   4   7   25.43   11.44 
   8   4  -7    5.11    8.59 
   8   4  -7   -8.07    9.44 
   7  -4  -7   -1.59   11.01 
   7  -4  -7   -4.81   11.01 
  -7  -4   7    4.69    4.70 
  -7   4   7    6.75   10.38 
   7   4  -7   -1.27    9.19 
   7   4  -7   10.32    9.26 
  -6  -4   7    1.26    4.22 
   6  -4  -7    6.47   10.67 
  -6  -4   7   -4.01   11.33 
   6  -4  -7   18.10   12.88 
   6   4  -7   17.09    9.84 
   6   4  -7   25.44   12.41 
   6   4  -7   20.83    9.17 
  -6   4   7   10.81   10.44 
  -5  -4   7   20.36    4.57 
   5  -4  -7   30.06   11.09 
  -5  -4   7   19.03   12.61 
   5  -4  -7   13.13   13.64 
   5   4  -7   29.79   11.95 
   5   4  -7   29.07   10.64 
  -5   4   7   15.96   10.25 
   5   4  -7   17.38    7.63 
  -4  -4   7   93.09   14.55 
   4  -4  -7   37.15   12.31 
   4  -4  -7   71.49   12.70 
   4  -4  -7   84.20    8.80 
   4   4  -7   63.28   11.00 
   4   4  -7   96.54   14.59 
   4   4  -7   90.73    9.46 
   3  -4  -7   26.16    7.18 
  -3  -4   7   34.22   11.39 
   3  -4  -7   38.40   10.94 
   3  -4  -7   47.86   13.66 
   3   4  -7   36.30    5.76 
   3   4  -7   32.42   11.78 
   3   4  -7   20.67   11.14 
   3   4  -7   39.24    5.78 
   2  -4  -7   -7.69    8.98 
  -2  -4   7   -5.14    8.78 
   2  -4  -7   -2.22   10.98 
   2  -4  -7    4.97    7.53 
   2   4  -7   -0.94    9.08 
   2   4  -7    4.40    9.16 
   2   4  -7    0.49    5.47 
   1  -4  -7   32.53   11.01 
   1  -4  -7   47.13   10.11 
   1  -4  -7   36.23   11.82 
  -1  -4   7   22.70   11.25 
   1   4  -7   40.18   11.35 
   1   4  -7   55.52    8.51 
   1   4  -7   48.06   12.53 
  -1   4   7   42.61   12.02 
   0  -4  -7  251.30   20.23 
   0  -4   7  206.74   19.06 
   0  -4  -7  216.62   18.45 
   0   4   7  232.61   18.94 
   0   4  -7  248.06   18.64 
   0   4  -7  234.34   16.53 
   0   4  -7  212.78   18.92 
   1  -4   7   11.91   11.23 
   1  -4   7   -4.47    4.80 
  -1  -4  -7    9.65   11.17 
  -1  -4  -7  -12.66   10.17 
  -1   4  -7    5.32    8.66 
  -1   4  -7    1.70   10.44 
  -1   4  -7   10.28   11.97 
   1   4   7   10.76   11.43 
   2  -4   7   18.93   12.00 
   2  -4   7   11.61    6.56 
  -2  -4  -7    5.81   10.76 
  -2   4  -7    3.93   11.56 
   2   4   7   17.32   11.11 
  -2   4  -7    2.90    9.54 
  -2   4  -7   -2.53   10.91 
   3  -4   7   -6.55   11.07 
  -3  -4  -7    7.91   10.75 
   3  -4   7    3.81    7.47 
  -3   4  -7   17.86   13.06 
  -3   4  -7   11.63   12.49 
   3   4   7   16.44   12.42 
  -3   4  -7   11.12   11.07 
   4  -4   7   10.19   12.26 
  -4  -4  -7   12.58   10.78 
   4  -4   7    5.02    8.84 
   4   4   7    4.05   12.92 
  -4   4  -7   -7.93   12.03 
  -4   4  -7    6.60   11.84 
  -4   4  -7   -4.73   12.87 
   5  -4   7   11.22    9.67 
  -5  -4  -7    6.86    9.76 
  -5   4  -7    4.99   12.28 
  -5   4  -7    7.84   13.80 
  -5   4  -7   -5.74   11.96 
   5   4   7   -4.41   12.82 
   6  -4   7   19.13   10.73 
  -6   4  -7    6.13   12.26 
   6   4   7   21.52   13.85 
  -6   4  -7    4.34   13.40 
   7  -4   7   13.88   11.99 
  -7   4  -7    6.08   13.11 
  -7   4  -7    8.44   14.81 
   7   4   7   18.07   13.89 
   8  -4   7  -14.65   10.77 
  -8   4  -7   -1.02   13.40 
  -8   4  -7   -2.26   14.46 
   8   4   7   17.72   15.10 
   9  -4   7  -16.55   10.22 
  -9   4  -7  -14.38   21.42 
   9   4   7   -2.56   14.32 
  -9   4  -7   27.83   17.06 
  10  -4   7    9.05   13.40 
  10   4   7   -3.29   15.54 
 -10   4  -7  -30.88   26.61 
  11  -4   7   11.41   14.79 
  11   4   7   -7.69   16.01 
  14  -5  -7   19.18   15.77 
  14   5  -7   29.04   17.21 
  13  -5  -7    3.86   13.72 
  13   5  -7    0.95   14.98 
  12  -5  -7   10.25   13.68 
  12   5  -7   19.62   14.14 
  11  -5  -7   39.39   15.70 
  11   5  -7    3.97   13.08 
  10  -5  -7   -3.89   13.85 
  10   5  -7    3.38   11.66 
   9  -5  -7   28.09   15.25 
   9   5  -7   24.37   12.16 
   9   5  -7   63.22   10.39 
  -8  -5   7    4.72    6.33 
   8  -5  -7   19.39   12.84 
   8  -5  -7  -15.32   12.15 
   8   5  -7   -7.88    8.32 
   8   5  -7    3.40    3.83 
  -8   5   7    3.91   10.85 
   7  -5  -7   27.64   12.73 
   7  -5  -7    4.34   14.85 
  -7  -5   7   36.18    6.83 
   7   5  -7   27.34   10.86 
   7   5  -7   20.58    9.79 
  -7   5   7    5.60   12.18 
   6  -5  -7    2.87   13.83 
  -6  -5   7   -1.10    5.91 
   6  -5  -7    3.54   12.21 
   6   5  -7   17.67    9.48 
   6   5  -7   11.43   10.06 
   6   5  -7    5.83   13.03 
  -6   5   7    5.70   11.54 
   5  -5  -7   16.71   14.38 
  -5  -5   7   23.82    6.37 
   5  -5  -7   12.14   11.99 
  -5  -5   7   -1.50   14.36 
   5   5  -7   17.98   11.17 
   5   5  -7    5.76    8.32 
   5   5  -7   21.39   11.00 
  -4  -5   7   -1.84    6.14 
   4  -5  -7   -5.93   10.33 
   4  -5  -7   16.69   13.55 
  -4  -5   7   -0.06   12.56 
   4  -5  -7    5.37    5.15 
   4   5  -7    2.16    7.09 
   4   5  -7    4.70   10.34 
   4   5  -7    8.81   10.29 
  -3  -5   7   49.70    8.59 
  -3  -5   7   52.86   13.63 
   3  -5  -7   48.36   13.21 
   3  -5  -7   32.91   14.56 
   3  -5  -7   44.74    7.88 
   3   5  -7   37.70   12.71 
   3   5  -7   66.69   13.77 
   3   5  -7   52.39    7.36 
   2  -5  -7   52.64   13.95 
   2  -5  -7   54.89    9.79 
   2  -5  -7   59.14   13.12 
  -2  -5   7   61.58    7.59 
  -2  -5   7   74.27   14.51 
   2   5  -7   48.80    8.90 
   2   5  -7   47.91   12.82 
   2   5  -7   64.95   14.67 
   1  -5  -7   90.28   16.43 
   1  -5  -7   89.59   12.26 
  -1  -5   7   84.33    7.06 
  -1  -5   7  109.52   15.69 
   1  -5  -7   73.56   14.26 
   1   5  -7   77.61   14.52 
   1   5  -7   83.35   11.06 
   1   5  -7   80.12   15.49 
   0  -5  -7   -0.96   12.49 
   0  -5   7   20.74    5.08 
   0  -5   7   -5.49   11.20 
   0  -5  -7   -0.54   10.03 
   0   5  -7   -3.24    8.56 
   0   5  -7   15.29   12.72 
   0   5   7   13.07   12.39 
   0   5  -7   -4.24   10.27 
   1  -5   7   81.79   14.72 
  -1  -5  -7   94.27   15.77 
  -1   5  -7   92.25   14.89 
   1   5   7   77.16   15.52 
  -1   5  -7   71.14   15.85 
  -1   5  -7   97.93   13.68 
   2  -5   7  -22.91   10.81 
  -2  -5  -7   -2.18   12.35 
  -2   5  -7   -1.49   11.60 
   2   5   7   -0.49   13.15 
  -2   5  -7   15.01   10.91 
  -2   5  -7  -13.29   11.82 
   3  -5   7   10.76   12.62 
  -3  -5  -7   22.01   12.54 
  -3   5  -7   21.09   12.05 
  -3   5  -7   19.48   14.44 
  -3   5  -7   17.21   13.34 
   3   5   7   -4.78   13.74 
   4  -5   7    8.30   12.45 
   4  -5   7   13.66    9.27 
  -4  -5  -7    9.27   11.07 
  -4   5  -7  -13.78   11.49 
  -4   5  -7   -3.98   13.26 
   4   5   7    1.30   13.38 
  -4   5  -7    1.15   11.29 
   5  -5   7   25.48   10.59 
  -5  -5  -7   33.11   11.08 
  -5   5  -7   45.30   15.88 
   5   5   7  -11.17   13.79 
  -5   5  -7    9.95   12.09 
   6  -5   7   17.52   11.10 
   6   5   7   28.22   15.11 
  -6   5  -7    4.64   14.28 
  -6   5  -7   -3.65   12.08 
   7  -5   7    0.76   11.42 
  -7   5  -7  -23.34   14.02 
  -7   5  -7   31.00   13.45 
   7   5   7   15.11   15.74 
   8  -5   7    9.12   12.13 
  -8   5  -7    6.42   16.59 
  -8   5  -7   11.17   13.99 
   8   5   7   -0.65   15.06 
   9  -5   7   12.25   13.56 
   9   5   7    3.67   16.18 
  -9   5  -7   -5.60   16.65 
  10  -5   7   13.65   14.60 
 -10   5  -7   34.63   19.14 
  10   5   7  -10.15   15.83 
  13  -6  -7   13.04   14.96 
  13   6  -7   10.57   15.46 
  12  -6  -7   22.06   15.76 
  12   6  -7   35.51   16.30 
  11  -6  -7   43.09   16.23 
  11   6  -7   40.59   15.40 
  10  -6  -7   83.98   18.46 
  10   6  -7   78.67   15.72 
   9  -6  -7   -2.31   14.16 
   9   6  -7   -4.30   12.47 
   9   6  -7   -5.11   10.65 
   8  -6  -7   26.76   14.04 
   8   6  -7   30.61   10.49 
   8   6  -7   45.38   12.36 
  -7  -6   7    1.61    9.26 
   7  -6  -7  -11.66   13.18 
   7   6  -7    7.25    9.81 
   7   6  -7    5.92    9.13 
   6  -6  -7   -4.48   10.78 
   6  -6  -7  -10.95   14.16 
  -6  -6   7    5.17    7.21 
   6   6  -7   -8.02    9.64 
  -6   6   7   -8.68   11.37 
   6   6  -7   -5.45    9.66 
   5  -6  -7    3.05   13.19 
  -5  -6   7   17.99    7.80 
   5  -6  -7   33.84   14.50 
   5   6  -7   29.41   12.19 
   5   6  -7   15.98    9.64 
   5   6  -7   19.12   12.10 
   4  -6  -7    5.18   12.92 
   4  -6  -7    4.69    4.96 
   4  -6  -7   13.89    4.59 
  -4  -6   7    8.41    8.00 
   4  -6  -7    3.35   12.34 
   4   6  -7   11.33   12.66 
   4   6  -7    7.51    8.28 
   4   6  -7    8.98   10.85 
  -3  -6   7   33.40    9.38 
   3  -6  -7   38.87    8.01 
   3  -6  -7   40.99   16.89 
   3  -6  -7   33.81   12.78 
   3   6  -7   40.67   13.57 
   3   6  -7   42.53   13.88 
  -2  -6   7   -5.48    9.01 
  -2  -6   7    0.30   12.74 
   2  -6  -7   -5.30   10.87 
   2  -6  -7    0.83   12.98 
   2  -6  -7    7.92    8.64 
   2   6  -7   -3.06   10.72 
   2   6  -7   10.07   11.11 
   2   6  -7    6.67    8.77 
   1  -6  -7   67.76   15.22 
   1  -6  -7   78.72   12.40 
  -1  -6   7   85.98   15.27 
   1  -6  -7   77.41   14.71 
   1   6  -7   94.74   15.14 
   1   6  -7   97.87   15.88 
   1   6  -7   76.63   11.78 
   0  -6   7  129.85   17.00 
   0  -6  -7  120.81   17.01 
   0  -6  -7  117.47   18.23 
   0   6  -7  129.70   16.82 
   0   6  -7   95.52   13.70 
   0   6  -7  102.36   16.71 
   0   6   7   95.13   15.99 
  -1  -6  -7   17.39   13.40 
   1  -6   7   45.17   13.63 
  -1   6  -7    9.12   13.85 
  -1   6  -7   16.17   11.43 
  -1   6  -7    5.47   10.59 
   1   6   7    9.30   13.60 
   2  -6   7  151.81   19.43 
  -2  -6  -7  145.79   18.00 
  -2   6  -7  112.81   15.97 
  -2   6  -7   99.04   15.66 
  -2   6  -7  146.11   20.32 
   2   6   7   86.86   15.58 
  -3  -6  -7    9.67   12.41 
   3  -6   7   11.02   12.31 
  -3   6  -7   11.59   11.51 
  -3   6  -7   -2.77   11.41 
   3   6   7    6.92   13.61 
  -3   6  -7    2.44   14.22 
  -4  -6  -7   21.92   12.00 
  -4   6  -7   13.86   14.35 
   4   6   7   31.75   16.11 
  -4   6  -7   64.08   14.69 
   5  -6   7  -19.38    9.71 
  -5   6  -7   12.66    9.30 
  -5   6  -7   -4.90   14.27 
   5   6   7   -1.29   14.35 
   6  -6   7   -0.40   11.30 
  -6   6  -7   12.57    5.74 
  -6   6  -7   -1.09   14.40 
   6   6   7   -3.82   15.48 
   7  -6   7   -2.39   18.31 
  -7   6  -7  -12.01   13.82 
   7   6   7   -3.83   15.29 
  -8   6  -7    4.80   17.43 
   8   6   7   45.39   18.80 
   9   6   7   19.41   18.13 
  -9   6  -7   40.05   19.55 
  13  -7  -7  -12.07   14.16 
  13   7  -7    5.44   15.55 
  12  -7  -7   16.94   16.90 
  12   7  -7   42.48   16.31 
  11  -7  -7   25.73   16.08 
  11   7  -7   24.87   14.54 
  10  -7  -7    0.95   13.46 
  10   7  -7    7.98   11.75 
   9  -7  -7   25.98   16.39 
   9   7  -7    2.25    4.41 
   8  -7  -7    3.64   13.51 
   8   7  -7   13.77   10.95 
   8   7  -7   20.51   12.48 
   7  -7  -7   30.73   15.26 
   7   7  -7   12.50   10.96 
   7   7  -7    9.34   10.65 
   6  -7  -7   14.56   13.85 
   6   7  -7    5.17   10.95 
   6   7  -7    4.58   10.18 
   5  -7  -7   20.50   14.78 
  -5  -7   7    5.81    8.32 
   5   7  -7    2.04   12.07 
   5   7  -7   19.88   11.71 
   5   7  -7   -9.33    9.11 
  -4  -7   7   18.38    9.34 
   4  -7  -7   11.44   14.08 
   4   7  -7   24.60   12.11 
   4   7  -7   20.83    9.76 
   4   7  -7   25.47   13.65 
   3  -7  -7   -1.33    6.72 
  -3  -7   7   15.80    9.56 
   3  -7  -7    5.92   16.15 
   3   7  -7  -23.40    9.45 
   3   7  -7   23.93   12.78 
  -2  -7   7    6.28    9.94 
   2  -7  -7    5.55    8.49 
   2  -7  -7   -0.48   15.24 
   2   7  -7    2.51   12.49 
   2   7  -7    7.18    8.97 
   2   7  -7   15.07   11.62 
   1  -7  -7   25.20   10.50 
   1  -7  -7   33.92   14.78 
   1   7  -7   23.57   13.05 
   1   7  -7   39.44   12.75 
   1   7  -7   47.79   11.95 
   0  -7  -7   47.47   16.82 
   0   7  -7   37.99   15.33 
   0   7  -7   34.27   12.43 
   0   7  -7   24.18   10.45 
  -1  -7  -7    6.10   13.87 
  -1   7  -7    3.95   12.38 
  -1   7  -7   15.31   11.08 
   1   7   7   11.71   13.17 
  -1   7  -7    3.02   10.73 
  -2  -7  -7   14.99   14.42 
  -2   7  -7  -15.01   10.95 
  -2   7  -7   -2.02   10.92 
   2   7   7   30.95   14.43 
  -2   7  -7    6.51   11.28 
  -3  -7  -7   12.42   13.66 
   3   7   7   15.57   14.05 
  -3   7  -7   13.42    9.18 
  -3   7  -7   -6.66   13.42 
  -4  -7  -7   17.80   12.60 
  -4   7  -7   -5.89   12.76 
   4   7   7   -1.70   13.44 
  -4   7  -7    2.81    8.69 
   5   7   7   29.13   17.05 
  -5   7  -7    6.87   14.79 
  -5   7  -7   48.28   14.95 
   6   7   7   32.51   17.46 
  -6   7  -7   34.07   16.08 
  -7   7  -7   12.33   17.69 
   7   7   7    8.80   16.60 
   8   7   7    1.27   16.44 
  -8   7  -7   21.18   19.45 
  11  -8  -7  -10.89   15.66 
  11   8  -7  -23.71   14.24 
  10  -8  -7   -0.95   14.98 
  10   8  -7   -5.02   13.52 
   9  -8  -7   -8.68   13.91 
   9   8  -7   20.13   21.15 
   8  -8  -7   15.54   15.90 
   8   8  -7  -10.81   11.79 
   7  -8  -7   18.91   16.19 
   7   8  -7   20.20   12.57 
   7   8  -7   32.63   12.48 
   6  -8  -7   14.22   15.09 
   6   8  -7   26.40   12.58 
   6   8  -7   -4.30   10.71 
   5  -8  -7   13.05   16.74 
   5   8  -7   12.69   11.94 
   5   8  -7   33.63   11.63 
   4  -8  -7   18.46   15.86 
   4   8  -7    7.08   13.02 
   4   8  -7    7.37   13.32 
   3  -8  -7   -7.58   14.25 
   3   8  -7  -24.44   10.96 
   3   8  -7   -7.90   12.08 
   2  -8  -7  -10.78   13.97 
  -2  -8   7   -5.47   10.39 
   2   8  -7   26.58   12.94 
   2   8  -7  -13.41   10.16 
   1  -8  -7   -3.28   13.68 
   1   8  -7   16.71   12.49 
   1   8  -7   27.74   10.93 
   1   8  -7   18.68   12.84 
   0  -8  -7   -2.06   13.69 
   0   8  -7   28.22   12.54 
   0   8  -7   11.40   14.82 
   0   8  -7   -4.83   10.50 
  -1  -8  -7    8.19   15.88 
  -1   8  -7    3.49   10.96 
   1   8   7  -17.22   13.00 
  -1   8  -7    4.16   14.02 
  -1   8  -7   11.51   11.79 
  -2  -8  -7    3.33   14.38 
  -2   8  -7    6.14    4.65 
   2   8   7    9.22   14.63 
  -2   8  -7  -20.02   11.24 
  -3  -8  -7    5.07   14.04 
  -3   8  -7   32.58   15.17 
   3   8   7   -0.49   15.72 
  -3   8  -7   17.97   11.64 
   4   8   7   -4.46   13.86 
  -4   8  -7   -7.04   12.99 
  -5   8  -7   17.58   16.05 
   5   8   7    0.91   15.76 
   6   8   7   -4.85   15.89 
  -6   8  -7  -12.89   14.38 
  -7   8  -7   18.80   19.30 
   7   8   7    8.69   18.78 
  10  -9  -7   10.52   16.96 
   9  -9  -7   12.41   19.15 
   8  -9  -7   21.22   17.45 
   7  -9  -7   16.08   19.30 
   7   9  -7   12.05   13.00 
   6  -9  -7   11.99   19.45 
   6   9  -7    7.55   12.84 
   5  -9  -7   13.98   17.11 
   5   9  -7   15.54   13.39 
   4  -9  -7   19.48   16.62 
   4   9  -7   30.81   14.74 
   3  -9  -7   37.43   17.44 
   3   9  -7   10.33   14.03 
   2  -9  -7   73.78   19.44 
   2   9  -7   57.94   17.05 
   2   9  -7   30.57   13.49 
   1  -9  -7  -16.99   16.80 
   1   9  -7   11.22   13.09 
   1   9  -7    2.65   12.04 
   0  -9  -7   -7.84   15.29 
   0   9  -7    1.13   13.06 
   0   9  -7   22.75   12.57 
  -1  -9  -7  -12.81   15.18 
  -1   9  -7   16.45   15.47 
  -2  -9  -7  -13.52   14.39 
  -2   9  -7   -2.40   14.24 
   2   9   7    0.19   15.14 
  -3  -9  -7    3.65   17.08 
  -3   9  -7    7.44   15.03 
   3   9   7    9.15   15.65 
   4   9   7   -0.86   15.88 
  -4   9  -7    6.90   17.09 
   5   9   7  -25.78   14.43 
  -5   9  -7   12.42   16.07 
   6   9   7   37.48   18.69 
  -6   9  -7  -16.48   17.52 
   8 -10  -7   28.66   20.16 
   7 -10  -7   -0.60   20.45 
   6 -10  -7   -4.27   20.14 
   6  10  -7    0.73   13.34 
   5 -10  -7    1.32   17.95 
   5  10  -7   32.98   15.80 
   4 -10  -7    2.38   16.91 
   4  10  -7   -3.64   13.55 
   3 -10  -7    9.91   17.58 
   3  10  -7   16.03   15.65 
   2 -10  -7   13.06   18.60 
   2  10  -7    1.44   14.43 
   1 -10  -7   41.64   19.06 
   1  10  -7   21.70   16.34 
   0 -10  -7   15.64   19.02 
   0  10  -7  -14.99   13.51 
  -1 -10  -7  -11.96   17.05 
  -1  10  -7  -13.16   15.89 
  -2 -10  -7   19.23   18.47 
  -2  10  -7  -14.91   14.73 
  -3  10  -7    4.62   16.58 
   3  10   7   11.38   18.25 
   4  10   7    3.71   18.07 
  -4  10  -7   56.38   19.85 
   3 -11  -7   40.15   21.87 
   3  11  -7    9.12   14.58 
   2 -11  -7   15.01   21.04 
   2  11  -7  -24.99   13.77 
   1 -11  -7   39.72   22.45 
   1  11  -7  -11.26   14.61 
  16   0  -8   10.31   18.44 
  15   0  -8    0.02   17.36 
  14   0  -8    3.57   16.33 
  13   0  -8   36.10   18.07 
  12   0  -8   11.48   15.26 
  12   0  -8   -2.94    9.82 
 -12   0   8   -0.89    9.82 
  11   0  -8  194.15   23.63 
 -11   0   8  216.81   19.23 
  11   0  -8  184.77   17.66 
 -11   0   8  201.58   18.63 
 -10   0   8   92.42   13.45 
 -10   0   8   97.30   12.55 
  10   0  -8   92.71   13.62 
  -9   0   8   85.73   10.76 
  -9   0   8  115.53   16.69 
   9   0  -8  124.10   17.54 
  -8   0   8  177.54   13.71 
  -8   0   8  163.92   16.24 
   8   0  -8  184.17   17.75 
   7   0  -8   32.66    9.67 
  -7   0   8   31.37    6.87 
   7   0  -8   50.73   12.13 
  -7   0   8   42.02    9.99 
   6   0  -8   33.09    8.94 
   6   0  -8   52.19   10.85 
  -6   0   8   51.35    9.62 
  -6   0   8   47.57    6.48 
   6   0  -8   56.90    6.87 
   5   0  -8  622.09   24.48 
  -5   0   8  646.89   22.16 
   5   0  -8  690.89   22.84 
   5   0  -8  631.12   16.61 
   4   0  -8   -8.30    6.91 
   4   0  -8    3.47    8.93 
   4   0  -8   -0.45    4.29 
  -4   0   8    1.43    7.55 
   3   0  -8  193.60   15.04 
  -3   0   8  175.63   15.00 
   2   0  -8  130.79   14.55 
   2   0  -8  156.27   15.00 
  -2   0   8  149.02   15.12 
   1   0  -8  139.03   13.82 
  -1   0   8  155.29   15.84 
   1   0  -8  174.31   16.86 
   0   0   8   34.12    9.48 
   0   0  -8   32.81    9.86 
   0   0   8   34.56    7.09 
   0   0  -8   70.88   11.97 
  -1   0  -8    7.74    9.56 
  -1   0  -8   12.04    9.95 
   1   0   8   21.47   10.04 
   1   0   8    9.23    6.40 
   2   0   8   71.01    9.71 
  -2   0  -8   63.33   14.47 
  -2   0  -8   77.96   12.83 
  -3   0  -8  361.37   19.64 
   3   0   8  341.23   17.80 
  -3   0  -8  346.93   23.14 
  -4   0  -8   33.00   11.42 
   4   0   8   29.30   10.74 
  -4   0  -8   31.24   15.24 
   5   0   8   40.93   12.70 
  -5   0  -8   22.04   14.16 
  -5   0  -8   29.01   11.61 
  -6   0  -8  -10.30   13.07 
   6   0   8   25.54   12.07 
  -6   0  -8   -2.64   10.29 
  -7   0  -8   62.77   18.76 
   7   0   8   96.12   16.35 
  -7   0  -8  108.15   14.44 
   8   0   8   11.77   12.93 
   9   0   8   16.73   14.18 
  10   0   8   24.56   14.99 
  11   0   8  -24.92   13.02 
  16  -1  -8  -12.68   18.24 
  16   1  -8    2.16   17.48 
  15  -1  -8   45.45   20.61 
  15   1  -8    6.07   18.08 
  14  -1  -8   -4.45   16.12 
  14   1  -8   -3.98   15.06 
  13  -1  -8  -28.58   10.51 
  13  -1  -8   18.96   16.33 
 -13   1   8    7.59   12.06 
  13   1  -8   16.01   15.29 
  12  -1  -8   10.74   11.06 
 -12   1   8    2.76   10.78 
  12   1  -8  -14.61   14.75 
  12   1  -8   11.48   14.49 
  11  -1  -8    1.72   10.91 
 -11  -1   8   22.36    9.47 
 -11   1   8   32.39    9.98 
 -11   1   8   18.26   10.97 
  11   1  -8   17.22    9.66 
  11   1  -8   13.27   13.52 
  10  -1  -8   18.38   11.36 
 -10  -1   8    7.75   10.84 
 -10  -1   8   -3.47    7.47 
 -10   1   8    5.17    9.57 
  10   1  -8  -15.21   12.40 
 -10   1   8   -3.36    9.29 
  10   1  -8   -0.07    9.79 
   9  -1  -8    1.09   10.77 
  -9  -1   8    9.91    7.41 
  -9  -1   8    7.88   10.72 
   9   1  -8   26.82   10.57 
  -9   1   8    5.38    8.70 
  -9   1   8    9.08    9.00 
   9   1  -8   14.51   12.62 
  -8  -1   8   30.54   11.01 
  -8  -1   8   24.00    6.38 
   8  -1  -8   28.27   12.05 
  -8   1   8   20.56    8.79 
  -8   1   8   45.44    9.03 
   8   1  -8   26.31   11.12 
   8   1  -8   44.49   11.78 
   7  -1  -8  555.45   20.44 
  -7  -1   8  539.80   24.40 
  -7  -1   8  550.62   14.53 
   7  -1  -8  515.23   23.13 
   7  -1  -8  580.47   20.21 
   7   1  -8  531.16   23.29 
   7   1  -8  542.57   23.93 
  -7   1   8  547.97   19.88 
  -7   1   8  528.19   20.03 
   6  -1  -8   54.77   11.27 
   6  -1  -8   58.34    8.83 
   6  -1  -8   56.77    8.43 
  -6  -1   8   61.66   11.30 
   6   1  -8   51.75   10.26 
   6   1  -8   56.04   11.10 
  -6   1   8   39.23    7.69 
  -6   1   8   56.80    9.18 
   5  -1  -8    9.05    6.37 
  -5  -1   8    8.74    8.53 
   5  -1  -8   11.89    7.09 
   5  -1  -8   16.98   10.38 
   5   1  -8   16.27    8.89 
   5   1  -8   -1.85    9.62 
  -5   1   8   11.82    7.39 
   4  -1  -8   -0.35    5.32 
  -4  -1   8    6.01    8.21 
   4  -1  -8   -5.22    6.68 
   4  -1  -8   -1.81    8.75 
  -4   1   8   -4.72    6.77 
   4   1  -8   -0.02    2.78 
   4   1  -8    7.07    8.40 
   4   1  -8   -2.75    9.76 
   3  -1  -8  206.17   14.36 
  -3  -1   8  204.18   16.18 
   3  -1  -8  204.66   13.12 
   3  -1  -8  218.45   17.94 
  -3   1   8  226.10   14.36 
   3   1  -8  185.58   14.73 
   3   1  -8  246.76   17.45 
  -2  -1   8   13.48    9.26 
   2  -1  -8   14.55    8.14 
   2  -1  -8   -5.75    8.64 
   2   1  -8    6.46    4.06 
  -2   1   8   14.44    8.08 
   2   1  -8   -2.89    8.79 
   2   1  -8   -2.45    7.80 
  -1  -1   8  257.89   18.23 
   1  -1  -8  268.18   17.09 
   1  -1  -8  255.86   16.82 
   1   1  -8  283.70    8.96 
   1   1  -8  249.35   16.45 
   1   1  -8  280.18   18.53 
  -1   1   8  265.03   13.31 
  -1   1   8  279.45   16.92 
   0  -1  -8   34.03    9.82 
   0  -1  -8   56.03   11.85 
   0  -1   8   41.82    5.78 
   0  -1   8   23.69    9.68 
   0   1  -8   47.50    6.03 
   0   1   8   42.07   10.67 
   0   1  -8   48.19   11.38 
   0   1  -8   24.13    9.77 
   0   1   8   32.32    7.88 
  -1  -1  -8  125.16   17.62 
  -1  -1  -8  116.54   15.86 
   1  -1   8  138.86   17.39 
   1  -1   8  110.75    9.02 
  -1   1  -8  104.03   14.71 
  -1   1  -8  116.63   15.59 
   1   1   8  113.88   12.20 
   2  -1   8    3.53    6.52 
   2  -1   8   18.67   11.80 
  -2  -1  -8   16.04   10.22 
  -2  -1  -8   14.00   12.51 
  -2   1  -8   18.96   10.09 
  -2   1  -8   22.03   13.22 
   2   1   8   14.01    8.87 
  -3  -1  -8    3.09   11.96 
  -3  -1  -8   25.14   10.70 
   3  -1   8   25.27    8.62 
  -3   1  -8   14.46   13.34 
  -3   1  -8   40.34   11.85 
   3   1   8   16.74    9.69 
  -4  -1  -8   79.23   12.71 
   4  -1   8  101.96   13.25 
  -4  -1  -8   62.20   16.37 
  -4   1  -8  104.57   17.34 
  -4   1  -8  118.86   17.13 
   4   1   8  107.80   14.65 
   5  -1   8  419.35   21.91 
  -5  -1  -8  423.65   30.08 
  -5  -1  -8  428.41   21.33 
  -5   1  -8  451.98   24.46 
   5   1   8  373.57   23.52 
  -5   1  -8  475.17   29.68 
   6  -1   8  136.22   16.66 
  -6  -1  -8  129.37   15.74 
  -6  -1  -8  131.78   21.25 
  -6   1  -8  105.36   18.49 
   6   1   8  101.00   15.97 
  -6   1  -8  128.55   16.09 
  -7  -1  -8   26.90   17.76 
   7  -1   8   30.40   12.48 
  -7  -1  -8   19.92   10.13 
  -7   1  -8   57.50   13.63 
  -7   1  -8   33.93   16.85 
   7   1   8   29.20   13.50 
   8  -1   8   11.05   12.10 
  -8   1  -8    1.77   12.80 
   8   1   8    4.46   12.42 
   9  -1   8    9.82   13.02 
   9   1   8    6.16   13.80 
  10  -1   8   -3.57   13.03 
  10   1   8   16.34   14.46 
  11  -1   8   13.13   15.31 
  11   1   8   -7.28   15.19 
  16  -2  -8   -9.78   19.23 
  16   2  -8   14.56   18.57 
  15  -2  -8  -17.53   17.26 
  15   2  -8   -0.86   16.19 
  14  -2  -8   -6.58   17.08 
  14   2  -8   13.98   15.56 
  13  -2  -8    7.81   12.31 
  13   2  -8    3.27   14.47 
  12  -2  -8   -2.52   11.99 
 -12   2   8   -4.36   11.34 
  12   2  -8    4.77   14.21 
  11  -2  -8   30.69   12.76 
 -11  -2   8   17.70    9.68 
  11   2  -8   45.55   10.18 
 -11   2   8   17.79   11.35 
  11   2  -8   18.53   13.84 
 -10  -2   8   26.70    8.03 
  10  -2  -8   37.74   13.14 
 -10   2   8   49.08    9.51 
  10   2  -8   -1.75    9.02 
  10   2  -8   34.27   13.92 
 -10   2   8   34.52   11.66 
   9  -2  -8   20.33   12.54 
  -9  -2   8    0.76   11.03 
  -9  -2   8   10.37    6.42 
  -9   2   8   15.29    8.26 
   9   2  -8   -7.01    9.12 
  -9   2   8   -7.81    9.36 
   9   2  -8   12.23   12.80 
  -8  -2   8   21.81   11.62 
   8  -2  -8   -1.34    4.88 
   8  -2  -8   21.69   12.85 
  -8  -2   8   13.58    5.21 
  -8   2   8   16.16    9.66 
   8   2  -8    7.19    9.85 
   8   2  -8   13.93   11.24 
  -8   2   8   21.16    8.01 
   7  -2  -8   43.47   13.70 
  -7  -2   8   50.77   12.98 
   7  -2  -8   28.63    7.24 
   7  -2  -8   56.49    8.58 
   7   2  -8   54.44   12.18 
   7   2  -8   52.45   11.10 
  -7   2   8   31.36    9.63 
   7   2  -8   42.02   11.20 
  -7   2   8   47.93    8.50 
   6  -2  -8   -1.38    4.55 
   6  -2  -8   16.01    6.58 
   6  -2  -8   32.41   12.54 
  -6  -2   8   21.62    9.88 
  -6   2   8   17.09    8.13 
   6   2  -8    9.53    8.31 
   6   2  -8   15.93   10.05 
   6   2  -8   25.09   10.95 
  -6   2   8   12.00    7.01 
   5  -2  -8   30.77   10.56 
  -5  -2   8   10.74    9.92 
   5  -2  -8   21.05    7.03 
  -5   2   8   22.40    7.56 
   5   2  -8   23.74   10.22 
   5   2  -8   29.41    7.39 
   5   2  -8    2.20    9.33 
  -4  -2   8   -2.22    8.98 
   4  -2  -8   -3.75    5.92 
   4  -2  -8   -5.36    6.11 
   4  -2  -8    5.77   10.65 
   4   2  -8   -1.27    4.98 
  -4   2   8   -0.57    6.28 
   4   2  -8   -5.42    8.76 
   4   2  -8   -2.08    9.60 
   3  -2  -8   96.60   13.34 
   3  -2  -8   93.88   12.56 
   3  -2  -8  100.76   12.45 
  -3  -2   8  103.98   15.21 
  -3   2   8   78.28    9.66 
   3   2  -8   82.03   11.76 
   3   2  -8  113.88   14.22 
   3   2  -8   92.76    6.49 
   3   2  -8   96.09    5.99 
  -2  -2   8   36.22   10.33 
   2  -2  -8   35.65   11.49 
   2  -2  -8   36.71    9.36 
   2   2  -8   27.66   10.00 
  -2   2   8   29.12    8.12 
   2   2  -8   29.66    9.70 
   1  -2  -8   69.78   11.36 
  -1  -2   8   74.14   11.32 
   1  -2  -8   98.16   14.19 
   1   2  -8  100.80   13.67 
   1   2  -8  100.18   13.44 
  -1   2   8   87.79   11.03 
   0  -2  -8    0.65    9.77 
   0  -2   8   20.60   10.49 
   0  -2  -8   -1.41    9.86 
   0   2  -8   -3.67    8.91 
   0   2   8    4.53    7.74 
   0   2  -8  -13.47    9.53 
  -1  -2  -8   10.24   10.67 
  -1  -2  -8    1.90   10.28 
   1  -2   8   18.44   10.48 
   1  -2   8   13.69    4.83 
  -1   2  -8   16.12   10.45 
  -1   2  -8   21.66   11.53 
   1   2   8   37.07   10.31 
   2  -2   8   29.37   12.87 
  -2  -2  -8   50.87   14.46 
   2  -2   8   34.82    7.12 
  -2  -2  -8   26.84   11.46 
  -2   2  -8   44.40   12.83 
   2   2   8   57.30   11.96 
  -2   2  -8   37.34   13.44 
   3  -2   8    4.25    7.33 
  -3  -2  -8   15.36   13.87 
  -3  -2  -8   25.02   10.46 
   3  -2   8   22.47   12.63 
  -3   2  -8    8.13   13.45 
  -3   2  -8   -2.34   11.15 
   3   2   8    1.96   10.31 
  -4  -2  -8   75.36   12.89 
  -4  -2  -8  111.57   19.08 
   4  -2   8   92.46   12.28 
  -4   2  -8   95.66   14.69 
  -4   2  -8  131.34   18.76 
   4   2   8   95.42   14.96 
   5  -2   8    5.13    9.86 
  -5  -2  -8    4.64   10.15 
  -5  -2  -8   -7.66   13.73 
  -5   2  -8   40.75   15.33 
   5   2   8    0.02   11.46 
  -5   2  -8   11.29   12.05 
  -6  -2  -8   13.64    9.32 
  -6  -2  -8    7.54   15.98 
   6  -2   8    4.41   10.12 
  -6   2  -8   -7.30   11.74 
  -6   2  -8   16.62   14.79 
   6   2   8   13.15   12.13 
   7  -2   8    5.53   11.10 
  -7  -2  -8   16.38   17.92 
   7   2   8   13.37   13.71 
  -7   2  -8   10.89   15.63 
  -7   2  -8   31.93   13.88 
   8  -2   8   10.45   12.15 
  -8   2  -8   -5.63   12.76 
  -8   2  -8   -6.64   17.01 
   8   2   8    8.57   13.79 
   9  -2   8   10.29   12.61 
   9   2   8  -26.94   11.63 
  10  -2   8   39.58   15.25 
  10   2   8   -6.50   14.72 
  11  -2   8   20.11   15.17 
  11   2   8   13.94   16.23 
  15   3  -8   -0.09   17.32 
  14   3  -8   -5.01   13.90 
  13  -3  -8   36.96   14.75 
  13   3  -8   10.05   13.53 
  12  -3  -8   -8.23   11.97 
  12   3  -8   23.40   14.12 
  11  -3  -8   32.99   14.27 
  11   3  -8    4.19   12.52 
 -11   3   8    4.47   10.70 
  10  -3  -8   14.99   13.50 
 -10  -3   8    1.15    6.96 
 -10   3   8    9.16   10.63 
  10   3  -8   23.58   12.49 
  10   3  -8   -7.18    8.09 
  -9  -3   8   21.04    6.06 
   9  -3  -8   19.36   12.77 
   9  -3  -8   45.59   12.91 
   9   3  -8   23.91   12.22 
   9   3  -8   30.42   10.00 
  -9   3   8   11.45   10.61 
  -9   3   8   31.15    7.41 
   8  -3  -8   96.42   17.43 
   8  -3  -8   96.31   14.48 
  -8   3   8   72.12   12.75 
   8   3  -8   59.26   11.76 
  -8   3   8   81.55   10.43 
   7  -3  -8   19.42   10.46 
  -7  -3   8    1.67   11.79 
   7  -3  -8   15.66   13.85 
  -7   3   8   11.60    9.95 
  -7   3   8   15.09    6.29 
   7   3  -8   27.43   10.18 
   7   3  -8   31.82   13.12 
   7   3  -8   28.64   10.64 
   6  -3  -8  115.76   16.26 
  -6  -3   8  142.36   17.08 
   6  -3  -8  132.62   17.08 
   6  -3  -8  127.06    9.91 
  -6   3   8  109.17   15.96 
   6   3  -8  122.82   12.69 
   6   3  -8   95.99   13.40 
  -6   3   8   93.29   10.36 
   6   3  -8  144.25   16.93 
   5  -3  -8   70.28    9.66 
   5  -3  -8  101.12   12.82 
   5  -3  -8  126.64   17.67 
  -5  -3   8   84.68   13.00 
   5   3  -8   87.39   13.02 
   5   3  -8   93.05   12.56 
  -5   3   8   90.51   10.21 
   5   3  -8  111.23   10.39 
   4  -3  -8  207.71   13.15 
  -4  -3   8  208.74   19.19 
   4  -3  -8  196.85   20.25 
   4  -3  -8  194.18   16.41 
   4   3  -8  214.22   16.56 
   4   3  -8  194.31    9.21 
  -4   3   8  204.86   12.69 
   4   3  -8  219.86   19.08 
   3  -3  -8   -1.32    7.61 
   3  -3  -8    3.47   10.37 
  -3  -3   8    0.45    9.92 
   3  -3  -8   14.84    7.57 
   3   3  -8   11.78    9.12 
   3   3  -8    1.60    3.78 
   3   3  -8    7.40   10.69 
   2  -3  -8    6.90   11.36 
  -2  -3   8   25.72   10.03 
   2  -3  -8   31.06    9.50 
   2  -3  -8   29.90    9.00 
   2   3  -8   26.64   10.25 
   2   3  -8   14.84   10.67 
   2   3  -8   34.29    6.09 
   1  -3  -8   62.09   11.24 
   1  -3  -8   52.09   11.87 
  -1  -3   8   53.23   11.41 
   1   3  -8   59.81   13.12 
   1   3  -8   57.14   13.54 
  -1   3   8   53.85   11.07 
   1   3  -8   50.80    8.16 
   0  -3  -8    6.87   10.76 
   0  -3  -8   16.07   10.42 
   0  -3   8   20.07   11.44 
   0   3  -8   25.38   11.62 
   0   3   8    5.61    9.36 
   0   3  -8   10.43    7.91 
   0   3  -8   16.71   11.93 
   1  -3   8   -2.24   11.33 
  -1  -3  -8   -6.00   11.04 
  -1  -3  -8  -10.52   10.90 
   1  -3   8   -3.57    3.93 
   1   3   8    0.77   10.21 
  -1   3  -8   23.19   11.60 
  -1   3  -8    0.10   11.08 
   2  -3   8   -9.05   10.94 
  -2  -3  -8   13.43   10.94 
   2  -3   8   -1.86    5.54 
  -2  -3  -8    8.29   12.74 
  -2   3  -8   -0.59   11.85 
   2   3   8   -6.43   10.64 
  -2   3  -8    5.18   11.72 
   3  -3   8   50.61   14.32 
   3  -3   8   49.89    8.73 
  -3  -3  -8   60.17   16.17 
  -3  -3  -8   44.69   12.21 
  -3   3  -8   42.46   13.89 
  -3   3  -8   42.10   13.59 
   3   3   8   33.72   12.82 
  -4  -3  -8  123.76   14.69 
   4  -3   8  130.40   21.09 
  -4  -3  -8  113.20   17.86 
   4  -3   8  105.17   13.92 
  -4   3  -8  126.47   18.10 
  -4   3  -8  138.52   18.41 
   4   3   8  138.39   18.06 
  -5  -3  -8   68.11   12.28 
   5  -3   8   56.31   10.94 
  -5  -3  -8   89.98   18.20 
   5   3   8   91.85   16.66 
  -5   3  -8   44.19   14.37 
  -5   3  -8   84.62   16.79 
  -6  -3  -8    9.35    9.49 
  -6  -3  -8   25.38   17.22 
   6  -3   8    7.02    9.92 
  -6   3  -8    9.52   13.38 
   6   3   8   17.90   12.86 
  -6   3  -8   17.68   14.38 
   7  -3   8   20.20   11.13 
   7   3   8   18.45   14.13 
  -7   3  -8   18.16   15.43 
  -7   3  -8   42.36   15.91 
   8  -3   8   13.17   12.38 
  -8   3  -8   26.61   15.52 
   8   3   8   18.92   14.26 
  -8   3  -8    8.99   16.60 
   9  -3   8   13.66   14.32 
  -9   3  -8   22.32   15.78 
   9   3   8   14.47   14.84 
  10  -3   8   21.74   14.18 
  10   3   8    3.11   15.37 
  11  -3   8  -16.14   13.46 
  11   3   8   -0.36   15.71 
  15   4  -8    3.50   16.39 
  14  -4  -8   16.19   15.55 
  14   4  -8   36.15   17.10 
  13  -4  -8   31.19   15.49 
  13   4  -8   36.33   15.86 
  12  -4  -8   66.62   16.54 
  12   4  -8   68.43   16.38 
  11  -4  -8    8.50   13.86 
  11   4  -8    3.14   12.36 
  10  -4  -8   92.92   17.63 
  10   4  -8   61.27   10.63 
 -10   4   8   69.96   14.36 
  10   4  -8   62.86   14.47 
   9  -4  -8  122.69   18.91 
   9  -4  -8   89.44   15.84 
  -9   4   8   69.37   13.43 
   9   4  -8  103.86   14.80 
   9   4  -8  148.51   17.43 
  -8  -4   8    8.36    4.02 
   8  -4  -8   12.50   12.26 
   8  -4  -8  -11.93   11.38 
   8   4  -8  -12.52   10.02 
  -8   4   8   -9.01    9.75 
   8   4  -8    0.85    9.52 
   7  -4  -8   65.65   13.68 
   7  -4  -8   41.33   13.83 
   7   4  -8   99.06   17.34 
   7   4  -8   52.19   12.10 
   7   4  -8   71.56   11.45 
  -7   4   8   51.02   12.55 
   6  -4  -8   30.95    4.75 
   6  -4  -8   22.54   11.10 
   6  -4  -8   22.68   13.04 
  -6  -4   8   39.24   12.61 
   6   4  -8   29.67   12.65 
   6   4  -8   29.21    9.09 
   6   4  -8   26.24   10.86 
  -6   4   8   30.62   11.88 
   5  -4  -8   49.80   11.32 
  -5  -4   8   42.23   12.48 
   5  -4  -8   33.99    6.23 
   5  -4  -8   30.50   14.54 
   5   4  -8   38.89   12.99 
   5   4  -8   35.53   11.57 
   5   4  -8   42.03    8.09 
   4  -4  -8   26.13    7.17 
  -4  -4   8   37.52   13.13 
   4  -4  -8   19.04   10.38 
   4  -4  -8   25.76   13.84 
   4   4  -8   40.46   12.22 
   4   4  -8   45.13   12.92 
   4   4  -8   37.14    6.41 
   3  -4  -8    6.72    9.55 
   3  -4  -8   31.02    8.21 
  -3  -4   8   31.93   12.69 
   3  -4  -8   26.53   13.97 
   3   4  -8   15.40   11.73 
   3   4  -8   19.98    5.48 
   3   4  -8   14.87   11.87 
   2  -4  -8  144.89   15.46 
   2  -4  -8  130.29   17.32 
   2  -4  -8  128.82   18.44 
  -2  -4   8  129.19   18.89 
   2   4  -8  166.28   12.54 
   2   4  -8  152.49   19.29 
   2   4  -8  133.28   18.40 
   1  -4  -8   82.70   12.42 
  -1  -4   8   99.34   15.35 
   1  -4  -8   72.97   15.93 
  -1   4   8   77.75   13.99 
   1   4  -8   91.79   15.32 
   1   4  -8   84.16   15.52 
   1   4  -8   79.63    9.96 
   0  -4   8  160.91   20.14 
   0  -4  -8  173.83   18.30 
   0  -4  -8  204.23   20.81 
   0   4  -8  194.43   20.60 
   0   4   8  188.22   18.89 
   0   4  -8  162.21   15.70 
   0   4  -8  175.26   19.91 
  -1  -4  -8  -10.45   11.54 
   1  -4   8  -21.41   10.82 
  -1  -4  -8   -1.28   11.54 
   1  -4   8    5.71    4.03 
  -1   4  -8   12.17    9.47 
  -1   4  -8    5.27   10.91 
  -1   4  -8    7.67   12.23 
   1   4   8    9.92   11.57 
   2  -4   8  144.81    9.96 
  -2  -4  -8  147.37   21.56 
   2  -4   8  144.93   18.26 
  -2  -4  -8  147.28   18.42 
  -2   4  -8  148.93   20.71 
  -2   4  -8  159.46   18.97 
  -2   4  -8  148.15   18.54 
   2   4   8  148.46   18.63 
   3  -4   8  150.46   12.78 
  -3  -4  -8  156.85   20.49 
  -3  -4  -8  161.03   19.17 
   3  -4   8  165.06   21.43 
  -3   4  -8  150.05   21.20 
  -3   4  -8  146.94   19.73 
   3   4   8  175.63   20.91 
  -3   4  -8  162.06   20.85 
  -4  -4  -8   -3.81   10.34 
  -4  -4  -8    3.68   14.73 
   4  -4   8   -4.64    7.52 
   4   4   8   21.83   13.61 
  -4   4  -8   -9.58   11.46 
  -4   4  -8    5.92   13.49 
  -4   4  -8    3.83   12.60 
   5  -4   8   -3.92    8.25 
  -5  -4  -8  -12.00    9.67 
  -5  -4  -8    3.80   15.50 
   5   4   8    9.22   13.05 
  -5   4  -8    6.13   13.56 
  -5   4  -8   18.01   14.33 
  -5   4  -8   -0.95   17.99 
   6  -4   8   -8.49    8.71 
  -6  -4  -8  -21.37   15.43 
  -6   4  -8   15.87   13.31 
   6   4   8    3.31   13.50 
  -6   4  -8    6.48   14.32 
   7  -4   8   -1.66   10.21 
   7   4   8   14.84   14.53 
  -7   4  -8   -2.07   14.06 
  -7   4  -8    9.43   15.36 
   8  -4   8   26.97   12.46 
  -8   4  -8   39.58   17.26 
   8   4   8   26.76   15.60 
   9  -4   8   -5.91   11.45 
   9   4   8   29.18   16.45 
  -9   4  -8   26.74   17.30 
  10  -4   8   32.63   15.90 
  10   4   8   19.90   17.28 
  14  -5  -8   28.27   17.22 
  14   5  -8    0.89   16.06 
  13  -5  -8   13.38   15.57 
  13   5  -8   28.67   15.90 
  12  -5  -8    1.36   13.26 
  12   5  -8   -8.42   12.70 
  11  -5  -8   25.10   14.65 
  11   5  -8   18.06   13.87 
  10  -5  -8   18.91   14.37 
  10   5  -8   16.10   12.57 
   9  -5  -8  -23.62   12.22 
   9   5  -8    5.09    8.71 
   9   5  -8   16.77    6.81 
   8  -5  -8    9.89   14.34 
   8  -5  -8    8.96   12.86 
   8   5  -8   17.42    9.74 
   8   5  -8   15.00   10.71 
  -8   5   8    6.52   10.86 
   7  -5  -8   12.73   11.30 
  -7  -5   8    3.79    4.65 
   7  -5  -8    3.28   13.00 
   7   5  -8   -8.10    9.41 
  -7   5   8    8.17   11.36 
   7   5  -8   -0.33   13.08 
   7   5  -8   11.69    9.60 
   6  -5  -8   47.64   14.16 
  -6  -5   8   20.26    5.22 
   6  -5  -8   28.29   15.91 
   6   5  -8   14.61   12.22 
   6   5  -8   18.67    9.01 
   6   5  -8   25.53   11.12 
  -6   5   8   22.43   12.02 
   5  -5  -8   10.02   11.67 
   5  -5  -8   14.81   13.01 
   5   5  -8    3.54   10.43 
   5   5  -8   10.87   12.62 
   5   5  -8    8.53    7.74 
  -4  -5   8   17.47   19.85 
   4  -5  -8   47.30   15.68 
   4  -5  -8   40.13    7.43 
   4  -5  -8   34.57   11.56 
   4   5  -8   51.90    7.86 
   4   5  -8   28.45   11.34 
   4   5  -8   41.98   13.99 
  -3  -5   8  149.43   20.99 
   3  -5  -8   94.18   12.63 
   3  -5  -8   79.90   15.77 
   3  -5  -8  109.95   15.39 
   3   5  -8   67.05   13.54 
   3   5  -8   93.26   16.09 
   3   5  -8  115.03   11.43 
  -2  -5   8  141.06   20.47 
   2  -5  -8   93.82   18.07 
   2  -5  -8   96.08   15.14 
   2  -5  -8  113.80   12.49 
   2   5  -8   95.41   16.98 
   2   5  -8  122.08   17.25 
   2   5  -8   93.22   12.70 
   1  -5  -8   47.40   12.09 
   1  -5  -8   43.20   15.79 
   1  -5  -8   63.95   12.47 
  -1  -5   8   52.14   14.77 
   1   5  -8   44.90   13.68 
   1   5  -8   72.48   14.69 
   1   5  -8   41.13    9.72 
   0  -5   8   -5.10   12.43 
   0  -5  -8   -3.59   11.08 
   0  -5  -8   17.71   13.68 
   0   5  -8   -7.06   12.76 
   0   5  -8  -15.77   10.81 
   0   5  -8   -4.63    8.43 
   0   5   8    6.99   11.88 
   1  -5   8   15.05   12.82 
   1  -5   8   30.48    5.93 
  -1  -5  -8   32.08   13.48 
  -1  -5  -8   45.23   14.44 
  -1   5  -8   44.16   13.75 
  -1   5  -8   38.46   13.82 
   1   5   8   30.13   13.04 
  -1   5  -8   25.70   10.69 
  -2  -5  -8  -15.58   12.23 
   2  -5   8   -5.94    6.15 
  -2  -5  -8   21.04   13.07 
   2  -5   8   19.46   12.84 
  -2   5  -8  -17.68   10.67 
  -2   5  -8    4.70   10.60 
  -2   5  -8   -9.59   11.86 
   2   5   8   13.36   14.08 
  -3  -5  -8   -5.84   11.85 
   3  -5   8   13.40    7.77 
   3   5   8   42.66   15.28 
  -3   5  -8   11.33   11.11 
  -3   5  -8   11.79   13.71 
  -3   5  -8   23.34   13.43 
  -4  -5  -8   23.44   11.48 
   4  -5   8   21.44    9.00 
  -4   5  -8    5.54   11.89 
  -4   5  -8    6.60   12.65 
  -4   5  -8   -8.01   13.64 
   4   5   8   -2.63   14.24 
  -5  -5  -8    5.43   10.74 
   5  -5   8  -18.76    7.98 
   5   5   8    2.67   13.85 
  -5   5  -8   19.03   13.22 
  -5   5  -8   19.57   15.12 
   6  -5   8   16.10   10.71 
  -6   5  -8   10.05   14.54 
  -6   5  -8    3.92   13.17 
   6   5   8   14.99   14.65 
   7  -5   8    8.42   11.48 
   7   5   8   -5.15   13.80 
  -7   5  -8   26.76   16.68 
  -7   5  -8   11.73   13.81 
   8   5   8   14.32   16.16 
  -8   5  -8   36.33   18.33 
   9   5   8   21.50   17.78 
  -9   5  -8   38.51   19.00 
  10   5   8   12.45   18.52 
  13  -6  -8   -0.82   15.64 
  13   6  -8   -3.04   14.56 
  12  -6  -8    9.46   15.32 
  12   6  -8  -11.56   13.81 
  11  -6  -8    1.92   14.41 
  11   6  -8   31.52   14.33 
  10  -6  -8   45.19   16.97 
  10   6  -8   33.18   12.93 
   9  -6  -8   14.77   15.75 
   9   6  -8  -18.21    8.12 
   9   6  -8   14.50   12.06 
   8  -6  -8   11.89   14.90 
   8   6  -8   -5.84    9.63 
   8   6  -8   -5.59    9.33 
   7  -6  -8   -8.68   13.87 
   7   6  -8   -3.57   10.05 
   7   6  -8    6.26    9.52 
   6  -6  -8  -13.96   12.73 
   6  -6  -8   19.78   20.03 
  -6  -6   8    3.68    8.61 
   6   6  -8    9.31   10.93 
   6   6  -8   17.57   13.43 
   6   6  -8    2.51    9.38 
   5  -6  -8   42.26   14.76 
  -5  -6   8   54.63    8.29 
   5  -6  -8   47.77   15.34 
   5   6  -8   53.49   10.15 
   5   6  -8   39.85   13.07 
   5   6  -8   46.63   13.61 
   4  -6  -8    1.20    5.91 
   4  -6  -8    9.58   14.33 
   4  -6  -8   -2.92   11.56 
   4   6  -8   -2.01   10.46 
   4   6  -8    0.18    7.20 
   4   6  -8   -6.77   12.20 
   3  -6  -8   18.40    7.99 
   3  -6  -8   27.37   13.13 
   3  -6  -8    2.53   13.82 
   3   6  -8    7.44   11.70 
   3   6  -8   12.89   12.91 
   2  -6  -8  147.56   21.03 
   2  -6  -8   92.81   15.33 
   2  -6  -8  118.60   14.97 
   2   6  -8  144.41   15.77 
   2   6  -8  155.00   20.61 
   2   6  -8  106.53   17.64 
   1  -6  -8   31.22   13.58 
   1  -6  -8   33.62   16.74 
   1  -6  -8   54.15   11.87 
   1   6  -8   42.57   10.46 
   1   6  -8   33.63   13.56 
   1   6  -8   26.30   13.07 
   0  -6  -8  -21.19   12.98 
   0  -6  -8   -5.19   10.82 
   0  -6  -8   -2.23   10.78 
   0   6  -8    7.71   13.65 
   0   6  -8    0.56   12.36 
   0   6  -8    3.18    9.25 
   0   6   8   -4.01   12.28 
  -1  -6  -8   -2.34   13.22 
  -1  -6  -8   23.61   13.06 
  -1   6  -8   14.97   10.97 
   1   6   8   57.08   16.02 
  -1   6  -8   13.91   12.49 
  -1   6  -8    3.96   12.01 
  -2  -6  -8   68.34   15.64 
  -2   6  -8   47.08   13.01 
   2   6   8   69.55   16.54 
  -2   6  -8   36.44   13.26 
  -2   6  -8   26.87   13.57 
  -3  -6  -8   -1.49   12.22 
  -3   6  -8   12.74   12.48 
   3   6   8   -4.54   13.17 
  -3   6  -8  -26.78    9.86 
  -3   6  -8   14.62   15.07 
  -4  -6  -8   28.42   13.22 
  -4   6  -8   19.35   13.75 
  -4   6  -8   26.73   15.16 
   4   6   8   18.75   14.85 
  -5   6  -8   -2.72   12.89 
   5   6   8    4.00   15.29 
  -5   6  -8    9.63   12.81 
  -6   6  -8    5.43   12.13 
   6   6   8  -13.16   14.06 
  -6   6  -8  -10.64   15.08 
   7   6   8   14.77   16.90 
  -7   6  -8   -7.62   15.61 
   8   6   8   36.61   18.49 
  -8   6  -8  -24.33   16.78 
   9   6   8    0.26   17.83 
  -9   6  -8   10.83   20.21 
  12  -7  -8  -15.15   15.47 
  12   7  -8    0.30   13.55 
  11  -7  -8   17.16   17.35 
  11   7  -8   39.40   14.87 
  10  -7  -8    9.48   15.69 
  10   7  -8    3.44    5.77 
   9  -7  -8   27.24   15.75 
   9   7  -8   24.88   12.74 
   8  -7  -8  -15.06   12.73 
   8   7  -8   -2.32    9.77 
   8   7  -8   -6.83   10.20 
   7  -7  -8   12.85   16.34 
   7   7  -8   23.23   11.42 
   7   7  -8   37.47   11.91 
   6  -7  -8   36.47   15.58 
   6   7  -8    0.84   10.88 
   6   7  -8    6.30    9.63 
   5  -7  -8   -1.41   14.67 
   5   7  -8   13.34   11.85 
   5   7  -8   13.13   13.53 
   5   7  -8   -7.33    8.70 
  -4  -7   8  -12.23   13.38 
   4  -7  -8   27.18   15.75 
   4   7  -8   -4.26   11.11 
   4   7  -8    7.41   10.72 
   3  -7  -8    1.88   16.17 
   3   7  -8    3.29   12.41 
   3   7  -8   19.94   13.40 
   2  -7  -8  -10.54    8.56 
   2  -7  -8    1.81   15.52 
   2   7  -8   -4.74   12.71 
   2   7  -8   28.58   12.87 
   2   7  -8   -3.02    8.14 
   1  -7  -8   90.05   13.26 
   1  -7  -8   70.03   17.96 
   1   7  -8   75.25   15.53 
   1   7  -8   30.76   15.15 
   1   7  -8   75.27   12.35 
   0  -7  -8    1.05   15.18 
   0  -7  -8    2.12   11.51 
   0   7  -8    2.74   11.03 
   0   7  -8   -5.91   13.44 
   0   7  -8   11.84    9.73 
  -1  -7  -8   47.13   15.97 
   1   7   8   28.11   14.60 
  -1   7  -8   22.05   11.38 
  -1   7  -8   28.52   12.77 
  -1   7  -8   14.17   14.88 
  -2  -7  -8   12.17   14.57 
  -2   7  -8   21.51   13.71 
   2   7   8   18.99   14.78 
  -2   7  -8    3.54   11.56 
  -2   7  -8   22.44   12.46 
  -3  -7  -8   31.67   14.53 
  -3   7  -8   42.85   13.13 
   3   7   8   28.36   15.61 
  -3   7  -8   14.56   14.27 
  -4  -7  -8   -4.69   13.71 
  -4   7  -8   33.93   14.37 
   4   7   8    8.60   13.51 
  -4   7  -8   15.40   13.58 
   5   7   8   27.99   17.15 
  -5   7  -8   -3.52   14.16 
  -6   7  -8   21.08   15.24 
   6   7   8    9.16   16.30 
   7   7   8   -4.02   17.45 
  -7   7  -8   32.77   18.74 
   8   7   8    9.89   18.20 
  -8   7  -8  -27.66   18.40 
  11  -8  -8   12.07   16.02 
  10  -8  -8   42.43   17.91 
   9  -8  -8   -1.14   17.08 
   8  -8  -8   18.20   18.09 
   8   8  -8    8.16   16.08 
   7  -8  -8   -9.61   14.56 
   7   8  -8    3.06   11.62 
   6  -8  -8   27.99   18.66 
   6   8  -8   -2.74   11.12 
   5  -8  -8    8.55   18.09 
   5   8  -8   30.05   14.10 
   4  -8  -8    1.91   15.37 
   4   8  -8   16.10   13.90 
   4   8  -8    3.35   13.88 
   3  -8  -8   65.71   21.20 
   3   8  -8   64.43   16.82 
   3   8  -8   86.40   16.50 
   2  -8  -8   16.34   16.47 
   2   8  -8   18.07   13.26 
   2   8  -8   34.61   14.29 
   1  -8  -8   -4.67   16.41 
   1   8  -8    9.59   12.46 
   1   8  -8    8.96   14.22 
   0  -8  -8   80.30   21.55 
   0  -8  -8   58.72   19.16 
   0   8  -8   41.17   15.38 
   0   8  -8   41.12   12.52 
   0   8  -8   60.81   14.41 
  -1  -8  -8   15.15   17.28 
   1   8   8  -16.38   12.77 
  -1   8  -8   26.18   16.46 
  -1   8  -8    6.38   11.71 
  -1   8  -8   31.24   13.27 
  -2  -8  -8   47.56   17.40 
  -2   8  -8   53.65   17.26 
  -2   8  -8   66.02   14.94 
   2   8   8   49.40   17.36 
  -3  -8  -8   18.72   15.31 
  -3   8  -8    2.61   15.27 
   3   8   8   19.95   16.68 
   4   8   8   -6.45   14.37 
  -4   8  -8    6.79   14.92 
   5   8   8  -12.43   15.05 
  -5   8  -8  -18.21   15.27 
   6   8   8   14.70   18.18 
  -6   8  -8  -22.60   14.10 
   7   8   8   28.26   20.16 
  -7   8  -8   74.26   23.25 
  10  -9  -8   10.44   20.69 
   9  -9  -8   21.92   17.94 
   8  -9  -8    2.65   19.68 
   7  -9  -8   -0.38   17.35 
   7   9  -8    9.46   12.49 
   6  -9  -8   23.81   17.54 
   6   9  -8   13.65   12.89 
   5  -9  -8  -14.02   15.42 
   5   9  -8   13.11   13.22 
   4  -9  -8    9.62   18.18 
   4   9  -8   21.50   14.04 
   3  -9  -8   -6.70   15.60 
   3   9  -8    1.52   13.75 
   2  -9  -8   16.02   16.25 
   2   9  -8    0.06   14.65 
   1  -9  -8    9.10   16.91 
   1   9  -8   -1.31   15.22 
   0  -9  -8  -16.73   15.34 
   0   9  -8  -14.22   13.64 
   0   9  -8    6.45   13.61 
  -1  -9  -8   -6.78   17.34 
  -1   9  -8  -36.72   12.26 
  -2  -9  -8   12.96   17.17 
   2   9   8   38.98   17.77 
  -2   9  -8   20.70   14.86 
  -3   9  -8   15.19   14.23 
   3   9   8   -0.64   15.21 
  -4   9  -8    5.41   14.07 
   4   9   8   22.63   18.64 
  -5   9  -8    8.55   17.35 
   5   9   8   35.48   18.24 
   7 -10  -8  -16.68   18.99 
   6 -10  -8   -3.03   18.54 
   6  10  -8   -4.45   13.74 
   5 -10  -8  -15.93   19.09 
   5  10  -8   -9.89   13.37 
   4 -10  -8   14.44   21.81 
   4  10  -8    3.41   14.26 
   3 -10  -8   -2.34   20.91 
   3  10  -8   -2.77   15.04 
   2 -10  -8    5.11   20.61 
   2  10  -8   -5.69   15.48 
   1 -10  -8    8.66   17.82 
   1  10  -8  -17.36   12.32 
   0 -10  -8    7.35   19.92 
   0  10  -8   -0.95   13.45 
  -1 -10  -8    8.56   19.30 
  -1  10  -8   19.99   17.36 
  -2  10  -8    4.21   17.99 
  -3  10  -8   27.23   18.32 
   3  10   8    7.40   18.44 
  16   0  -9   20.28   19.05 
  15   0  -9    3.16   17.56 
  14   0  -9   28.22   17.25 
  13   0  -9  -18.64   13.66 
  12   0  -9  -15.45   14.03 
  12   0  -9   -1.85   10.19 
  11   0  -9  -13.40   10.14 
 -11   0   9    1.44   10.21 
 -11   0   9   12.31    8.98 
 -10   0   9   -6.58    7.75 
  10   0  -9   -3.12   11.18 
 -10   0   9   14.57   10.72 
  -9   0   9  -13.72    9.02 
   9   0  -9   16.61   11.60 
  -9   0   9   -3.32    7.08 
  -8   0   9  -10.14    8.88 
   8   0  -9   -3.68    9.46 
   8   0  -9    8.39   11.85 
  -8   0   9    3.80    6.47 
   7   0  -9   -6.62    8.35 
  -7   0   9    0.95    8.87 
   7   0  -9   -4.61    9.66 
   6   0  -9   -9.17    8.12 
   6   0  -9    8.64   11.62 
  -6   0   9  -10.94    8.42 
   6   0  -9    3.53    5.39 
   5   0  -9   -1.15    4.80 
  -5   0   9   11.56    8.74 
   5   0  -9  -11.87   10.21 
   5   0  -9   14.60    8.84 
   4   0  -9   15.89   10.22 
  -4   0   9    9.35    8.60 
   4   0  -9  -11.68    7.69 
   4   0  -9   -4.86    4.62 
   3   0  -9   -2.45    8.91 
  -3   0   9    7.53    8.51 
   3   0  -9  -16.53    8.48 
   2   0  -9    7.10    9.49 
  -2   0   9    4.76    8.27 
   2   0  -9    1.19   10.60 
   1   0  -9    2.75    9.26 
   1   0  -9  -11.79    9.94 
  -1   0   9  -17.16    9.14 
   0   0  -9   -6.19   10.50 
   0   0  -9    6.08   10.04 
   0   0   9   -4.33    6.15 
   0   0   9  -13.95    8.69 
  -1   0  -9    3.47   10.90 
   1   0   9    7.79    7.03 
  -1   0  -9   -9.65   10.42 
   1   0   9   -8.20   10.54 
  -2   0  -9   18.96   13.16 
  -2   0  -9   -8.94   10.94 
   2   0   9   -1.70    7.79 
   3   0   9    7.87    9.31 
  -3   0  -9  -20.62   13.38 
  -3   0  -9   -4.52   10.77 
   4   0   9  -11.69    9.46 
  -4   0  -9   -2.73   13.29 
  -4   0  -9   14.68   11.93 
   5   0   9   -6.72    9.90 
  -5   0  -9   15.67   15.72 
  -5   0  -9    8.35   11.95 
  -6   0  -9   -5.63   10.89 
   6   0   9   10.53   10.88 
  -6   0  -9    1.94   16.00 
   7   0   9   -6.05   12.09 
  -7   0  -9  -10.45   10.36 
   8   0   9  -10.15   11.88 
   9   0   9   26.63   14.18 
  10   0   9   -4.53   14.20 
  11   0   9    3.14   14.95 
  16  -1  -9   -7.94   18.79 
  16   1  -9  -24.08   16.55 
  15  -1  -9  -18.13   17.64 
  15   1  -9  -15.36   15.72 
  14  -1  -9  -22.93   15.18 
  14   1  -9   -9.79   14.07 
  13  -1  -9   28.89   13.07 
  13   1  -9   -7.21   14.08 
  12  -1  -9   22.13   12.05 
  12   1  -9  -16.17   12.58 
  12   1  -9   -5.81    9.49 
 -12   1   9   -2.02    9.77 
 -11  -1   9   -7.80    7.67 
  11  -1  -9  -10.78   10.32 
  11   1  -9   -6.58    9.75 
  11   1  -9    2.06   12.45 
 -11   1   9   16.89   10.05 
 -11   1   9   -0.70    9.12 
 -10  -1   9   53.42    8.80 
 -10  -1   9   53.72   13.44 
  10  -1  -9   63.10   13.88 
 -10   1   9   59.71   11.29 
  10   1  -9   52.43   15.07 
 -10   1   9   43.82   10.63 
  10   1  -9   72.90   13.34 
   9  -1  -9    2.67   11.54 
  -9  -1   9   12.15    6.59 
  -9  -1   9    7.81   11.33 
   9   1  -9    0.14   10.73 
  -9   1   9    9.85    8.64 
  -9   1   9   18.65    9.72 
   9   1  -9   -3.46   12.01 
  -8  -1   9   70.10    9.16 
   8  -1  -9   90.14   12.21 
   8  -1  -9   53.64   13.55 
  -8  -1   9   77.01   13.05 
   8   1  -9   53.68   13.05 
   8   1  -9   87.77   13.71 
  -8   1   9   86.13   10.84 
  -8   1   9   61.45   10.69 
  -7  -1   9  219.40   18.76 
   7  -1  -9  189.98   15.84 
   7  -1  -9  224.95   16.39 
   7  -1  -9  233.23   20.94 
   7   1  -9  262.07   20.54 
   7   1  -9  232.44   18.40 
  -7   1   9  209.36   16.27 
  -7   1   9  216.23   14.91 
   6  -1  -9   35.09    8.87 
  -6  -1   9   32.59   11.00 
   6  -1  -9   25.97    8.03 
   6  -1  -9   69.92   13.57 
   6   1  -9   32.26   10.90 
  -6   1   9   37.91    9.35 
   6   1  -9   20.61   10.77 
  -5  -1   9   47.65   10.54 
   5  -1  -9   42.72    7.83 
   5  -1  -9   34.51    9.23 
   5  -1  -9   28.01   11.32 
   5   1  -9   51.46   11.45 
  -5   1   9   34.19    9.34 
   5   1  -9   60.76   12.99 
  -4  -1   9  -11.07    8.77 
   4  -1  -9   -0.67    7.54 
   4  -1  -9   -0.09    9.23 
   4  -1  -9    9.55    6.12 
   4   1  -9    0.03    8.75 
   4   1  -9    4.66    3.65 
  -4   1   9   -7.17    7.72 
   4   1  -9    5.55    9.75 
   3  -1  -9   88.72   13.50 
   3  -1  -9   94.32   13.80 
  -3  -1   9   96.26   13.76 
   3   1  -9   91.51    8.97 
   3   1  -9   74.68   12.70 
  -3   1   9  111.79   13.88 
   3   1  -9   68.42   11.99 
   2  -1  -9   95.29   12.20 
   2  -1  -9  114.45   15.52 
  -2  -1   9  111.74   16.34 
   2   1  -9  106.76    7.29 
  -2   1   9  112.29   14.46 
   2   1  -9  104.23   13.96 
   2   1  -9   99.88   14.04 
   1  -1  -9    9.11    9.25 
  -1  -1   9    0.56   10.29 
   1  -1  -9   15.51   11.54 
   1   1  -9    1.57    9.17 
  -1   1   9   22.87    7.90 
   1   1  -9   15.50    4.81 
   1   1  -9   11.78   11.02 
  -1   1   9    7.09    9.27 
   0  -1  -9   24.30   11.55 
   0  -1   9   12.30    5.56 
   0  -1  -9   12.19   11.01 
   0  -1   9   36.52   12.20 
   0   1  -9   25.60   11.82 
   0   1  -9   36.01   12.51 
   0   1   9   24.42    8.30 
   0   1   9   25.59   11.51 
  -1  -1  -9   71.88   13.97 
   1  -1   9   90.23   15.18 
  -1  -1  -9   71.34   14.42 
   1  -1   9   71.17    8.30 
  -1   1  -9   57.70   14.46 
  -1   1  -9   54.26   12.97 
   1   1   9   60.14   10.37 
  -2  -1  -9  121.51   17.84 
   2  -1   9  135.02   11.62 
  -2  -1  -9  141.80   17.81 
   2  -1   9  161.32   20.52 
  -2   1  -9  147.72   18.86 
  -2   1  -9  139.63   18.01 
   2   1   9  130.07   14.74 
   3  -1   9   15.26    8.81 
  -3  -1  -9   19.06   11.80 
  -3  -1  -9    2.02   14.50 
  -3   1  -9   25.70   12.36 
   3   1   9   22.81   10.39 
  -3   1  -9   18.47   15.00 
  -4  -1  -9  114.47   20.10 
   4  -1   9  137.11   15.35 
  -4  -1  -9  124.80   15.50 
   4   1   9  129.26   17.41 
  -4   1  -9  184.93   24.78 
  -4   1  -9  142.46   19.32 
  -5  -1  -9  154.34   18.31 
   5  -1   9  188.23   17.54 
  -5  -1  -9  144.78   22.00 
  -5   1  -9  137.45   19.15 
   5   1   9  189.18   19.58 
  -5   1  -9  165.98   24.40 
  -6  -1  -9    9.01   11.53 
   6  -1   9   -0.40   10.95 
  -6  -1  -9   -2.91   15.51 
   6   1   9   15.73   12.28 
  -6   1  -9    8.58   11.76 
  -6   1  -9   15.09   15.19 
   7  -1   9   24.91   12.99 
  -7  -1  -9   27.96   11.56 
  -7   1  -9   21.11   19.41 
   7   1   9   30.92   13.98 
  -7   1  -9   14.57   12.93 
   8  -1   9   30.47   13.27 
   8   1   9   12.73   12.74 
  -8   1  -9  -16.02   12.42 
   9  -1   9   -5.71   12.92 
   9   1   9  -14.69   11.61 
  10  -1   9   11.53   14.21 
  10   1   9    4.61   13.94 
  15  -2  -9    1.59   18.42 
  15   2  -9  -10.86   15.30 
  14   2  -9  -11.28   13.60 
  13  -2  -9   39.08   13.42 
  13   2  -9   21.36   15.90 
  12  -2  -9   25.08   12.77 
  12   2  -9   63.55   16.32 
 -12   2   9   16.86   11.64 
  11  -2  -9   61.54   15.07 
  11   2  -9   66.94   11.80 
 -11   2   9   68.39   12.99 
  11   2  -9   66.50   15.36 
 -10  -2   9    1.77    6.33 
  10  -2  -9   30.63   12.93 
  10   2  -9   12.91   12.42 
 -10   2   9   27.20    8.94 
 -10   2   9   23.18   10.31 
  10   2  -9   12.50   10.14 
  -9  -2   9   63.77    8.54 
   9  -2  -9   55.05   14.82 
  -9   2   9   31.76    9.34 
   9   2  -9   63.50   14.03 
  -9   2   9   52.05   11.38 
   9   2  -9   51.46   12.09 
   8  -2  -9   23.51    8.47 
   8  -2  -9   25.96   10.15 
  -8  -2   9   32.16   12.96 
   8  -2  -9   19.20   13.54 
   8   2  -9   42.31   12.79 
   8   2  -9    2.51    6.19 
  -8   2   9    7.25    8.03 
  -8   2   9   23.53    9.73 
   8   2  -9   12.74   10.77 
  -7  -2   9  167.35   19.60 
   7  -2  -9  134.87   16.95 
   7  -2  -9  138.76   12.95 
   7  -2  -9  112.10   16.01 
   7   2  -9  112.15   14.74 
   7   2  -9  128.44   14.92 
  -7   2   9  120.83   15.42 
  -7   2   9  143.37   13.97 
   7   2  -9  132.87   16.51 
  -6  -2   9  103.13   14.45 
   6  -2  -9  133.89   17.93 
   6  -2  -9  130.16   12.97 
   6  -2  -9  118.40   15.60 
   6   2  -9  147.60   16.19 
  -6   2   9  121.27   13.21 
   6   2  -9  166.91   18.19 
   6   2  -9   97.90   12.82 
   5  -2  -9   17.12    7.68 
   5  -2  -9    7.60   10.76 
  -5  -2   9    0.32    9.32 
   5  -2  -9   25.05    7.46 
   5   2  -9   16.39    7.25 
   5   2  -9   11.84    9.55 
  -5   2   9   33.97    8.48 
   5   2  -9   13.85   11.04 
  -4  -2   9   98.51   13.90 
   4  -2  -9   83.57   10.96 
   4  -2  -9   85.53   15.56 
   4   2  -9  103.66    8.51 
  -4   2   9   96.89   11.26 
   4   2  -9   99.56   14.19 
   4   2  -9  101.84   14.80 
   3  -2  -9   -1.95    8.18 
  -3  -2   9   -8.26    9.42 
   3  -2  -9   -0.88    6.99 
   3  -2  -9   -1.70    9.91 
   3   2  -9   -2.04   10.14 
   3   2  -9  -17.17   10.51 
  -3   2   9   -0.82    7.91 
   2  -2  -9   32.39   12.63 
  -2  -2   9   33.45   11.52 
   2  -2  -9   36.96   10.43 
   2   2  -9   53.37   12.54 
  -2   2   9   31.92    9.49 
   2   2  -9   49.60   11.85 
   1  -2  -9    3.06    9.81 
  -1  -2   9   14.39   10.01 
   1  -2  -9   21.72   12.42 
  -1   2   9   -5.53    7.81 
   1   2  -9    2.74   10.55 
   1   2  -9    8.58    9.40 
   0  -2   9  144.26    6.90 
   0  -2  -9  196.86   19.72 
   0  -2  -9  179.62   17.53 
   0  -2   9  195.79   20.36 
   0   2  -9  135.47   16.20 
   0   2  -9  164.31   20.04 
   0   2   9  135.91   15.10 
   1  -2   9  147.23    9.07 
   1  -2   9  170.37   18.32 
  -1  -2  -9  148.95   20.95 
  -1  -2  -9  214.50   19.50 
  -1   2  -9  158.92   17.55 
  -1   2  -9  153.85   20.36 
   1   2   9  124.02   15.23 
  -2  -2  -9    1.84   13.67 
   2  -2   9    1.34   11.58 
  -2  -2  -9    5.59   12.39 
   2  -2   9    3.85    6.40 
  -2   2  -9  -10.64   11.35 
  -2   2  -9    4.19   12.92 
   2   2   9    6.30   10.49 
  -3  -2  -9   37.52   12.62 
   3  -2   9   56.10    9.38 
  -3  -2  -9   20.89   14.92 
  -3   2  -9   60.62   13.90 
   3   2   9   40.59   12.31 
  -3   2  -9   65.71   16.20 
  -4  -2  -9   -3.29   13.73 
  -4  -2  -9   -7.60   10.86 
   4  -2   9    8.97    9.49 
  -4   2  -9  -17.82   13.30 
  -4   2  -9   -6.13   12.87 
   4   2   9    1.20   11.55 
  -5  -2  -9   27.81   11.68 
  -5  -2  -9   28.47   14.92 
   5  -2   9   28.23   10.08 
  -5   2  -9   36.61   15.85 
   5   2   9   24.92   12.61 
  -5   2  -9   54.95   14.18 
  -6  -2  -9   47.62   16.92 
   6  -2   9   59.63   12.58 
  -6  -2  -9   68.59   12.58 
  -6   2  -9   76.81   15.85 
   6   2   9   68.16   15.76 
  -6   2  -9   71.48   18.59 
   7  -2   9   18.28   11.87 
  -7   2  -9   46.84   18.49 
   7   2   9   13.97   13.83 
  -7   2  -9   24.78   15.20 
   8  -2   9   17.22   12.76 
  -8   2  -9   25.23   15.24 
   8   2   9   18.76   14.16 
   9  -2   9   -0.03   12.52 
   9   2   9    7.82   14.46 
  10  -2   9   28.26   15.17 
  10   2   9   -0.77   14.78 
  15   3  -9   -6.88   14.66 
  14  -3  -9   -4.35   13.70 
  14   3  -9   20.70   15.52 
  13  -3  -9   49.29   15.66 
  13   3  -9   30.88   15.35 
  12  -3  -9   40.24   15.06 
  12   3  -9   40.71   14.26 
  11  -3  -9   -8.21   12.41 
  11   3  -9   -1.70   11.45 
  11   3  -9   -6.22    8.45 
 -11   3   9   -4.86   10.13 
  10  -3  -9    9.73   12.78 
 -10   3   9   -7.15    9.73 
  10   3  -9   15.99    9.98 
  10   3  -9   21.33   11.78 
   9  -3  -9   61.65   16.00 
   9  -3  -9   70.07   13.71 
   9   3  -9  100.52   13.65 
  -9   3   9   65.03    8.74 
  -9   3   9   69.58   12.46 
   8  -3  -9   19.10   11.88 
   8  -3  -9   25.58   15.24 
   8   3  -9    0.59   10.17 
   8   3  -9   25.98   11.61 
  -8   3   9    8.98   10.46 
  -8   3   9   15.73    7.20 
   8   3  -9    9.57   12.50 
   7  -3  -9    9.10    6.42 
   7  -3  -9   13.04   10.55 
  -7  -3   9    3.71   12.35 
   7  -3  -9   -7.35   12.92 
   7   3  -9   18.96   12.38 
  -7   3   9  -10.37    8.85 
  -7   3   9    2.59    6.61 
   7   3  -9    6.57   10.58 
   7   3  -9   12.97    8.97 
  -6  -3   9   11.81   10.89 
   6  -3  -9   16.09    6.87 
   6  -3  -9   14.57   13.15 
   6  -3  -9    8.64    9.97 
   6   3  -9   11.98    7.95 
   6   3  -9   16.31   12.39 
  -6   3   9   14.93    7.25 
   6   3  -9    1.23   10.49 
   5  -3  -9  176.70   22.09 
   5  -3  -9  185.56   12.88 
  -5  -3   9  181.04   18.38 
   5  -3  -9  190.68   17.92 
   5   3  -9  176.08   10.82 
   5   3  -9  216.53   20.88 
  -5   3   9  174.65   13.22 
   5   3  -9  157.82   18.60 
   4  -3  -9   -3.73    8.61 
   4  -3  -9    6.26   11.62 
   4  -3  -9    1.81    7.53 
  -4  -3   9   25.48   11.58 
  -4   3   9    7.36    7.39 
   4   3  -9    7.73    4.24 
   4   3  -9   -9.54    9.42 
   4   3  -9    7.21   10.97 
   3  -3  -9   -1.67    8.52 
   3  -3  -9    6.28    8.10 
   3  -3  -9   -7.49   10.98 
  -3  -3   9    4.18   11.18 
   3   3  -9    2.45    4.58 
   3   3  -9   15.40   11.39 
   3   3  -9    1.34   10.73 
   2  -3  -9   75.54   12.08 
   2  -3  -9  100.40   14.76 
  -2  -3   9  101.32   14.86 
   2   3  -9   59.46    7.80 
   2   3  -9   83.72   14.51 
   2   3  -9   93.01   15.31 
  -1  -3   9   57.49   13.86 
   1  -3  -9   48.20   14.16 
   1  -3  -9   46.14   12.09 
   1   3  -9   38.42    8.46 
   1   3  -9   54.58   12.18 
  -1   3   9   33.27   11.00 
   1   3  -9   49.53   14.19 
   0  -3   9   38.26   14.26 
   0  -3  -9   32.19   12.39 
   0  -3  -9   25.99   13.55 
   0   3  -9   42.28   12.29 
   0   3  -9   33.11    9.64 
   0   3  -9   57.85   14.64 
   0   3   9   19.84   11.37 
  -1  -3  -9   35.19   12.72 
  -1  -3  -9    5.41   12.92 
   1  -3   9   21.01   13.86 
   1  -3   9    8.28    4.14 
   1   3   9    2.56   10.85 
  -1   3  -9    5.00   12.34 
  -1   3  -9    2.42   13.00 
   2  -3   9    8.08    5.85 
  -2  -3  -9   19.18   13.36 
   2  -3   9   22.78   13.73 
  -2  -3  -9    0.34   11.73 
  -2   3  -9    1.74   12.82 
   2   3   9  -13.60   11.06 
  -2   3  -9   11.91   12.82 
  -3  -3  -9  179.65   20.48 
  -3  -3  -9  169.16   24.65 
   3  -3   9  157.87   12.69 
  -3   3  -9  160.21   21.16 
  -3   3  -9  162.65   23.01 
   3   3   9  155.06   19.46 
  -4  -3  -9   43.47   12.57 
  -4  -3  -9   62.10   18.01 
   4  -3   9   25.17    9.06 
  -4   3  -9   54.57   16.13 
  -4   3  -9   15.84   13.82 
   4   3   9   46.50   14.35 
   5  -3   9   -7.25    8.37 
  -5  -3  -9   -1.30   15.17 
  -5  -3  -9  -10.30   10.31 
  -5   3  -9    6.48   13.92 
   5   3   9   26.19   14.23 
  -5   3  -9   17.18   13.51 
   6  -3   9   53.69   11.91 
  -6   3  -9   28.89   15.77 
   6   3   9   61.92   16.21 
  -6   3  -9   66.06   16.79 
   7  -3   9   -6.13   10.48 
   7   3   9   12.01   13.97 
  -7   3  -9   24.11   15.96 
  -7   3  -9   -0.27   18.56 
   8  -3   9   14.38   12.20 
   8   3   9    7.98   14.03 
  -8   3  -9  -11.98   14.06 
   9  -3   9   34.38   14.52 
   9   3   9   43.49   17.45 
  10  -3   9    9.01   14.22 
  10   3   9    6.62   16.37 
  15   4  -9    4.64   16.01 
  14  -4  -9   -5.19   14.13 
  14   4  -9    1.56   13.98 
  13  -4  -9    0.75   14.49 
  13   4  -9  -13.62   12.71 
  12  -4  -9   -8.02   13.29 
  12   4  -9   -1.57   12.14 
  11  -4  -9   24.90   15.44 
  11   4  -9   19.73   12.78 
  10  -4  -9   -4.88   14.15 
  10  -4  -9   -8.50   11.59 
  10   4  -9   25.19   11.89 
  10   4  -9   -6.95    8.53 
 -10   4   9    4.66   10.70 
   9  -4  -9   -2.47   11.30 
   9  -4  -9   18.44   14.52 
  -9   4   9    6.74   11.02 
   9   4  -9    9.68   11.02 
   9   4  -9   15.88    9.90 
   8  -4  -9   13.39   12.11 
   8  -4  -9    2.12   12.65 
  -8   4   9   -9.06   10.42 
   8   4  -9   37.41   10.65 
   8   4  -9   -0.68   12.59 
   8   4  -9    1.96    9.85 
   7  -4  -9   18.16   12.11 
   7  -4  -9    5.60   15.07 
   7   4  -9   -1.86    8.48 
   7   4  -9    7.32   10.80 
   7   4  -9  -19.66   11.30 
  -7   4   9    4.49   10.95 
   6  -4  -9    3.10   14.18 
   6  -4  -9    5.52    5.54 
   6  -4  -9    2.40   11.40 
   6   4  -9   -5.80    6.96 
   6   4  -9  -13.50   10.40 
   6   4  -9  -12.48   10.08 
   5  -4  -9   -4.88    9.45 
  -5  -4   9   -8.18    9.99 
   5  -4  -9   -2.88    6.44 
   5  -4  -9  -19.12   11.67 
   5   4  -9  -14.81   11.13 
   5   4  -9    4.35    6.24 
   5   4  -9    0.57   11.36 
   4  -4  -9   80.11   13.04 
   4  -4  -9   62.84   15.12 
  -4  -4   9   65.47   15.64 
   4  -4  -9   49.38    9.09 
   4   4  -9   71.65    6.86 
   4   4  -9   71.33   14.64 
   4   4  -9   70.52   13.48 
   3  -4  -9   13.02    9.39 
   3  -4  -9  -16.77   13.14 
   3  -4  -9    1.75    8.46 
  -3  -4   9   -4.25   10.77 
   3   4  -9    3.74    5.18 
   3   4  -9  -12.49   10.30 
   3   4  -9  -14.37   11.17 
   2  -4  -9   11.77   12.85 
  -2  -4   9   21.29   12.58 
   2  -4  -9   -2.49   10.08 
   2  -4  -9    4.36    9.35 
   2   4  -9    7.04   12.29 
   2   4  -9    8.59   11.39 
   2   4  -9    5.50    6.80 
   1  -4  -9   89.70   13.74 
   1  -4  -9  106.51   17.67 
  -1  -4   9   56.72   15.26 
   1   4  -9   52.52   13.98 
  -1   4   9   81.69   14.71 
   1   4  -9   71.49   10.09 
   1   4  -9   70.36   14.78 
   0  -4   9   20.69   12.77 
   0  -4  -9   10.75   13.00 
   0  -4  -9   -1.83   11.70 
   0   4  -9   22.42   13.65 
   0   4  -9   13.95    8.53 
   0   4   9   15.54   12.27 
   0   4  -9   15.25   12.83 
  -1  -4  -9   81.45   15.70 
  -1  -4  -9   52.16   14.53 
   1  -4   9   58.57   15.66 
  -1   4  -9   60.53   15.44 
  -1   4  -9   61.68   11.86 
  -1   4  -9   67.06   14.80 
   1   4   9   30.66   12.61 
  -2  -4  -9   -8.48   12.33 
   2  -4   9   20.54    6.04 
  -2  -4  -9   14.95   13.78 
  -2   4  -9    8.07   11.16 
  -2   4  -9   -4.80   11.46 
   2   4   9    6.17   12.74 
  -2   4  -9   43.36   14.77 
   3  -4   9   -4.61    6.61 
  -3  -4  -9   -0.89   12.39 
  -3  -4  -9   16.28   14.76 
  -3   4  -9   -3.21   10.73 
   3   4   9   -9.75   11.93 
  -3   4  -9  -16.92   12.31 
  -3   4  -9   16.98   13.67 
  -4  -4  -9    3.80   11.53 
   4  -4   9    8.84    8.05 
  -4  -4  -9   15.29   14.97 
   4   4   9    3.86   12.96 
  -4   4  -9    7.54   11.78 
  -4   4  -9   15.81   13.66 
  -4   4  -9   11.13   13.88 
   5  -4   9    7.98    8.91 
  -5  -4  -9  -22.11   10.25 
  -5  -4  -9   29.78   16.62 
   5   4   9    0.83   13.36 
  -5   4  -9    4.23   13.68 
  -5   4  -9    8.86   15.10 
   6  -4   9    4.62   10.28 
  -6   4  -9   -2.30   13.84 
  -6   4  -9  -13.32   13.08 
   6   4   9    4.03   14.51 
   7  -4   9    8.64   11.36 
   7   4   9    9.11   14.60 
  -7   4  -9   36.92   16.60 
   8   4   9    4.57   15.18 
  -8   4  -9   17.35   17.61 
   9   4   9   32.34   17.61 
  -9   4  -9  -27.42   16.03 
  10   4   9   -5.73   15.41 
  14  -5  -9   15.01   16.26 
  14   5  -9  -23.68   14.32 
  13  -5  -9   33.81   16.76 
  13   5  -9  -12.71   13.13 
  12  -5  -9  -10.39   14.23 
  12   5  -9   10.24   13.71 
  11  -5  -9   40.17   17.07 
  11   5  -9   49.38   15.03 
  10  -5  -9   23.28   15.33 
  10   5  -9    1.55    9.11 
  10   5  -9   24.58   10.30 
   9  -5  -9   26.36   15.45 
   9   5  -9   -5.94    8.95 
   9   5  -9   -3.22   10.12 
   8  -5  -9    9.94   13.24 
   8  -5  -9   32.33   14.37 
   8   5  -9   10.80   10.08 
   8   5  -9   29.37   10.32 
  -8   5   9   -0.70   10.93 
   7  -5  -9   -4.87   11.94 
   7  -5  -9    6.04   14.39 
   7   5  -9   -2.31   10.78 
   7   5  -9    6.07    8.80 
   7   5  -9    0.47   12.82 
   6  -5  -9   57.06   14.74 
   6  -5  -9   22.30   15.02 
   6   5  -9   49.50   13.75 
   6   5  -9   30.94   14.67 
   6   5  -9   49.72    9.33 
   5  -5  -9   13.90    6.21 
   5  -5  -9   29.50   12.53 
   5  -5  -9    6.00   13.20 
   5   5  -9   26.36   11.83 
   5   5  -9   -8.33   11.22 
   5   5  -9   21.38    7.54 
   4  -5  -9    5.15   13.34 
   4  -5  -9   -0.61    9.77 
   4  -5  -9   16.07    7.72 
   4   5  -9    5.87    5.25 
   4   5  -9  -13.79   11.82 
   4   5  -9    4.24   12.55 
   3  -5  -9  203.60   25.56 
   3  -5  -9  202.60   22.09 
   3  -5  -9  208.24   15.90 
   3   5  -9  196.85   13.59 
   3   5  -9  183.98   22.24 
   3   5  -9  215.01   22.25 
   2  -5  -9    1.41    9.36 
   2  -5  -9   10.97   15.61 
   2  -5  -9    7.62   12.19 
   2   5  -9   19.39    7.91 
   2   5  -9   15.07   13.14 
   2   5  -9   14.22   13.31 
   1  -5  -9   12.28   15.33 
   1  -5  -9    4.50   10.03 
   1  -5  -9   -6.42   10.43 
   1   5  -9   10.82   12.20 
   1   5  -9    6.12    8.26 
   1   5  -9   18.63   13.12 
   0  -5  -9   52.31   16.13 
   0  -5  -9   56.17   13.98 
   0   5  -9   29.61   13.46 
   0   5  -9   45.33   11.11 
   0   5   9   34.86   14.14 
   0   5  -9   56.29   15.22 
  -1  -5  -9   36.55   15.06 
  -1  -5  -9   12.07   13.81 
  -1   5  -9   10.15   10.22 
   1   5   9    9.76   12.80 
  -1   5  -9   15.75   14.56 
  -1   5  -9   45.48   14.60 
  -2  -5  -9  102.57   16.51 
  -2  -5  -9   92.33   17.00 
  -2   5  -9   88.76   14.27 
  -2   5  -9  105.51   17.37 
   2   5   9   61.37   15.41 
  -2   5  -9   85.78   17.73 
  -3  -5  -9   -3.19   14.49 
  -3  -5  -9   -0.35   12.14 
  -3   5  -9    5.69   10.91 
  -3   5  -9   31.09   14.12 
  -3   5  -9   17.67   13.04 
   3   5   9   18.91   14.57 
  -4  -5  -9   -7.45   11.39 
  -4  -5  -9   19.41   16.09 
   4   5   9   11.14   13.29 
  -4   5  -9    0.93   12.49 
  -4   5  -9    8.20   13.43 
  -5   5  -9   -6.59   13.54 
   5   5   9    7.60   14.13 
  -5   5  -9   13.61   15.80 
   6   5   9   11.76   15.05 
  -6   5  -9   -8.99   14.45 
  -6   5  -9   -7.62   13.51 
   7   5   9    6.26   14.59 
  -7   5  -9   20.12   17.26 
  -8   5  -9   10.35   18.38 
   8   5   9   41.94   18.12 
   9   5   9   25.71   17.87 
  -9   5  -9  -18.96   17.41 
  13  -6  -9   15.45   16.81 
  13   6  -9   -8.84   13.23 
  12  -6  -9   51.94   17.85 
  12   6  -9   15.05   14.62 
  11  -6  -9   63.40   18.47 
  11   6  -9   16.24    7.87 
  10  -6  -9    8.41   13.86 
  10   6  -9   -8.82   11.15 
   9  -6  -9   22.62   16.30 
   9   6  -9   31.12   11.95 
   9   6  -9   18.50   11.08 
   8  -6  -9   18.75   14.55 
   8   6  -9    7.48    9.39 
   8   6  -9  -13.30    9.59 
   7  -6  -9   16.59   15.75 
   7   6  -9   41.45   14.32 
   7   6  -9   39.16   10.91 
   7   6  -9   19.98   11.53 
   6  -6  -9   -5.54   12.87 
   6   6  -9    3.33   11.08 
   6   6  -9   15.09   12.25 
   6   6  -9    1.93    8.33 
   5  -6  -9   28.76   16.74 
   5   6  -9   46.12   14.82 
   5   6  -9   31.93    8.20 
   5   6  -9   32.18   12.74 
   4  -6  -9   48.60   16.64 
   4  -6  -9   59.98   13.83 
   4  -6  -9   64.44    8.51 
   4   6  -9   67.34   15.86 
   4   6  -9   39.63   13.68 
   3  -6  -9  -28.29   15.27 
   3  -6  -9   -6.60    7.79 
   3  -6  -9  -16.28   10.98 
   3   6  -9   -7.01   10.82 
   3   6  -9   -1.94    6.62 
   3   6  -9    5.60   13.07 
   2  -6  -9  142.08   20.09 
   2  -6  -9  176.03   23.38 
   2  -6  -9  180.08   17.60 
   2   6  -9  165.94   15.58 
   2   6  -9  186.13   22.48 
   2   6  -9  230.56   23.92 
   1  -6  -9   39.54   17.42 
   1  -6  -9   26.93   10.82 
   1   6  -9   44.58   10.45 
   1   6  -9   10.53   13.00 
   1   6  -9   20.42   12.82 
   0  -6  -9  165.11   21.20 
   0  -6  -9  128.82   16.39 
   0   6  -9  174.45   21.37 
   0   6  -9  135.08   17.81 
   0   6   9  159.60   21.38 
   0   6  -9  120.54   19.21 
  -1  -6  -9  271.68   24.40 
  -1  -6  -9  277.12   26.40 
  -1   6  -9  263.02   23.61 
   1   6   9  223.76   23.64 
  -1   6  -9  206.96   21.59 
  -1   6  -9  254.96   23.24 
  -2  -6  -9   35.98   14.96 
  -2  -6  -9   37.44   15.28 
  -2   6  -9   35.88   12.76 
  -2   6  -9   40.12   16.29 
  -2   6  -9   36.62   13.82 
   2   6   9   33.23   15.27 
  -3  -6  -9   -2.67   14.10 
  -3  -6  -9   -7.76   12.69 
  -3   6  -9  -14.60   11.51 
  -3   6  -9   13.97   13.65 
  -3   6  -9    5.66   12.95 
   3   6   9  -16.43   11.81 
  -4  -6  -9  -11.30   12.43 
  -4  -6  -9    2.32   15.76 
  -4   6  -9   12.03   15.47 
   4   6   9  -21.59   13.77 
  -4   6  -9   13.84   13.93 
  -5   6  -9   19.11   15.58 
  -5   6  -9   30.96   14.71 
   5   6   9    9.74   15.43 
  -6   6  -9    2.95   16.41 
  -6   6  -9   32.64   22.73 
   6   6   9   -9.27   14.86 
  -7   6  -9   -9.20   15.50 
   7   6   9   28.69   17.49 
  -8   6  -9    5.11   18.23 
   8   6   9   23.13   18.79 
  12  -7  -9   29.10   17.17 
  12   7  -9   31.32   25.14 
  11  -7  -9    4.77   17.22 
  11   7  -9  -17.44   14.64 
  10  -7  -9   25.85   16.64 
  10   7  -9   35.30   13.23 
   9  -7  -9   51.91   18.45 
   9   7  -9   11.73   12.46 
   8  -7  -9   25.91   15.74 
   8   7  -9  -15.20    9.85 
   7  -7  -9   20.78   15.54 
   7   7  -9   24.79   11.32 
   6  -7  -9   11.70   16.52 
   6   7  -9   16.16   12.12 
   5  -7  -9    5.38   14.83 
   5   7  -9   -5.81   11.66 
   5   7  -9  -11.84   12.98 
   4  -7  -9   30.25   18.46 
   4   7  -9   31.50   14.29 
   4   7  -9   29.02   13.58 
   3  -7  -9   63.31   19.44 
   3   7  -9   46.05   14.95 
   3   7  -9   56.52   15.28 
   2  -7  -9  -15.81    8.57 
   2  -7  -9   -1.27   16.56 
   2   7  -9    0.53   11.73 
   2   7  -9  -13.32   11.14 
   1  -7  -9    8.62   17.10 
   1  -7  -9   20.48   11.35 
   1   7  -9    4.91    9.23 
   1   7  -9   10.28   12.33 
   1   7  -9  -13.26   11.35 
   0  -7  -9   44.78   13.38 
   0  -7  -9   34.06   17.61 
   0   7  -9   44.63   15.76 
   0   7  -9   48.68   12.34 
   0   7  -9   42.96   14.39 
  -1  -7  -9   44.31   16.98 
  -1  -7  -9   55.74   14.88 
  -1   7  -9   40.76   12.79 
  -1   7  -9   43.96   15.30 
  -1   7  -9   12.54   14.26 
   1   7   9   19.76   14.21 
  -2  -7  -9   18.23   15.02 
  -2  -7  -9   76.64   17.28 
  -2   7  -9   55.40   15.02 
  -2   7  -9   17.38   15.67 
  -2   7  -9   47.93   14.13 
   2   7   9   42.03   16.33 
  -3  -7  -9   22.01   15.52 
  -3  -7  -9   11.86   14.19 
  -3   7  -9   33.07   17.02 
   3   7   9   11.91   15.00 
  -3   7  -9    4.01   12.77 
   4   7   9   19.24   15.48 
  -4   7  -9   68.81   15.93 
  -4   7  -9  -13.02   12.22 
   5   7   9   -1.89   15.15 
  -5   7  -9   19.94   16.17 
   6   7   9  -15.37   16.14 
  -6   7  -9   12.44   17.48 
   7   7   9    1.20   17.84 
  -7   7  -9   35.21   20.07 
  11  -8  -9   -1.63   17.44 
  10  -8  -9    8.79   16.53 
   9  -8  -9    0.48   17.90 
   8  -8  -9    2.14   18.05 
   8   8  -9  -11.76   11.33 
   7  -8  -9    9.39   16.63 
   7   8  -9   21.62   12.61 
   6  -8  -9    7.06   16.47 
   6   8  -9   -1.67   11.97 
   5  -8  -9   -5.05   15.66 
   5   8  -9   -9.50   11.17 
   4  -8  -9  -10.55   15.03 
   4   8  -9    8.27   13.29 
   3  -8  -9    6.72   17.17 
   3   8  -9    3.52   13.30 
   2  -8  -9   -2.58   17.34 
   2   8  -9  -14.71   11.45 
   2   8  -9    5.73   14.26 
   1  -8  -9   -8.45   16.37 
   1   8  -9    4.16   13.41 
   1   8  -9   -0.43   12.51 
   0  -8  -9   32.47   18.45 
   0   8  -9   -7.14   12.25 
   0   8  -9   20.20   15.49 
  -1  -8  -9   29.88   17.70 
  -1  -8  -9    7.98   14.08 
   1   8   9   18.96   15.09 
  -1   8  -9   25.67   15.16 
  -1   8  -9   30.01   13.57 
  -2  -8  -9   30.87   15.40 
  -2  -8  -9    5.27   14.96 
  -2   8  -9    7.40   13.86 
   2   8   9    4.23   14.24 
  -2   8  -9   41.76   15.09 
  -3  -8  -9  -11.30   14.77 
   3   8   9  -18.54   13.84 
  -3   8  -9  -16.38   14.65 
  -4   8  -9   10.78   15.76 
   4   8   9   -9.64   15.20 
   5   8   9   12.41   16.81 
  -5   8  -9   13.25   17.13 
   6   8   9    8.54   16.73 
  -6   8  -9    8.65   18.14 
   9  -9  -9    3.82   17.28 
   8  -9  -9   -5.38   19.80 
   7  -9  -9   29.34   21.19 
   7   9  -9   -3.44   12.66 
   6  -9  -9  -19.62   16.45 
   6   9  -9  -13.19   12.77 
   5  -9  -9   25.08   20.81 
   5   9  -9   22.33   14.90 
   4  -9  -9   -0.60   16.82 
   4   9  -9    1.26   13.32 
   3  -9  -9   24.44   19.30 
   3   9  -9   -6.23   13.79 
   2  -9  -9  -17.08   15.32 
   2   9  -9   17.83   16.25 
   1  -9  -9   45.01   20.69 
   1   9  -9   35.16   16.63 
   0  -9  -9   -0.27   17.62 
   0   9  -9   20.84   15.04 
  -1  -9  -9   -6.39   17.94 
  -1   9  -9    6.30   14.73 
  -2  -9  -9   17.73   17.66 
  -2   9  -9    0.26   14.75 
   2   9   9    2.44   15.49 
  -3   9  -9   -7.67   14.90 
   3   9   9  -11.87   15.57 
  -4   9  -9   38.56   18.40 
   4   9   9   -2.63   16.76 
   7 -10  -9   39.03   22.53 
   6 -10  -9  -13.10   21.09 
   6  10  -9   20.96   14.99 
   5 -10  -9   34.39   23.66 
   5  10  -9    4.65   14.23 
   4 -10  -9    7.49   22.52 
   4  10  -9   -1.57   14.01 
   3 -10  -9   -9.60   20.19 
   3  10  -9   13.27   16.00 
   2 -10  -9   61.43   21.64 
   2  10  -9   33.10   18.09 
   1 -10  -9   -1.78   18.72 
   1  10  -9   -8.93   13.34 
   0 -10  -9   -6.40   18.70 
   0  10  -9    6.85   16.37 
  -1 -10  -9  -19.25   19.30 
  -1  10  -9    3.73   14.68 
  16   0 -10   -4.20   17.76 
  15   0 -10   32.97   18.25 
  14   0 -10   -6.28   14.76 
  13   0 -10    9.43   15.03 
  13   0 -10   20.69   12.01 
  12   0 -10    3.87   10.78 
  12   0 -10    4.75   14.54 
  11   0 -10   62.82   14.03 
 -11   0  10   65.34   12.69 
 -11   0  10   50.21    9.83 
 -10   0  10   61.10    9.56 
 -10   0  10   45.67   11.82 
  10   0 -10   85.11   15.24 
   9   0 -10   88.10   14.09 
  -9   0  10   87.42   12.99 
   9   0 -10   76.88   15.10 
  -9   0  10   75.00   13.28 
  -8   0  10  229.22   19.48 
   8   0 -10  232.69   22.14 
   8   0 -10  211.16   18.90 
  -7   0  10  124.36   17.39 
   7   0 -10   88.88   11.25 
   7   0 -10   98.71   16.20 
   7   0 -10  108.27   15.15 
  -6   0  10   45.75   10.95 
   6   0 -10   61.36   11.89 
   6   0 -10   53.15   13.37 
   6   0 -10   53.24    7.29 
   5   0 -10    7.13    5.70 
  -5   0  10    3.39    9.43 
   5   0 -10    3.55   11.74 
   5   0 -10    3.07    9.07 
  -4   0  10   76.29   12.20 
   4   0 -10   78.95   13.31 
   4   0 -10  102.86   13.97 
   4   0 -10   84.92   10.52 
   3   0 -10   34.89   12.21 
  -3   0  10   53.60   12.24 
   3   0 -10   41.75   11.75 
   2   0 -10    8.52   12.69 
   2   0 -10   13.86   11.30 
  -2   0  10   12.28   10.57 
   1   0 -10   -1.10   10.40 
  -1   0  10    1.21   10.32 
   1   0 -10   -0.40   11.02 
   0   0  10   94.47   11.45 
   0   0 -10   79.02   15.07 
   0   0 -10   90.31   15.55 
   0   0  10  107.87   15.87 
   1   0  10   37.72   13.97 
  -1   0 -10   34.53   13.02 
  -1   0 -10   14.88   11.35 
   1   0  10   15.41    8.18 
  -2   0 -10  148.58   19.18 
   2   0  10  129.52   13.73 
  -2   0 -10  153.32   20.66 
   3   0  10    7.60    9.80 
  -3   0 -10   16.30   15.58 
  -3   0 -10   -6.42   11.38 
  -4   0 -10  111.70   16.46 
   4   0  10  128.65   16.92 
  -4   0 -10  191.25   25.83 
  -5   0 -10   96.59   19.96 
   5   0  10  114.37   15.34 
  -5   0 -10  119.25   16.89 
  -6   0 -10   -3.90   12.01 
  -6   0 -10   35.25   30.69 
   6   0  10   25.65   12.51 
   7   0  10   17.55   12.21 
  -7   0 -10  -21.04   10.65 
   8   0  10   36.43   14.14 
   9   0  10   12.95   13.26 
  10   0  10   16.58   14.59 
  16  -1 -10   -7.36   17.07 
  16   1 -10   21.68   18.54 
  15  -1 -10   -4.18   16.49 
  15   1 -10   -9.84   16.63 
  14  -1 -10   41.47   19.51 
  14   1 -10   49.38   17.81 
  13  -1 -10    5.01   12.26 
  13   1 -10  -10.40   13.40 
  12  -1 -10   29.26   12.99 
  12   1 -10   16.95   11.04 
  12   1 -10   19.15   14.11 
  11  -1 -10   -4.68   11.90 
 -11   1  10    5.27    9.57 
  11   1 -10   -0.68   13.09 
  11   1 -10    5.61   11.15 
 -11   1  10  -22.18    7.55 
  10  -1 -10   18.78   13.51 
 -10  -1  10   38.21    7.36 
 -10   1  10   42.11   11.36 
  10   1 -10   67.95   15.81 
  10   1 -10   38.36   12.68 
 -10   1  10   25.94    9.20 
  -9  -1  10   42.16    6.61 
   9  -1 -10   50.95   14.50 
  -9  -1  10   34.09   12.47 
   9   1 -10   43.94   13.25 
  -9   1  10   46.30   10.09 
   9   1 -10   31.11   13.05 
  -9   1  10   48.79   11.47 
   8  -1 -10   15.01    9.40 
   8  -1 -10   28.44    9.33 
  -8  -1  10   41.70   12.88 
   8  -1 -10   41.01   15.08 
  -8   1  10   28.16    8.58 
  -8   1  10   37.81   10.57 
   8   1 -10   12.55   11.82 
   8   1 -10   23.52   11.79 
  -7  -1  10    9.23   11.43 
   7  -1 -10   40.10    9.79 
   7  -1 -10   31.84   12.71 
   7  -1 -10   43.74    9.19 
   7   1 -10   35.27   13.55 
   7   1 -10   32.06   11.51 
  -7   1  10   47.47   10.60 
  -6  -1  10   14.30   10.20 
   6  -1 -10  -15.25    7.82 
   6  -1 -10    8.58   13.31 
   6  -1 -10    2.59    7.28 
  -6   1  10   13.19    9.21 
   6   1 -10    5.79   10.01 
   6   1 -10   -7.72   10.20 
   5  -1 -10   -1.37    6.61 
   5  -1 -10    1.00   10.71 
  -5  -1  10  -15.40    9.20 
   5  -1 -10   -9.49    8.44 
   5   1 -10  -15.71    9.20 
   5   1 -10    7.22   12.39 
   5   1 -10   -1.49    3.58 
  -5   1  10    0.97    8.78 
  -4  -1  10  -17.81    9.21 
   4  -1 -10   -7.41    8.47 
   4  -1 -10   -6.69    6.40 
   4  -1 -10   11.08   11.35 
   4   1 -10    2.39    4.22 
  -4   1  10   -0.44    9.18 
   4   1 -10   -0.25   10.00 
   4   1 -10    6.74    9.71 
   3  -1 -10    2.07   12.95 
   3  -1 -10  -15.98    9.08 
  -3  -1  10   12.71   10.86 
   3   1 -10   -1.03    9.26 
  -3   1  10    9.54   10.10 
   3   1 -10   16.10   11.41 
   2  -1 -10   -4.48    9.70 
  -2  -1  10   -0.64   10.65 
   2  -1 -10    7.18   11.18 
   2   1 -10    4.85    5.05 
   2   1 -10   16.11   11.82 
   2   1 -10   -6.52   11.53 
  -2   1  10    8.10    9.92 
  -1  -1  10    6.20   11.62 
   1  -1 -10    8.49   11.79 
   1  -1 -10    1.50   10.82 
  -1   1  10  -10.72    7.69 
   1   1 -10   -3.43   11.82 
  -1   1  10   -0.80   10.40 
   1   1 -10   10.87   11.88 
   0  -1 -10   19.34   11.77 
   0  -1  10    7.13   12.24 
   0  -1  10   -3.73    5.73 
   0  -1 -10   -4.15   12.29 
   0   1  10    7.03    8.11 
   0   1 -10    1.32   10.99 
   0   1 -10    9.18   12.75 
   0   1  10   -2.49   10.71 
  -1  -1 -10   16.37   12.76 
   1  -1  10   45.61   15.04 
   1  -1  10   25.57    7.29 
  -1  -1 -10   -0.77   12.02 
  -1   1 -10    8.65   10.93 
   1   1  10   31.25   10.30 
  -1   1 -10   23.23   12.55 
  -2  -1 -10   94.56   15.33 
   2  -1  10   96.97   10.96 
  -2  -1 -10  105.01   18.62 
   2   1  10   89.69   13.10 
  -2   1 -10  114.97   18.61 
  -2   1 -10  100.04   14.95 
   3  -1  10   22.44    9.25 
  -3  -1 -10   24.66   13.34 
  -3  -1 -10   19.36   16.40 
   3   1  10   24.17   11.06 
  -3   1 -10    4.22   12.06 
  -3   1 -10   10.80   15.63 
   4  -1  10   49.37   11.29 
  -4  -1 -10   42.42   12.88 
  -4  -1 -10   31.93   15.45 
  -4   1 -10   29.21   14.88 
  -4   1 -10   17.13   13.07 
   4   1  10   33.47   11.96 
   5  -1  10   55.92   12.27 
  -5  -1 -10   40.41   18.48 
  -5  -1 -10   64.04   13.87 
  -5   1 -10   58.33   15.10 
  -5   1 -10   58.00   18.56 
   5   1  10   58.17   13.63 
   6  -1  10    7.31   10.62 
  -6  -1 -10   19.04   12.13 
   6   1  10   -3.29   10.73 
  -6   1 -10   -2.43   14.38 
  -6   1 -10   -5.55   11.43 
   7  -1  10   18.61   12.22 
  -7   1 -10   20.68   13.22 
   7   1  10    1.95   12.53 
   8  -1  10   -1.86   12.20 
   8   1  10    9.36   13.54 
   9  -1  10   21.72   14.24 
   9   1  10   21.74   15.34 
  10  -1  10   12.34   14.79 
  10   1  10    2.42   14.08 
  15  -2 -10   40.66   21.17 
  15   2 -10   26.33   17.59 
  14   2 -10   15.76   15.18 
  13  -2 -10   16.38   13.26 
  13   2 -10   20.20   15.07 
  12  -2 -10   27.02   13.96 
 -12   2  10   12.96   10.82 
  12   2 -10   10.71   14.11 
  12   2 -10   -3.04   10.47 
  11  -2 -10   -0.11   11.95 
  11   2 -10   10.87   10.35 
 -11   2  10    1.10    9.50 
  11   2 -10  -11.12   11.13 
  10  -2 -10    5.39   12.57 
  10   2 -10   17.50   10.62 
 -10   2  10   16.02    9.63 
  10   2 -10   22.84   12.48 
 -10   2  10   16.17    9.02 
   9  -2 -10   17.82   13.66 
   9  -2 -10   10.16   10.16 
   9   2 -10    7.12   11.29 
  -9   2  10    3.66    9.63 
   9   2 -10   11.11   12.15 
   9   2 -10   -0.21    2.53 
  -9   2  10  -10.50    7.90 
   8  -2 -10   20.97    9.03 
   8  -2 -10   12.27    9.83 
   8  -2 -10    8.94   14.19 
  -8  -2  10   34.71   13.69 
   8   2 -10   26.74   12.24 
   8   2 -10   21.20   12.68 
   8   2 -10   16.54   10.78 
  -8   2  10   12.00    8.68 
  -8   2  10   30.29    9.96 
  -7  -2  10    1.42   11.53 
   7  -2 -10   14.95   14.22 
   7  -2 -10    3.33    9.07 
   7  -2 -10   11.86    8.21 
  -7   2  10   18.81    8.91 
   7   2 -10   16.40   12.21 
   7   2 -10    6.54    9.03 
   7   2 -10   30.82   12.34 
   6  -2 -10   22.39    8.73 
   6  -2 -10   60.79   14.76 
  -6  -2  10   55.15   13.51 
   6  -2 -10   49.85   10.63 
   6   2 -10   64.33   14.09 
   6   2 -10   29.93   11.40 
   6   2 -10   45.61    9.43 
  -6   2  10   55.30   10.34 
   5  -2 -10   20.57   13.17 
   5  -2 -10   34.49    9.37 
   5  -2 -10   32.85    9.07 
  -5  -2  10   57.87   13.87 
   5   2 -10   36.10   11.85 
  -5   2  10   41.73    9.98 
   5   2 -10   43.75    7.88 
   5   2 -10   59.41   13.84 
   4  -2 -10   -2.24    8.83 
   4  -2 -10    0.81    2.09 
  -4  -2  10    2.78   10.02 
   4  -2 -10  -15.80   12.87 
  -4   2  10   15.03    9.24 
   4   2 -10   11.83    5.43 
   4   2 -10    5.48   10.82 
   4   2 -10   10.11   11.63 
  -3  -2  10  158.53   17.87 
   3  -2 -10  143.20   15.69 
   3  -2 -10  142.91   17.29 
   3  -2 -10  113.77   16.08 
  -3   2  10  119.87   16.01 
   3   2 -10  133.54   16.29 
   3   2 -10  126.08   16.39 
  -2  -2  10   20.87   12.08 
   2  -2 -10   13.27   10.82 
   2  -2 -10    9.74   13.22 
   2   2 -10   12.92   10.80 
  -2   2  10   10.26    9.77 
   2   2 -10   -0.91   11.32 
   1  -2 -10   16.58   11.41 
  -1  -2  10    4.68   12.50 
   1  -2 -10    7.32   12.24 
  -1   2  10    5.64    9.10 
   1   2 -10   14.32   12.43 
   1   2 -10    2.48   11.92 
   0  -2  10   -3.59   13.05 
   0  -2 -10   12.97   12.31 
   0  -2 -10    3.88   11.71 
   0   2 -10    8.76   13.06 
   0   2 -10   12.83   12.21 
   0   2  10   11.60    9.86 
  -1  -2 -10   25.41   13.97 
  -1  -2 -10   41.72   13.82 
   1  -2  10   32.41    6.48 
   1  -2  10    4.84   13.32 
  -1   2 -10   17.44   14.12 
   1   2  10   23.20   11.14 
  -1   2 -10   47.11   12.73 
  -2  -2 -10   11.91   15.13 
  -2  -2 -10   32.63   14.02 
   2  -2  10   33.20    7.47 
  -2   2 -10   29.10   12.53 
   2   2  10   18.53   11.27 
  -2   2 -10   21.02   13.45 
  -3  -2 -10   37.54   13.76 
   3  -2  10   25.44    8.77 
  -3  -2 -10   34.56   16.87 
  -3   2 -10   17.41   15.73 
  -3   2 -10   43.24   14.80 
   3   2  10   26.94   12.43 
   4  -2  10    9.05    8.86 
  -4  -2 -10  -10.56   11.29 
  -4  -2 -10   20.37   16.13 
   4   2  10   -3.13   11.09 
  -4   2 -10   38.65   16.48 
  -4   2 -10   17.38   13.73 
  -5  -2 -10   20.55   12.13 
   5  -2  10   23.03   10.56 
  -5  -2 -10   -4.24   16.03 
  -5   2 -10   51.26   17.33 
   5   2  10   13.15   12.87 
  -5   2 -10   25.22   13.56 
   6  -2  10   21.45   10.65 
  -6  -2 -10    4.53   11.33 
  -6   2 -10    2.68   13.20 
   6   2  10    1.12   12.62 
  -6   2 -10   15.47   18.75 
   7  -2  10   15.06   11.89 
   7   2  10    5.80   12.93 
  -7   2 -10   13.18   15.33 
   8  -2  10  -13.27   11.36 
   8   2  10    7.96   14.03 
  -8   2 -10   -7.80   14.63 
   9  -2  10   18.44   14.04 
   9   2  10   19.09   15.13 
  10  -2  10   31.69   15.52 
  10   2  10  -12.78   14.71 
  15   3 -10   -2.74   15.23 
  14  -3 -10  -16.46   13.05 
  14   3 -10   15.81   14.93 
  13  -3 -10   27.18   14.69 
  13   3 -10    2.00   13.32 
  12  -3 -10   13.85   14.40 
 -12   3  10   -0.29   11.39 
  12   3 -10   -0.83   12.88 
  11  -3 -10    5.50   14.17 
  11   3 -10   31.01   10.98 
  11   3 -10   38.88   13.56 
 -11   3  10   11.63   10.82 
  10  -3 -10    0.39   12.84 
  10  -3 -10    9.74   10.20 
  10   3 -10   15.98   10.70 
  10   3 -10    2.81    5.44 
 -10   3  10    5.58   10.50 
   9  -3 -10   63.00   17.02 
   9  -3 -10   75.11   13.71 
   9   3 -10   48.39   12.67 
   9   3 -10   57.33   13.18 
  -9   3  10   65.37   13.43 
   9   3 -10   72.73   15.59 
  -9   3  10   72.19   11.01 
   8  -3 -10   47.73   12.47 
   8  -3 -10   20.56    7.63 
   8  -3 -10   32.39   15.80 
   8   3 -10   22.40   13.63 
  -8   3  10   15.30   10.43 
  -8   3  10   32.17    8.40 
   8   3 -10   34.92   11.17 
   8   3 -10   21.39   12.09 
   7  -3 -10   75.81   13.19 
   7  -3 -10   89.01   11.58 
   7  -3 -10   73.58   17.82 
   7   3 -10   60.34   10.84 
  -7   3  10   88.69   12.69 
   7   3 -10   63.20   14.19 
   7   3 -10  127.64   17.85 
   6  -3 -10   22.74    9.98 
   6  -3 -10   11.88    7.65 
  -6  -3  10   -2.18   11.84 
   6  -3 -10    0.45   12.94 
  -6   3  10   10.19    7.72 
   6   3 -10   15.64   11.17 
   6   3 -10   -9.25   11.56 
   6   3 -10   21.26    7.65 
   5  -3 -10   22.46   10.22 
  -5  -3  10   40.86   12.92 
   5  -3 -10   32.31    9.22 
   5  -3 -10   46.37   14.78 
  -5   3  10   38.84    9.11 
   5   3 -10   49.62   14.62 
   5   3 -10   48.59    6.86 
   5   3 -10   13.93   11.22 
  -4  -3  10    2.83   11.45 
   4  -3 -10    4.61    8.92 
   4  -3 -10    9.38    8.97 
   4  -3 -10   11.03   12.26 
   4   3 -10   -2.65   11.15 
   4   3 -10   -4.55   11.38 
  -4   3  10   18.99    8.90 
   3  -3 -10   19.68   12.66 
   3  -3 -10   -1.38    9.34 
  -3  -3  10   30.37   13.26 
   3  -3 -10   28.15   10.43 
   3   3 -10    2.61   11.78 
   3   3 -10   19.13    5.59 
   3   3 -10   13.16   12.82 
   2  -3 -10  -12.53    9.47 
   2  -3 -10   -0.84   11.92 
  -2  -3  10   14.03   12.77 
   2   3 -10    6.44    6.62 
   2   3 -10   -0.77   10.40 
   2   3 -10   19.50   12.92 
   1  -3 -10   77.17   16.46 
   1  -3 -10   67.60   13.88 
  -1  -3  10   78.32   16.04 
   1   3 -10   62.42   10.00 
   1   3 -10   91.03   16.44 
  -1   3  10   80.36   13.04 
   1   3 -10   56.09   14.34 
   0  -3 -10   66.99   14.74 
   0  -3 -10   87.64   16.15 
   0  -3  10   84.20   16.24 
   0   3 -10   92.96   17.74 
   0   3 -10   95.50   16.48 
   0   3  10  126.01   16.86 
  -1  -3 -10   60.72   16.21 
  -1  -3 -10   52.86   15.39 
   1   3  10   31.30   11.91 
  -1   3 -10   33.59   13.39 
  -1   3 -10   59.47   16.31 
  -2  -3 -10   49.23   16.12 
  -2  -3 -10   88.54   16.07 
   2  -3  10   69.54    7.81 
  -2   3 -10   46.37   14.99 
   2   3  10   59.08   14.45 
  -2   3 -10   80.82   16.89 
  -3  -3 -10  131.80   17.36 
   3  -3  10  119.23   12.07 
  -3  -3 -10  142.86   20.81 
  -3   3 -10  155.05   20.53 
  -3   3 -10  103.02   17.45 
   3   3  10  136.23   17.84 
  -4  -3 -10    8.10   15.68 
   4  -3  10  -12.40    7.37 
  -4  -3 -10    0.25   11.59 
  -4   3 -10   -0.48   12.56 
  -4   3 -10   -3.54   13.22 
   4   3  10   12.38   12.51 
  -5  -3 -10    5.39   11.74 
  -5  -3 -10   -5.26   16.22 
   5  -3  10    5.77    8.77 
  -5   3 -10  -19.89   13.93 
  -5   3 -10   13.99   14.10 
   5   3  10   11.88   12.96 
   6  -3  10    8.23    9.94 
   6   3  10   24.14   15.00 
  -6   3 -10   -7.98   13.83 
   7  -3  10   -3.44   10.20 
   7   3  10   21.90   14.66 
  -7   3 -10   -1.15   15.56 
  -8   3 -10   30.58   17.80 
   8   3  10   20.78   14.59 
   9   3  10   12.15   15.25 
  15   4 -10  -15.75   13.15 
  14  -4 -10   46.36   17.65 
  14   4 -10   36.44   16.72 
  13  -4 -10   18.24   16.22 
  13   4 -10   42.15   15.83 
  12  -4 -10    7.32   14.69 
  12   4 -10    1.58   12.44 
  11  -4 -10   24.02   15.51 
  11   4 -10   12.22   12.18 
  10  -4 -10   -5.20   14.34 
  10  -4 -10  -17.09   11.09 
  10   4 -10   14.61   10.82 
  10   4 -10   10.34   10.41 
 -10   4  10  -11.17   10.01 
   9  -4 -10   21.93   12.91 
   9  -4 -10    1.50   13.06 
  -9   4  10   12.68   10.93 
   9   4 -10   32.57   11.42 
   9   4 -10   23.74   11.37 
   8  -4 -10   24.38   12.59 
   8  -4 -10   30.15   14.82 
   8   4 -10    5.81   13.41 
  -8   4  10   18.12   11.64 
   8   4 -10   13.87    9.99 
   8   4 -10    0.52   10.96 
   7  -4 -10   29.29   16.62 
   7  -4 -10   10.67    5.90 
   7  -4 -10  -13.46   10.19 
   7   4 -10   12.56    8.35 
   7   4 -10    3.28   11.02 
   7   4 -10    0.95   12.85 
   6  -4 -10    9.04   11.43 
   6  -4 -10    1.16   13.59 
   6  -4 -10   19.05    7.17 
   6   4 -10   21.54    7.61 
   6   4 -10    1.92   12.30 
   6   4 -10   31.50   14.95 
   5  -4 -10   43.16   16.06 
   5  -4 -10   29.21   11.82 
   5  -4 -10   39.38    8.64 
   5   4 -10   42.63   14.58 
   5   4 -10   27.93   12.07 
   5   4 -10   44.26    6.40 
   4  -4 -10  129.13   14.72 
   4  -4 -10   87.19   17.13 
   4  -4 -10  132.91   19.51 
   4   4 -10  149.07   19.39 
   4   4 -10  151.79   21.13 
   3  -4 -10  -13.20   14.30 
   3  -4 -10    0.24    9.27 
   3  -4 -10    5.97    9.33 
   3   4 -10    2.36   12.73 
   3   4 -10    2.08    5.51 
   3   4 -10    0.52   12.81 
   2  -4 -10  295.80   20.61 
   2  -4 -10  399.67   25.28 
   2  -4 -10  370.17   27.12 
   2   4 -10  299.54   24.89 
   2   4 -10  283.66   22.65 
   2   4 -10  342.10   16.38 
   1  -4 -10  495.70   27.27 
   1  -4 -10  450.23   24.20 
   1   4 -10  474.87   27.90 
   1   4 -10  489.78   21.06 
   0  -4 -10   29.48   13.39 
   0  -4 -10   13.16   12.83 
   0   4 -10    9.21    8.99 
   0   4 -10    6.31   12.36 
   0   4 -10   21.74   14.35 
   0   4  10  -13.74   11.54 
  -1  -4 -10   34.77   15.11 
  -1  -4 -10   43.87   15.69 
  -1   4 -10   33.75   15.49 
  -1   4 -10   46.83   11.88 
   1   4  10   43.06   14.17 
  -1   4 -10   33.05   14.86 
  -2  -4 -10    8.61   13.45 
  -2  -4 -10   -2.22   13.81 
   2   4  10   12.48   13.12 
  -2   4 -10   16.59   14.28 
  -2   4 -10   13.59   13.57 
  -2   4 -10   14.73   10.77 
  -3  -4 -10   42.64   13.74 
  -3  -4 -10   46.52   17.15 
  -3   4 -10   98.50   18.25 
  -3   4 -10   33.10   15.07 
  -3   4 -10   37.47   13.46 
   3   4  10   44.94   14.74 
  -4  -4 -10   50.73   17.30 
  -4  -4 -10   44.92   14.10 
  -4   4 -10   44.01   15.74 
  -4   4 -10   44.47   16.43 
   4   4  10   48.09   15.50 
  -5  -4 -10   19.99   12.28 
   5   4  10    8.59   14.37 
  -5   4 -10   13.56   13.65 
  -5   4 -10    2.04   14.19 
  -6   4 -10   14.16   15.97 
   6   4  10   -3.34   13.95 
  -7   4 -10   44.87   18.47 
   7   4  10    9.88   14.91 
  -8   4 -10   -5.87   17.40 
   8   4  10   15.14   16.53 
   9   4  10   23.47   17.71 
  14  -5 -10   10.85   17.63 
  14   5 -10    5.18   15.11 
  13  -5 -10    2.32   15.66 
  13   5 -10    7.34   13.90 
  12  -5 -10   20.03   16.59 
  12   5 -10   22.88   13.71 
  11  -5 -10   25.03   15.93 
  11   5 -10   22.87   11.54 
  10  -5 -10    1.05   15.70 
  10   5 -10   18.46   11.20 
  10   5 -10    7.60   10.63 
   9  -5 -10   17.99   14.48 
   9   5 -10    8.36   11.04 
   9   5 -10   18.75   10.79 
   8  -5 -10   10.69   12.71 
   8  -5 -10   20.56   15.84 
   8   5 -10   19.14    9.74 
   8   5 -10   13.81   12.75 
   8   5 -10    0.18   10.56 
   7  -5 -10   12.51   12.31 
   7  -5 -10   11.76   15.30 
   7   5 -10    0.46   12.62 
   7   5 -10   24.74   11.86 
   7   5 -10   10.48    8.12 
   6  -5 -10  -14.41   15.05 
   6  -5 -10    0.57   11.07 
   6  -5 -10   -1.92    5.18 
   6   5 -10   13.95    7.41 
   6   5 -10    9.58   11.74 
   6   5 -10   -4.55   12.55 
   5  -5 -10   -9.59   13.38 
   5  -5 -10   12.47   11.97 
   5  -5 -10   12.59    7.00 
   5   5 -10   41.77   14.42 
   5   5 -10    2.45   11.76 
   4  -5 -10   16.87   15.31 
   4  -5 -10   32.37    9.09 
   4  -5 -10   12.22   12.35 
   4   5 -10   14.58   12.93 
   4   5 -10   10.09   12.96 
   3  -5 -10   22.07   12.19 
   3  -5 -10   27.15   15.52 
   3  -5 -10   41.22   10.23 
   3   5 -10    4.97   12.33 
   3   5 -10   28.38    7.11 
   3   5 -10   23.36   14.17 
   2  -5 -10  154.23   22.91 
   2  -5 -10  168.13   18.67 
   2  -5 -10  132.88   19.15 
   2   5 -10  145.18   19.26 
   2   5 -10  150.09   14.92 
   2   5 -10  168.25   22.87 
   1  -5 -10  102.83   15.17 
   1  -5 -10  137.00   20.40 
   1  -5 -10  124.45   17.89 
   1   5 -10   97.20   16.46 
   1   5 -10  114.45   15.40 
   1   5 -10  108.44   17.64 
   0  -5 -10   20.39   12.92 
   0  -5 -10   35.82   16.44 
   0   5  10   25.67   13.44 
   0   5 -10   34.67   10.54 
   0   5 -10   20.03   13.01 
   0   5 -10   12.54   12.69 
  -1  -5 -10   18.79   15.02 
  -1  -5 -10    4.21   13.37 
   1   5  10    8.13   12.53 
  -1   5 -10    4.97    9.98 
  -1   5 -10    9.28   12.26 
  -1   5 -10   26.04   13.82 
  -2  -5 -10   39.35   15.50 
  -2  -5 -10   31.36   15.24 
  -2   5 -10   47.20   12.29 
   2   5  10   35.07   14.55 
  -2   5 -10   36.84   14.14 
  -2   5 -10   53.20   15.96 
  -3  -5 -10    8.39   12.90 
  -3  -5 -10    1.02   14.43 
  -3   5 -10  -23.67   13.32 
   3   5  10    5.60   13.59 
  -3   5 -10   -9.28   10.00 
  -3   5 -10   34.49   15.45 
  -4  -5 -10   11.52   18.75 
  -4  -5 -10   -1.80   12.55 
  -4   5 -10   18.16   14.89 
  -4   5 -10   -7.10   14.17 
   4   5  10   -3.23   14.65 
  -5   5 -10    0.63   14.73 
   5   5  10   25.28   15.33 
  -5   5 -10   29.93   15.93 
  -6   5 -10    2.06   15.58 
   6   5  10    6.41   14.91 
   7   5  10   12.21   15.90 
  -7   5 -10   14.43   18.26 
   8   5  10   15.03   17.92 
  -8   5 -10   30.46   20.09 
  13  -6 -10    8.41   16.46 
  13   6 -10    0.73   14.63 
  12  -6 -10   17.52   16.99 
  11  -6 -10    7.03   16.07 
  11   6 -10   -2.21   11.71 
  10  -6 -10  -15.96   15.35 
  10   6 -10    9.20   11.43 
   9  -6 -10    6.24   16.13 
   9   6 -10    2.17    9.97 
   9   6 -10    8.95   10.16 
   8  -6 -10   -7.02   16.00 
   8   6 -10   -1.56   10.38 
   7  -6 -10   -8.08   13.27 
   7   6 -10  -21.83   10.16 
   6  -6 -10   11.57   14.96 
   6   6 -10   30.53   14.66 
   6   6 -10   11.43   12.44 
   5  -6 -10    5.73   14.99 
   5   6 -10    4.26   11.99 
   5   6 -10    2.18   11.93 
   4  -6 -10   29.09   15.87 
   4  -6 -10   12.80    7.86 
   4   6 -10   20.54   13.08 
   4   6 -10   14.06   12.01 
   3  -6 -10   13.53   17.41 
   3  -6 -10   -1.41    8.32 
   3   6 -10    5.72   13.46 
   3   6 -10   10.61   11.90 
   2  -6 -10  -12.75   13.86 
   2  -6 -10   24.72   10.66 
   2   6 -10   -5.35    6.98 
   2   6 -10    1.56   12.19 
   2   6 -10   -4.88   11.58 
   1  -6 -10   -8.87   15.48 
   1  -6 -10    0.35   10.71 
   1   6 -10    2.19    8.75 
   1   6 -10   -0.53   11.81 
   1   6 -10   -2.52   12.51 
   0  -6 -10  -12.11   11.53 
   0  -6 -10   25.00   16.08 
   0   6 -10   -7.72   13.24 
   0   6  10   -6.20   12.87 
   0   6 -10   10.33    9.92 
   0   6 -10  -16.79   11.83 
  -1  -6 -10   14.70   14.90 
  -1  -6 -10   -8.86   12.53 
  -1   6 -10   -1.21   13.01 
  -1   6 -10    6.44   10.09 
   1   6  10    7.66   14.18 
  -1   6 -10  -11.40   11.95 
  -2  -6 -10   -8.67   13.53 
  -2  -6 -10    5.85   14.38 
  -2   6 -10    2.70   13.07 
  -2   6 -10   -4.10   10.37 
   2   6  10    0.96   13.57 
  -2   6 -10   13.28   14.00 
  -3  -6 -10  -13.79   12.74 
  -3  -6 -10    3.65   15.08 
  -3   6 -10   -0.09   14.95 
  -3   6 -10   39.80   15.45 
   3   6  10   -5.76   13.45 
   4   6  10   -7.49   13.96 
  -4   6 -10   27.97   14.45 
  -4   6 -10    2.44   15.77 
  -5   6 -10   32.08   17.10 
   5   6  10   -6.57   14.79 
   6   6  10   17.01   16.74 
  -6   6 -10   -0.06   17.77 
   7   6  10   -4.78   16.22 
  -7   6 -10    4.37   18.85 
  12  -7 -10   -6.17   17.22 
  11  -7 -10    2.30   17.20 
  10  -7 -10   45.89   18.86 
   9  -7 -10    0.24   16.94 
   9   7 -10  -13.01   10.16 
   8  -7 -10   18.72   16.43 
   8   7 -10   13.94   11.64 
   7  -7 -10   14.35   17.75 
   7   7 -10   29.90   13.15 
   6  -7 -10  -28.33   16.25 
   6   7 -10  -21.45   10.65 
   5  -7 -10    9.14   16.13 
   5   7 -10    4.83   11.28 
   4  -7 -10   -1.19   17.82 
   4   7 -10   -0.02   12.95 
   4   7 -10    3.30   12.92 
   3  -7 -10    3.93   16.38 
   3   7 -10   -3.57   13.28 
   3   7 -10   28.09   14.08 
   2  -7 -10   17.27   15.87 
   2   7 -10   11.00   13.44 
   2   7 -10   10.96   14.91 
   1  -7 -10   -6.32   10.31 
   1  -7 -10   28.88   18.77 
   1   7 -10   39.04   16.41 
   1   7 -10    2.10   12.92 
   0  -7 -10   49.82   18.54 
   0  -7 -10   40.59   14.00 
   0   7 -10   69.08   16.44 
   0   7 -10   49.14   17.36 
  -1  -7 -10   13.35   16.09 
  -1  -7 -10   -4.62   13.47 
  -1   7 -10   12.62   13.41 
  -1   7 -10   -2.71   12.92 
   1   7  10    4.52   14.21 
  -1   7 -10    0.24   11.26 
  -2  -7 -10   -2.47   15.34 
  -2  -7 -10   15.79   14.98 
  -2   7 -10   -7.72   15.14 
  -2   7 -10   14.86   13.14 
   2   7  10   -9.50   13.27 
  -3  -7 -10  -38.66   13.43 
  -3   7 -10   -2.60   15.14 
   3   7  10   27.50   16.12 
   4   7  10   -1.25   14.95 
  -4   7 -10   21.06   16.72 
  -5   7 -10    1.28   17.01 
   5   7  10   10.03   17.10 
  -6   7 -10    2.90   18.21 
   6   7  10   -1.97   16.74 
  11  -8 -10   -7.93   18.29 
  10  -8 -10   12.06   17.74 
   9  -8 -10   31.85   18.57 
   8  -8 -10    2.24   16.53 
   8   8 -10  -12.70   10.95 
   7  -8 -10   45.47   18.79 
   7   8 -10   -6.14   11.12 
   6  -8 -10   67.30   20.37 
   6   8 -10   50.54   14.83 
   5  -8 -10  -12.82   17.66 
   5   8 -10  -14.90   10.57 
   4  -8 -10    1.95   16.31 
   4   8 -10   12.48   12.85 
   3  -8 -10    9.14   16.63 
   3   8 -10   19.72   14.62 
   2  -8 -10    8.86   17.95 
   2   8 -10  -11.95   12.16 
   1  -8 -10   36.49   19.10 
   1   8 -10   34.49   17.15 
   0  -8 -10   54.48   19.53 
   0   8 -10   -1.13   13.63 
  -1  -8 -10   -9.34   15.76 
  -1   8 -10   15.34   16.07 
  -2  -8 -10   18.93   17.12 
  -2   8 -10    0.70   12.90 
   2   8  10   12.48   15.31 
   3   8  10   10.30   16.46 
  -3   8 -10    4.30   16.39 
  -4   8 -10  -10.19   14.68 
   4   8  10   16.52   17.55 
   5   8  10   -7.19   15.60 
  -5   8 -10   10.94   16.18 
   9  -9 -10  -12.78   17.25 
   8  -9 -10   35.95   20.89 
   7  -9 -10   25.36   20.36 
   7   9 -10   41.38   15.75 
   6  -9 -10  -18.59   17.58 
   6   9 -10  -12.53   13.03 
   5  -9 -10   15.27   21.99 
   5   9 -10   21.75   14.53 
   4  -9 -10  -13.93   19.50 
   4   9 -10   14.47   15.78 
   3  -9 -10    5.03   19.94 
   3   9 -10   -2.21   15.16 
   2  -9 -10    6.34   17.97 
   2   9 -10    2.01   15.47 
   1  -9 -10   19.09   20.17 
   1   9 -10   28.85   15.58 
   0  -9 -10    6.84   19.52 
   0   9 -10    6.22   15.98 
  -1  -9 -10   13.51   18.41 
  -1   9 -10   12.42   14.79 
   2   9  10   18.82   18.70 
  -2   9 -10  -11.66   13.47 
   3   9  10    7.34   17.50 
  -3   9 -10   32.22   16.48 
   6 -10 -10    9.02   20.52 
   6  10 -10   -5.31   13.99 
   5 -10 -10  -30.59   21.66 
   5  10 -10   -2.00   14.83 
   4 -10 -10    1.83   22.48 
   4  10 -10   11.30   16.14 
   3 -10 -10   -3.43   18.20 
   3  10 -10   -8.83   15.09 
   2 -10 -10  -16.51   20.48 
   2  10 -10   -1.22   16.04 
   1 -10 -10   16.25   20.71 
   1  10 -10   11.80   16.75 
   0 -10 -10   -8.06   20.55 
   0  10 -10   -6.93   15.60 
  16   0 -11   -4.25   17.10 
  15   0 -11    4.14   15.97 
  14   0 -11    3.72   15.25 
  13   0 -11   14.34   12.18 
  13   0 -11   18.07   15.56 
  12   0 -11  -14.18   10.56 
  11   0 -11    2.86   11.58 
 -10   0  11    2.26    9.82 
  10   0 -11   -1.94   11.95 
 -10   0  11   -5.97    6.61 
   9   0 -11    2.99   10.33 
   9   0 -11    8.85   12.82 
  -9   0  11   11.02   10.36 
   8   0 -11  -19.46   12.02 
  -8   0  11   17.18   10.74 
   8   0 -11    2.52    9.82 
  -7   0  11    7.37   10.27 
   7   0 -11    1.22   12.02 
   7   0 -11  -12.37    9.51 
   7   0 -11    3.63    6.13 
  -6   0  11   11.78   10.59 
   6   0 -11   11.28   13.72 
   6   0 -11    8.73   10.31 
   6   0 -11   -3.52    5.74 
  -5   0  11    6.76   10.65 
   5   0 -11    2.70    9.98 
   5   0 -11   11.74   12.06 
   5   0 -11   -4.94    5.52 
   4   0 -11   -5.06    6.02 
   4   0 -11    6.72   11.79 
   4   0 -11  -16.21   10.47 
  -4   0  11   13.70   10.68 
   3   0 -11   11.91   11.79 
  -3   0  11   -5.89   10.36 
   3   0 -11    3.40   12.74 
   2   0 -11    2.67   13.68 
   2   0 -11    6.34   12.01 
  -2   0  11    5.84   10.80 
  -1   0  11  -21.53   11.35 
   1   0 -11  -17.78   12.02 
   1   0 -11    7.20   12.92 
   0   0  11   -4.86    7.67 
   0   0 -11    0.20   12.99 
   0   0 -11   14.85   13.16 
   0   0  11    4.32   12.89 
   1   0  11    1.92    8.11 
  -1   0 -11   19.74   13.98 
  -1   0 -11    1.62   14.28 
   2   0  11   -1.44    8.58 
  -2   0 -11   11.72   13.19 
  -2   0 -11   -9.44   14.46 
  -3   0 -11   12.11   13.01 
   3   0  11  -16.53    8.64 
  -3   0 -11    6.01   15.57 
  -4   0 -11  -12.57   15.08 
  -4   0 -11   -4.40   12.31 
   4   0  11   -5.74    9.24 
  -5   0 -11    2.17   12.73 
   5   0  11  -18.93    9.96 
  -6   0 -11   24.28   13.27 
   6   0  11    9.73   11.20 
   7   0  11   18.34   12.65 
   8   0  11    7.97   12.89 
   9   0  11   -9.98   12.28 
  15  -1 -11  -27.25   16.45 
  15   1 -11   -6.39   16.07 
  14  -1 -11   19.08   18.21 
  14   1 -11  -28.76   12.78 
  13  -1 -11  -11.46   11.57 
  13   1 -11   33.64   15.02 
  12  -1 -11    2.12   12.70 
  12   1 -11    3.28   13.08 
  12   1 -11   -6.35   10.58 
  11  -1 -11   36.63   14.05 
  11   1 -11   26.47   14.03 
 -11   1  11   62.54   12.25 
  11   1 -11   44.50   13.86 
 -11   1  11   49.75   14.36 
  10  -1 -11    6.59   12.08 
  10   1 -11    9.64   11.47 
 -10   1  11   10.86    9.90 
  10   1 -11   -8.01   11.56 
 -10   1  11   -3.27    7.82 
  -9  -1  11   18.50   11.80 
   9  -1 -11   29.17   10.81 
   9  -1 -11   29.81   14.36 
   9   1 -11   20.96   12.63 
   9   1 -11   45.01   13.70 
  -9   1  11   35.76   10.85 
   8  -1 -11    5.32   13.96 
  -8  -1  11   -0.83   11.01 
   8  -1 -11   23.16    9.82 
   8  -1 -11    6.02    8.36 
   8   1 -11   15.81   13.46 
   8   1 -11   15.80   11.38 
  -8   1  11   28.76   10.46 
   7  -1 -11   27.01    8.87 
   7  -1 -11   23.64   10.16 
  -7  -1  11   25.27   11.99 
   7  -1 -11   19.06   14.02 
  -7   1  11   30.38   10.71 
   7   1 -11   22.01   11.44 
   7   1 -11   24.08   13.86 
   6  -1 -11    8.09    9.41 
   6  -1 -11    4.63   12.60 
  -6  -1  11   -5.53   10.43 
   6  -1 -11    2.42    7.56 
   6   1 -11   15.14   12.11 
   6   1 -11    2.78   10.97 
  -6   1  11   16.03   10.43 
  -5  -1  11   20.11   11.98 
   5  -1 -11    4.55    7.31 
   5  -1 -11   32.17   15.18 
   5  -1 -11   17.25   10.14 
   5   1 -11   12.35   11.42 
  -5   1  11   27.94   10.78 
   5   1 -11   27.04    5.10 
   5   1 -11   19.65   13.46 
   4  -1 -11    6.94   10.04 
   4  -1 -11  -14.94   12.23 
   4  -1 -11    7.03    7.35 
  -4  -1  11    6.24   11.22 
   4   1 -11   -5.16   10.78 
  -4   1  11    5.52   10.45 
   4   1 -11    6.98   12.32 
   3  -1 -11   69.04   16.72 
  -3  -1  11   64.20   13.98 
   3  -1 -11   36.52   12.36 
   3   1 -11   66.15   14.12 
  -3   1  11   56.57   12.97 
   3   1 -11   65.93   14.13 
  -2  -1  11   31.28   12.45 
   2  -1 -11   21.19   13.32 
   2  -1 -11   38.82   13.16 
  -2   1  11   70.60   14.22 
   2   1 -11   29.63   12.67 
   2   1 -11   58.70   14.94 
  -1  -1  11    6.64   12.87 
   1  -1 -11   -3.28   11.59 
   1  -1 -11   12.46   14.79 
   1   1 -11  -11.19   12.35 
   1   1 -11   -1.67   13.46 
  -1   1  11    7.24   11.73 
   0  -1 -11   41.75   15.00 
   0  -1 -11   42.12   15.10 
   0  -1  11   55.19   15.68 
   0  -1  11   50.08    8.16 
   0   1  11   43.79   10.70 
   0   1 -11   35.80   12.91 
   0   1  11   54.64   14.54 
   0   1 -11    7.13   13.87 
   1  -1  11   83.58   11.41 
  -1  -1 -11  102.82   15.58 
  -1  -1 -11  106.29   18.76 
   1   1  11  113.13   13.47 
  -1   1 -11  118.95   19.38 
  -1   1 -11   91.41   14.85 
  -2  -1 -11   26.27   14.18 
   2  -1  11    3.37    7.90 
  -2  -1 -11   20.90   15.59 
  -2   1 -11   13.31   13.01 
  -2   1 -11   -4.58   13.21 
   2   1  11    2.33    9.93 
  -3  -1 -11   65.69   16.45 
  -3  -1 -11   48.73   14.48 
   3  -1  11   78.15   11.48 
  -3   1 -11   97.00   19.10 
  -3   1 -11   45.48   13.92 
   3   1  11   57.68   12.72 
  -4  -1 -11   39.28   18.30 
  -4  -1 -11   52.74   13.72 
   4  -1  11   18.21    9.90 
  -4   1 -11   24.05   16.71 
  -4   1 -11   -1.48   12.45 
   4   1  11   30.24   11.76 
  -5  -1 -11  -12.52   11.86 
   5  -1  11  -15.32    9.25 
  -5   1 -11    0.46   12.91 
   5   1  11   -0.63   10.81 
  -5   1 -11   25.21   17.64 
  -6  -1 -11   -6.83   11.90 
   6  -1  11    6.14   10.86 
   6   1  11    3.36   11.92 
  -6   1 -11   -1.85   12.98 
   7  -1  11   -4.91   10.68 
   7   1  11    0.32   11.78 
  -7   1 -11   29.27   15.69 
   8  -1  11   25.24   12.76 
   8   1  11   30.79   14.66 
   9  -1  11    5.69   13.11 
   9   1  11   15.19   14.43 
  15   2 -11   14.29   17.10 
  14  -2 -11  -31.69   13.00 
  14   2 -11    7.74   15.77 
  13  -2 -11   20.92   14.75 
  13   2 -11   43.75   16.14 
  12  -2 -11   11.05   13.92 
  12   2 -11   -3.48   10.45 
  12   2 -11   16.39   13.72 
  11  -2 -11    9.68   13.01 
  11   2 -11   12.01   10.42 
  11   2 -11    5.23   12.41 
 -11   2  11   19.18   10.42 
  10  -2 -11   74.42   15.01 
  10   2 -11   52.17   13.66 
 -10   2  11   51.21   11.51 
   9  -2 -11    0.68    8.74 
   9  -2 -11    6.07   13.58 
   9  -2 -11   12.89    9.76 
  -9   2  11   -7.86    8.35 
   9   2 -11    2.55   11.61 
  -9   2  11    4.65    9.26 
   9   2 -11    9.11   10.92 
   9   2 -11   -7.97   10.95 
   8  -2 -11   21.35    9.15 
   8  -2 -11    5.93   10.13 
   8  -2 -11   21.31   14.98 
   8   2 -11   11.68   12.82 
   8   2 -11   11.09   12.35 
  -8   2  11    1.65    9.08 
   8   2 -11   12.84    9.99 
  -7  -2  11   61.37   15.86 
   7  -2 -11   52.78   14.86 
   7  -2 -11   54.48   11.37 
   7  -2 -11   83.29   11.72 
   7   2 -11   67.86   14.37 
   7   2 -11   56.99   14.86 
  -7   2  11   51.13   11.03 
   7   2 -11   61.78   11.15 
   6  -2 -11  171.44   17.30 
  -6  -2  11  195.53   21.35 
   6  -2 -11  191.38   16.83 
   6  -2 -11  170.68   23.19 
   6   2 -11  172.13   13.25 
   6   2 -11  192.76   19.40 
   6   2 -11  209.04   21.36 
  -6   2  11  199.56   17.44 
  -5  -2  11    8.84   10.79 
   5  -2 -11  -11.33   14.29 
   5  -2 -11   -0.25    9.47 
   5  -2 -11   -0.59    7.80 
   5   2 -11   20.37    7.23 
   5   2 -11   -9.03   10.70 
   5   2 -11    2.89   12.20 
  -5   2  11    9.65    9.83 
  -4  -2  11   55.79   13.65 
   4  -2 -11   51.33   15.08 
   4  -2 -11   39.14   11.42 
   4   2 -11   66.85   15.37 
   4   2 -11   62.62    7.10 
   4   2 -11   33.25   12.97 
  -4   2  11   61.03   11.71 
   4   2 -11   51.26    6.56 
   3  -2 -11  180.51   19.43 
  -3  -2  11  160.25   21.72 
   3  -2 -11  194.03   21.34 
   3   2 -11  214.68   23.01 
   3   2 -11  234.80   20.57 
  -3   2  11  184.44   18.98 
  -2  -2  11   85.18   15.86 
   2  -2 -11  108.46   19.05 
   2  -2 -11   99.20   14.59 
   2   2 -11   86.29   16.45 
  -2   2  11  103.09   14.49 
   2   2 -11   77.75   14.49 
   1  -2 -11   30.90   13.21 
   1  -2 -11   52.25   13.82 
  -1  -2  11   18.01   14.26 
   1   2 -11   60.36   15.91 
   1   2 -11   31.38   12.38 
   0  -2 -11  125.29   18.79 
   0  -2 -11   97.16   16.31 
   0   2  11  111.50   14.50 
   0   2 -11   97.72   16.40 
   0   2 -11  111.12   18.15 
  -1  -2 -11   22.03   14.41 
   1  -2  11    5.19    6.10 
  -1  -2 -11   -2.58   13.86 
   1   2  11    5.02   10.63 
  -1   2 -11   -0.67   12.72 
  -1   2 -11    4.05   13.98 
   2  -2  11   77.39   10.53 
  -2  -2 -11  103.24   17.04 
  -2  -2 -11   98.90   18.53 
   2   2  11  100.97   14.71 
  -2   2 -11   79.60   17.95 
  -2   2 -11   50.70   15.84 
   3  -2  11    8.80    7.60 
  -3  -2 -11  -32.30   11.77 
  -3  -2 -11  -13.81   12.91 
  -3   2 -11  -17.19   14.14 
  -3   2 -11   -7.20   12.46 
   3   2  11   -3.71   10.58 
  -4  -2 -11   17.91   16.39 
  -4  -2 -11   -0.83   12.44 
   4  -2  11  -11.29    7.54 
   4   2  11   -0.48   10.80 
  -4   2 -11   -9.62   13.45 
  -4   2 -11  -19.59   13.31 
   5  -2  11    3.66    9.22 
  -5  -2 -11    8.85   12.22 
  -5   2 -11   14.93   13.92 
   5   2  11   -3.34   11.47 
   6  -2  11   38.06   11.75 
  -6   2 -11   17.49   14.76 
   6   2  11   45.53   15.25 
   7  -2  11    0.72   10.69 
  -7   2 -11   11.11   15.71 
   7   2  11    8.29   13.45 
   8   2  11    1.97   13.83 
   9   2  11   20.75   15.90 
  15   3 -11   -8.72   14.17 
  14  -3 -11   27.01   16.09 
  14   3 -11   -6.62   13.86 
  13  -3 -11   26.47   15.30 
  13   3 -11   27.49   14.47 
  12  -3 -11   12.26   14.36 
  12   3 -11   26.56   13.70 
 -12   3  11   19.88   14.98 
  11  -3 -11   13.17   15.07 
 -11   3  11   21.19   11.41 
  11   3 -11    4.15    9.15 
  11   3 -11   -8.73   10.20 
  10  -3 -11   -8.52    7.70 
  10  -3 -11   -1.95   14.07 
 -10   3  11   18.75   10.61 
  10   3 -11   19.02   12.20 
  10   3 -11   -4.85   10.21 
   9  -3 -11   -8.45    5.11 
   9  -3 -11   17.31   14.70 
   9   3 -11   11.99   10.17 
   9   3 -11    9.41   11.30 
  -9   3  11    1.96    9.70 
   9   3 -11   16.66   13.56 
   8  -3 -11   -6.87    2.95 
   8  -3 -11   -5.69    7.26 
   8  -3 -11  -21.30   14.18 
   8   3 -11    8.09    9.04 
  -8   3  11   -5.14    7.70 
   8   3 -11   38.58   13.40 
   8   3 -11    2.06   11.18 
   7  -3 -11    9.97    8.13 
   7  -3 -11   30.06   14.89 
   7  -3 -11    9.71    7.19 
   7   3 -11   12.97   13.32 
   7   3 -11   14.84   12.73 
   7   3 -11   20.81    8.73 
  -7   3  11   29.89    9.04 
   6  -3 -11   71.06   12.73 
   6  -3 -11   29.58   14.25 
   6  -3 -11   41.08    9.87 
   6   3 -11   55.48    8.42 
   6   3 -11   36.72   13.09 
   6   3 -11   44.55   15.09 
  -6   3  11   49.56   10.07 
   5  -3 -11    4.02    8.85 
   5  -3 -11    0.46    9.60 
   5  -3 -11   -1.19   12.84 
   5   3 -11   11.49   12.94 
  -5   3  11    8.54    8.80 
   5   3 -11   -6.98   12.55 
   5   3 -11   11.94    5.21 
   4  -3 -11  167.41   16.88 
   4  -3 -11  147.66   19.11 
   4  -3 -11  173.23   21.85 
   4   3 -11  171.73   21.41 
  -4   3  11  165.19   17.41 
   4   3 -11  179.07   22.20 
   3  -3 -11   15.27   10.07 
   3  -3 -11    7.29   13.27 
   3  -3 -11    3.27   10.21 
   3   3 -11    8.13   13.01 
   3   3 -11    2.53   11.58 
   3   3 -11    2.46    5.54 
   2  -3 -11  -11.14   12.92 
   2  -3 -11   20.57   12.11 
   2   3 -11   23.41   12.61 
   2   3 -11    6.87   13.88 
   2   3 -11    4.13    7.01 
   1  -3 -11   85.90   18.08 
   1  -3 -11   67.90   14.76 
   1   3 -11   86.10   17.14 
   1   3 -11   66.15   15.49 
   0  -3 -11   87.47   18.45 
   0  -3 -11   64.47   15.35 
   0   3  11   76.97   13.93 
   0   3 -11   70.73   16.94 
   0   3 -11   57.60   16.46 
  -1  -3 -11   29.05   14.40 
  -1  -3 -11   -9.26   14.22 
   1   3  11   -7.18   10.31 
  -1   3 -11    0.01   13.90 
  -1   3 -11    5.03   14.05 
  -2  -3 -11    2.63   15.23 
  -2  -3 -11   28.37   14.94 
  -2   3 -11    4.34   13.52 
   2   3  11   33.28   12.62 
  -2   3 -11   18.62   14.61 
  -3  -3 -11   24.41   13.37 
  -3  -3 -11   33.11   16.08 
  -3   3 -11   24.60   15.52 
  -3   3 -11   24.35   13.86 
   3   3  11    7.97   12.05 
  -4  -3 -11   29.84   17.38 
  -4  -3 -11    7.45   12.93 
  -4   3 -11   29.49   15.17 
   4   3  11    4.25   11.72 
  -4   3 -11   -2.11   14.09 
  -5  -3 -11   -2.44   12.31 
   5   3  11   30.13   13.98 
  -5   3 -11    9.66   14.31 
   6   3  11   32.97   14.76 
  -6   3 -11   51.65   17.48 
  -7   3 -11   11.94   17.32 
   7   3  11   -4.91   13.80 
  -8   3 -11   10.52   18.53 
   8   3  11   24.27   16.18 
   9   3  11   14.07   16.71 
  14  -4 -11  -10.21   16.21 
  14   4 -11   -9.00   13.69 
  13  -4 -11   -0.68   14.73 
  13   4 -11    7.72   13.59 
  12  -4 -11    6.10   15.59 
  12   4 -11   16.02   12.54 
  11  -4 -11   -5.14   14.88 
  11   4 -11  -14.45    9.75 
  11   4 -11   12.82   11.86 
  10  -4 -11   24.67   16.81 
  10  -4 -11   28.64   13.16 
  10   4 -11   30.08   11.78 
  10   4 -11   21.61   11.55 
 -10   4  11   13.94   10.74 
   9  -4 -11   14.63   14.54 
   9  -4 -11    9.03   12.30 
   9   4 -11   24.18   10.51 
   9   4 -11   14.15   12.06 
   9   4 -11    6.43   11.60 
   8  -4 -11   -0.99   10.97 
   8  -4 -11  -10.40   14.66 
   8   4 -11   18.52   13.87 
   8   4 -11   12.04    8.71 
   8   4 -11   -4.38   10.73 
   7  -4 -11    7.73   15.61 
   7  -4 -11    4.58    6.48 
   7  -4 -11   17.56   12.18 
   7   4 -11    4.20   11.01 
   7   4 -11    1.38   12.05 
   7   4 -11    4.98    7.64 
   6  -4 -11   17.41   15.11 
   6  -4 -11   -2.86   11.25 
   6  -4 -11   37.18    8.90 
   6   4 -11   32.62    7.16 
   6   4 -11   48.13   14.64 
   6   4 -11   31.96   12.49 
   5  -4 -11   27.25   11.49 
   5  -4 -11   47.85   10.17 
   5  -4 -11   46.64   16.02 
   5   4 -11   35.44   13.13 
   5   4 -11   48.17   15.40 
   4  -4 -11   37.37   10.10 
   4  -4 -11   11.57   16.48 
   4  -4 -11   14.07   11.10 
   4   4 -11   -0.18   13.13 
   4   4 -11   17.41   14.19 
   3  -4 -11   -8.95    9.53 
   3  -4 -11   43.69   12.50 
   3  -4 -11   18.95   14.74 
   3   4 -11   29.13   13.78 
   3   4 -11    3.68    6.11 
   3   4 -11   14.81   13.64 
   2  -4 -11   39.03   16.09 
   2  -4 -11   63.01   13.77 
   2  -4 -11   64.31   14.26 
   2   4 -11   69.38   16.14 
   2   4 -11   50.59   16.09 
   2   4 -11   47.37    9.10 
   1  -4 -11    4.52   15.64 
   1  -4 -11    8.54   11.99 
   1   4 -11    8.80   13.94 
   1   4 -11  -16.53   11.18 
   1   4 -11   -5.83    7.90 
   0  -4 -11   10.69   13.79 
   0  -4 -11   52.08   17.45 
   0   4 -11   27.05   13.72 
   0   4 -11   28.14   14.79 
   0   4 -11   23.86   10.17 
   0   4  11   37.62   13.30 
  -1  -4 -11    2.36   14.06 
  -1  -4 -11   -8.26   14.18 
   1   4  11   32.63   13.84 
  -1   4 -11    9.34   13.73 
  -1   4 -11    5.57    9.93 
  -1   4 -11    5.21   14.25 
  -2  -4 -11   25.84   15.01 
  -2  -4 -11   47.17   16.41 
  -2   4 -11   54.99   16.57 
  -2   4 -11   41.69   12.69 
   2   4  11   55.49   14.91 
  -2   4 -11   27.77   15.94 
  -3  -4 -11   -6.28   13.42 
  -3  -4 -11  -10.05   14.90 
  -3   4 -11    7.27   12.79 
  -3   4 -11   12.57   14.37 
  -3   4 -11   -1.63   11.09 
   3   4  11   32.09   13.79 
  -4  -4 -11    8.84   13.01 
  -4   4 -11    6.80   14.56 
  -4   4 -11    9.57   13.69 
   4   4  11   11.18   13.35 
  -5   4 -11   -0.38   14.50 
   5   4  11    1.02   13.00 
   6   4  11  -10.69   13.70 
  -6   4 -11    9.18   16.90 
   7   4  11  -24.27   12.87 
  -7   4 -11   12.62   17.43 
   8   4  11  -15.22   14.12 
  -8   4 -11   36.63   19.71 
  14  -5 -11    1.14   16.36 
  14   5 -11   24.09   15.87 
  13  -5 -11   16.17   17.43 
  13   5 -11    9.97   13.65 
  12  -5 -11   10.28   17.08 
  12   5 -11   36.77   14.84 
  11  -5 -11   14.32   16.92 
  11   5 -11   15.73   12.18 
  10  -5 -11   20.01   17.55 
  10   5 -11    7.46   10.84 
  10   5 -11   33.91   12.44 
   9  -5 -11   80.99   18.24 
   9   5 -11   64.75   12.55 
   9   5 -11   98.60   15.44 
   8  -5 -11    8.68   14.38 
   8   5 -11    1.70   12.96 
   8   5 -11   -4.72   10.92 
   8   5 -11   12.49   16.88 
   7  -5 -11   -8.19   11.50 
   7  -5 -11  -27.11   12.69 
   7   5 -11    0.33   13.45 
   7   5 -11    6.85   11.86 
   6  -5 -11   13.99   11.85 
   6  -5 -11   27.28   17.22 
   6   5 -11   -4.96   11.17 
   6   5 -11   -7.58   10.19 
   5  -5 -11   18.69   15.16 
   5  -5 -11    0.49   10.80 
   5  -5 -11    0.70    7.50 
   5   5 -11   -8.93   11.70 
   5   5 -11  -14.14   11.99 
   4  -5 -11   15.93   11.67 
   4  -5 -11    3.25    8.58 
   4  -5 -11  -31.35   15.11 
   4   5 -11   -8.21   11.03 
   4   5 -11   -0.44   13.46 
   3  -5 -11   23.84   10.25 
   3  -5 -11   61.90   19.68 
   3  -5 -11   46.13   13.78 
   3   5 -11   29.13   14.44 
   3   5 -11   19.47   14.30 
   3   5 -11   33.41    7.43 
   2  -5 -11   45.90   12.30 
   2  -5 -11   43.33   12.51 
   2  -5 -11   25.18   16.83 
   2   5 -11   28.20    8.52 
   2   5 -11   21.34   13.21 
   2   5 -11   22.86   13.27 
   1  -5 -11  127.43   16.89 
   1  -5 -11  147.10   20.03 
   1   5 -11  123.92   16.19 
   1   5 -11  145.18   19.78 
   1   5 -11  167.26   23.23 
   0  -5 -11   95.77   18.69 
   0  -5 -11   42.28   14.66 
   0   5  11   73.02   16.00 
   0   5 -11   83.31   16.13 
   0   5 -11   68.52   15.93 
   0   5 -11   74.48   12.31 
  -1  -5 -11   65.99   17.84 
  -1  -5 -11   85.35   17.07 
  -1   5 -11   68.76   17.43 
  -1   5 -11   99.22   18.45 
  -1   5 -11   63.12   13.34 
   1   5  11   83.49   17.73 
  -2  -5 -11   21.83   14.92 
  -2  -5 -11   12.94   15.00 
  -2   5 -11   22.41   11.91 
  -2   5 -11   17.04   13.82 
  -2   5 -11   32.76   15.11 
   2   5  11    6.29   13.24 
  -3  -5 -11   33.27   14.45 
  -3  -5 -11   24.02   16.72 
  -3   5 -11   14.66   15.83 
  -3   5 -11    6.90   13.78 
   3   5  11    6.59   13.17 
  -4  -5 -11   -2.13   14.23 
   4   5  11   -5.46   14.15 
  -4   5 -11   39.22   17.24 
   5   5  11  -17.41   13.64 
  -5   5 -11   17.13   16.57 
   6   5  11    0.85   14.88 
  -6   5 -11  -32.15   15.85 
  -7   5 -11   13.79   18.71 
   7   5  11   -1.63   15.73 
   8   5  11   -5.35   16.02 
  13  -6 -11   12.29   17.79 
  12  -6 -11    3.34   16.42 
  11  -6 -11   66.20   20.79 
  10  -6 -11   15.00   16.46 
  10   6 -11   16.19   15.99 
   9  -6 -11   -9.24   17.08 
   9   6 -11  -18.57    9.88 
   8  -6 -11   33.50   18.84 
   8   6 -11   42.98   13.66 
   7  -6 -11   -1.24   16.59 
   7   6 -11    3.80   11.47 
   6  -6 -11   20.23   16.25 
   6   6 -11    1.21   11.97 
   5  -6 -11   24.52   16.77 
   5   6 -11   -5.92   12.30 
   5   6 -11   -7.32   13.19 
   4  -6 -11   53.64   18.05 
   4   6 -11   37.37   15.68 
   4   6 -11   40.16   15.43 
   3  -6 -11   97.86   12.74 
   3  -6 -11   76.16   18.72 
   3   6 -11   97.58   18.71 
   3   6 -11  114.74   19.13 
   2  -6 -11   11.15   10.43 
   2  -6 -11   -0.67   16.39 
   2   6 -11   20.05   13.37 
   2   6 -11   22.86   15.23 
   1  -6 -11   34.48   13.09 
   1  -6 -11   30.63   17.91 
   1   6 -11   13.57   13.92 
   1   6 -11   18.13   14.09 
   0  -6 -11  -14.99   11.84 
   0  -6 -11   12.33   16.08 
   0   6  11  -11.91   12.34 
   0   6 -11   -4.14   13.73 
   0   6 -11   -7.38    9.78 
   0   6 -11   -1.51   12.92 
  -1  -6 -11   18.55   16.54 
  -1  -6 -11   81.62   17.37 
  -1   6 -11  110.67   18.40 
   1   6  11   76.25   17.77 
  -1   6 -11   48.66   12.60 
  -1   6 -11   32.81   14.78 
  -2  -6 -11   77.73   17.73 
  -2  -6 -11   58.89   17.45 
  -2   6 -11   57.61   16.93 
  -2   6 -11   42.34   16.46 
  -2   6 -11   32.27   13.52 
   2   6  11   59.98   16.68 
  -3  -6 -11   -1.25   14.54 
   3   6  11   13.54   15.11 
  -3   6 -11  -13.22   13.65 
  -4   6 -11   25.18   16.95 
   4   6  11   17.50   15.11 
   5   6  11   10.82   16.28 
  -5   6 -11   25.49   17.66 
   6   6  11  -17.91   15.64 
  -6   6 -11   30.03   20.73 
   7   6  11   19.39   18.45 
  -7   6 -11   38.65   21.47 
  12  -7 -11   14.89   18.26 
  11  -7 -11   -0.54   18.25 
  10  -7 -11    4.33   18.69 
   9  -7 -11    4.32   15.38 
   9   7 -11   -4.85   11.35 
   8  -7 -11   -2.34   16.43 
   8   7 -11    8.09   12.29 
   7  -7 -11   18.49   19.08 
   7   7 -11    7.92   12.32 
   6  -7 -11  -18.00   15.75 
   6   7 -11    7.79   12.86 
   5  -7 -11   28.74   18.44 
   5   7 -11   24.60   14.04 
   4  -7 -11    1.47   19.26 
   4   7 -11   10.84   13.03 
   3  -7 -11   33.91   17.61 
   3   7 -11   16.88   14.93 
   2  -7 -11    7.42   18.42 
   2   7 -11    4.99   14.54 
   1  -7 -11  -19.08   14.13 
   1   7 -11   12.81   14.17 
   0  -7 -11   16.70   17.37 
   0  -7 -11   32.97   14.50 
   0   7 -11   44.24   15.47 
  -1  -7 -11   28.00   17.89 
  -1  -7 -11   32.07   15.14 
  -1   7 -11   21.38   15.80 
   1   7  11   23.28   15.37 
  -2  -7 -11    1.87   15.84 
   2   7  11   -4.75   13.54 
  -2   7 -11  -15.45   12.27 
  -3  -7 -11  -18.84   23.72 
  -3   7 -11   11.93   16.29 
   3   7  11    5.67   15.36 
  -4   7 -11    7.40   16.65 
   4   7  11  -21.41   14.52 
  -5   7 -11   43.25   20.10 
   5   7  11   23.77   17.96 
   6   7  11    8.16   18.28 
  -6   7 -11  -36.31   15.67 
  10  -8 -11   -0.66   17.75 
   9  -8 -11    2.32   20.50 
   8  -8 -11    7.32   20.83 
   8   8 -11   -0.30   12.24 
   7  -8 -11    4.82   17.88 
   7   8 -11    7.81   13.14 
   6  -8 -11    6.05   18.01 
   6   8 -11  -14.40   12.33 
   5  -8 -11   15.88   17.99 
   5   8 -11    0.77   11.91 
   4  -8 -11   11.61   20.98 
   4   8 -11  -12.69   13.09 
   3  -8 -11   -6.02   16.76 
   3   8 -11    5.46   14.10 
   2  -8 -11    5.58   16.74 
   2   8 -11  -14.63   13.94 
   1  -8 -11   -1.35   18.21 
   1   8 -11    2.24   15.17 
   0  -8 -11   19.18   18.61 
   0   8 -11   10.02   14.50 
  -1  -8 -11   32.37   17.84 
  -1   8 -11  -17.20   13.00 
  -2  -8 -11   -2.50   17.12 
  -2   8 -11   13.34   17.10 
   2   8  11    3.32   16.02 
   3   8  11   13.33   16.66 
  -3   8 -11   22.05   17.35 
  -4   8 -11   18.16   18.65 
   4   8  11   10.92   16.62 
   8  -9 -11   38.83   20.89 
   7  -9 -11  -10.46   21.11 
   7   9 -11   -1.76   13.74 
   6  -9 -11   14.78   22.12 
   6   9 -11   -9.56   13.32 
   5  -9 -11   10.64   21.56 
   5   9 -11   23.55   15.43 
   4  -9 -11   10.64   20.29 
   4   9 -11    6.26   15.69 
   3  -9 -11   33.14   20.57 
   3   9 -11   -1.15   15.55 
   2  -9 -11   50.53   21.29 
   2   9 -11   35.85   18.12 
   1  -9 -11   17.21   20.32 
   1   9 -11   11.86   14.92 
   0  -9 -11   -6.74   19.17 
   0   9 -11   -9.46   13.52 
  -1  -9 -11    5.48   19.04 
  -1   9 -11   -8.83   15.99 
  -2   9 -11   16.57   18.07 
   4 -10 -11    6.33   24.21 
   3 -10 -11   49.52   25.25 
   3  10 -11   36.07   18.38 
  15   0 -12  -12.13   15.49 
  14   0 -12    4.27   15.22 
  13   0 -12   -3.95   14.21 
  13   0 -12    8.99   12.66 
  12   0 -12   50.48   14.03 
  11   0 -12  -10.36   11.67 
  10   0 -12   67.49   15.35 
 -10   0  12   94.76   15.14 
  10   0 -12   72.94   14.22 
   9   0 -12  129.70   18.59 
   9   0 -12  143.52   18.55 
  -9   0  12  149.60   19.47 
   8   0 -12  191.75   23.59 
  -8   0  12  223.92   20.20 
   8   0 -12  224.28   19.48 
   7   0 -12   13.03   15.11 
   7   0 -12    3.68   10.68 
  -7   0  12    8.08   11.20 
   7   0 -12   -6.62    6.20 
   6   0 -12   21.73    6.96 
   6   0 -12   19.52   11.93 
  -6   0  12   28.27   12.27 
   6   0 -12   53.94   15.02 
   5   0 -12  235.11   20.39 
   5   0 -12  242.79   22.89 
  -5   0  12  279.69   21.30 
   5   0 -12  209.71   13.81 
   4   0 -12   96.17   15.27 
   4   0 -12   37.95   14.88 
  -4   0  12   46.33   13.83 
  -3   0  12   -1.33   11.87 
   3   0 -12   12.52   15.32 
   3   0 -12   10.58   12.49 
  -2   0  12    1.13   12.23 
   2   0 -12   26.32   13.96 
   2   0 -12   -5.41   13.94 
   1   0 -12   16.76   13.99 
   1   0 -12    9.87   14.08 
   0   0  12  111.86   12.09
[truncated: 87,220 more chars]
