# Supplementary material for: Metal Free Synthesis of Seven‐Membered Biaryl Sultams
Source: Chem Asian J. 2025 Nov 24;20(24):e00969. doi: 10.1002/asia.202500969 (PMC12711382; doi:10.1002/asia.202500969)
Supplement: Supplementary file 2 — asia70459‐sup‐0002‐SuppMat.zip [file ASIA-20-e00969-s001.zip › 12522_0m.cif]

 
data_12522_0m 
  
_audit_creation_method            'SHELXL-2017/1' 
_shelx_SHELXL_version_number      '2017/1' 
_chemical_name_systematic         ? 
_chemical_name_common             ? 
_chemical_melting_point           ? 
_chemical_formula_moiety          ? 
_chemical_formula_sum 
 'C30 H30 N2 O4 S2' 
_chemical_formula_weight          546.68 
  
loop_ 
 _atom_type_symbol 
 _atom_type_description 
 _atom_type_scat_dispersion_real 
 _atom_type_scat_dispersion_imag 
 _atom_type_scat_source 
 'C'  'C'   0.0033   0.0016 
 'International Tables Vol C Tables 4.2.6.8 and 6.1.1.4' 
 'H'  'H'   0.0000   0.0000 
 'International Tables Vol C Tables 4.2.6.8 and 6.1.1.4' 
 'N'  'N'   0.0061   0.0033 
 'International Tables Vol C Tables 4.2.6.8 and 6.1.1.4' 
 'O'  'O'   0.0106   0.0060 
 'International Tables Vol C Tables 4.2.6.8 and 6.1.1.4' 
 'S'  'S'   0.1246   0.1234 
 'International Tables Vol C Tables 4.2.6.8 and 6.1.1.4' 
  
_space_group_crystal_system       monoclinic 
_space_group_IT_number            14 
_space_group_name_H-M_alt         'P 21/c' 
_space_group_name_Hall            '-P 2ybc' 
  
_shelx_space_group_comment 
; 
The symmetry employed for this shelxl refinement is uniquely defined 
by the following loop, which should always be used as a source of 
symmetry information in preference to the above space-group names. 
They are only intended as comments. 
; 
  
loop_ 
 _space_group_symop_operation_xyz 
 'x, y, z' 
 '-x, y+1/2, -z+1/2' 
 '-x, -y, -z' 
 'x, -y-1/2, z-1/2' 
  
_cell_length_a                    14.7205(4) 
_cell_length_b                    7.4291(2) 
_cell_length_c                    25.1584(6) 
_cell_angle_alpha                 90 
_cell_angle_beta                  91.0459(13) 
_cell_angle_gamma                 90 
_cell_volume                      2750.87(12) 
_cell_formula_units_Z             4 
_cell_measurement_temperature     296(2) 
_cell_measurement_reflns_used     9822 
_cell_measurement_theta_min       2.86 
_cell_measurement_theta_max       28.28 
  
_exptl_crystal_description        block 
_exptl_crystal_colour             colourless 
_exptl_crystal_density_meas       ? 
_exptl_crystal_density_method     ? 
_exptl_crystal_density_diffrn     1.320 
_exptl_crystal_F_000              1152 
_exptl_transmission_factor_min    ? 
_exptl_transmission_factor_max    ? 
_exptl_crystal_size_max           0.500 
_exptl_crystal_size_mid           0.400 
_exptl_crystal_size_min           0.200 
_exptl_absorpt_coefficient_mu     0.232 
_shelx_estimated_absorpt_T_min    0.893 
_shelx_estimated_absorpt_T_max    0.955 
_exptl_absorpt_correction_type    multi_scan 
_exptl_absorpt_correction_T_min   0.6765   
_exptl_absorpt_correction_T_max   0.7457 
_exptl_absorpt_process_details    'SADABS V2008/1 (Bruker AXS, 2008)' 
_exptl_absorpt_special_details    ? 
_diffrn_ambient_temperature       296(2) 
_diffrn_radiation_wavelength      0.71073 
_diffrn_radiation_type            MoK\a 
_diffrn_source                    ? 
_diffrn_measurement_device_type   'Bruker APEX-II CCD' 
_diffrn_measurement_method        '\f and \w scans' 
_diffrn_detector_area_resol_mean  ? 
_diffrn_reflns_number             48327 
_diffrn_reflns_av_unetI/netI      0.0194 
_diffrn_reflns_av_R_equivalents   0.0281 
_diffrn_reflns_limit_h_min        -18 
_diffrn_reflns_limit_h_max        19 
_diffrn_reflns_limit_k_min        -9 
_diffrn_reflns_limit_k_max        9 
_diffrn_reflns_limit_l_min        -30 
_diffrn_reflns_limit_l_max        33 
_diffrn_reflns_theta_min          1.384 
_diffrn_reflns_theta_max          28.304 
_diffrn_reflns_theta_full         25.242 
_diffrn_measured_fraction_theta_max   0.999 
_diffrn_measured_fraction_theta_full  1.000 
_diffrn_reflns_Laue_measured_fraction_max    0.999 
_diffrn_reflns_Laue_measured_fraction_full   1.000 
_diffrn_reflns_point_group_measured_fraction_max   0.999 
_diffrn_reflns_point_group_measured_fraction_full  1.000 
_reflns_number_total              6816 
_reflns_number_gt                 5479 
_reflns_threshold_expression      'I > 2\s(I)' 
_reflns_Friedel_coverage          0.000 
_reflns_Friedel_fraction_max      . 
_reflns_Friedel_fraction_full     . 
  
_reflns_special_details 
; 
 Reflections were merged by SHELXL according to the crystal 
 class for the calculation of statistics and refinement. 
  
 _reflns_Friedel_fraction is defined as the number of unique 
 Friedel pairs measured divided by the number that would be 
 possible theoretically, ignoring centric projections and 
 systematic absences. 
; 
  
_computing_data_collection        'Bruker APEX2' 
_computing_cell_refinement        'Bruker SAINT' 
_computing_data_reduction         'Bruker SAINT' 
_computing_structure_solution     'SHELXS-97 (Sheldrick 2008)' 
_computing_structure_refinement 'SHELXL-2017/1 (Sheldrick, 2017)' 
_computing_molecular_graphics     'Bruker SHELXTL' 
_computing_publication_material   'Bruker SHELXTL' 
_refine_special_details           ? 
_refine_ls_structure_factor_coef  Fsqd 
_refine_ls_matrix_type            full 
_refine_ls_weighting_scheme       calc 
_refine_ls_weighting_details 
'w=1/[\s^2^(Fo^2^)+(0.0631P)^2^+1.0441P] where P=(Fo^2^+2Fc^2^)/3' 
_atom_sites_solution_primary      ? 
_atom_sites_solution_secondary    ? 
_atom_sites_solution_hydrogens    geom 
_refine_ls_hydrogen_treatment     constr 
_refine_ls_extinction_method      none 
_refine_ls_extinction_coef        . 
_refine_ls_number_reflns          6816 
_refine_ls_number_parameters      347 
_refine_ls_number_restraints      0 
_refine_ls_R_factor_all           0.0584 
_refine_ls_R_factor_gt            0.0439 
_refine_ls_wR_factor_ref          0.1232 
_refine_ls_wR_factor_gt           0.1136 
_refine_ls_goodness_of_fit_ref    1.032 
_refine_ls_restrained_S_all       1.032 
_refine_ls_shift/su_max           0.001 
_refine_ls_shift/su_mean          0.000 
  
loop_ 
 _atom_site_label 
 _atom_site_type_symbol 
 _atom_site_fract_x 
 _atom_site_fract_y 
 _atom_site_fract_z 
 _atom_site_U_iso_or_equiv 
 _atom_site_adp_type 
 _atom_site_occupancy 
 _atom_site_site_symmetry_order 
 _atom_site_calc_flag 
 _atom_site_refinement_flags_posn 
 _atom_site_refinement_flags_adp 
 _atom_site_refinement_flags_occupancy 
 _atom_site_disorder_assembly 
 _atom_site_disorder_group 
S1 S 0.45213(3) 0.26010(6) 0.44959(2) 0.03608(12) Uani 1 1 d . . . . . 
S2 S 0.94628(3) 0.72066(5) 0.32003(2) 0.03189(11) Uani 1 1 d . . . . . 
O1 O 0.48910(11) 0.25300(18) 0.50273(5) 0.0508(3) Uani 1 1 d . . . . . 
O2 O 0.36924(8) 0.35643(19) 0.44062(5) 0.0481(3) Uani 1 1 d . . . . . 
O3 O 0.97842(10) 0.65302(19) 0.27028(5) 0.0504(3) Uani 1 1 d . . . . . 
O4 O 0.86262(8) 0.65194(16) 0.33934(5) 0.0417(3) Uani 1 1 d . . . . . 
N1 N 0.44084(11) 0.0533(2) 0.43176(6) 0.0461(4) Uani 1 1 d . . . . . 
H1B H 0.442649 -0.025956 0.456663 0.055 Uiso 1 1 calc R U . . . 
N2 N 0.93919(10) 0.93445(18) 0.31312(5) 0.0354(3) Uani 1 1 d . . . . . 
H2B H 0.943023 0.976849 0.281429 0.043 Uiso 1 1 calc R U . . . 
C1 C 0.38384(12) 0.1292(3) 0.34081(7) 0.0466(4) Uani 1 1 d . . . . . 
C2 C 0.29870(16) 0.0979(4) 0.31748(10) 0.0719(7) Uani 1 1 d . . . . . 
H2C H 0.267831 -0.007108 0.326045 0.086 Uiso 1 1 calc R U . . . 
C3 C 0.25887(18) 0.2161(6) 0.28240(11) 0.0886(10) Uani 1 1 d . . . . . 
H3B H 0.201536 0.191597 0.268050 0.106 Uiso 1 1 calc R U . . . 
C4 C 0.3029(2) 0.3690(5) 0.26856(10) 0.0852(10) Uani 1 1 d . . . . . 
H4B H 0.276798 0.447482 0.243876 0.102 Uiso 1 1 calc R U . . . 
C5 C 0.38722(16) 0.4077(4) 0.29142(8) 0.0622(6) Uani 1 1 d . . . . . 
H5A H 0.416906 0.513341 0.282174 0.075 Uiso 1 1 calc R U . . . 
C6 C 0.42808(12) 0.2909(3) 0.32799(7) 0.0420(4) Uani 1 1 d . . . . . 
C7 C 0.51591(11) 0.3531(2) 0.35244(7) 0.0373(4) Uani 1 1 d . . . . . 
C8 C 0.58351(14) 0.4256(3) 0.32027(8) 0.0534(5) Uani 1 1 d . . . . . 
H8A H 0.574788 0.426636 0.283567 0.064 Uiso 1 1 calc R U . . . 
C9 C 0.66250(15) 0.4950(3) 0.34190(10) 0.0621(6) Uani 1 1 d . . . . . 
H9A H 0.706262 0.542252 0.319635 0.075 Uiso 1 1 calc R U . . . 
C10 C 0.67759(13) 0.4957(3) 0.39567(10) 0.0576(6) Uani 1 1 d . . . . . 
H10A H 0.730747 0.545159 0.409876 0.069 Uiso 1 1 calc R U . . . 
C11 C 0.61316(12) 0.4222(3) 0.42902(8) 0.0445(4) Uani 1 1 d . . . . . 
H11A H 0.623247 0.420103 0.465611 0.053 Uiso 1 1 calc R U . . . 
C12 C 0.53355(10) 0.3518(2) 0.40708(7) 0.0334(3) Uani 1 1 d . . . . . 
C13 C 0.42760(14) -0.0145(3) 0.37667(8) 0.0491(5) Uani 1 1 d . . . . . 
C14 C 0.3676(2) -0.1821(4) 0.38402(12) 0.0864(9) Uani 1 1 d . . . . . 
H14A H 0.310727 -0.147019 0.398958 0.130 Uiso 1 1 calc R U . . . 
H14B H 0.397941 -0.265379 0.407506 0.130 Uiso 1 1 calc R U . . . 
H14C H 0.356702 -0.238535 0.350163 0.130 Uiso 1 1 calc R U . . . 
C15 C 0.51905(17) -0.0751(3) 0.35481(9) 0.0644(6) Uani 1 1 d . . . . . 
H15A H 0.558970 0.026675 0.352501 0.097 Uiso 1 1 calc R U . . . 
H15B H 0.509871 -0.126329 0.320096 0.097 Uiso 1 1 calc R U . . . 
H15C H 0.545637 -0.163627 0.378129 0.097 Uiso 1 1 calc R U . . . 
C16 C 1.03035(11) 0.6854(2) 0.36950(7) 0.0336(3) Uani 1 1 d . . . . . 
C17 C 1.10928(12) 0.5933(2) 0.35680(9) 0.0455(4) Uani 1 1 d . . . . . 
H17A H 1.117613 0.551489 0.322388 0.055 Uiso 1 1 calc R U . . . 
C18 C 1.17493(14) 0.5645(3) 0.39546(11) 0.0594(6) Uani 1 1 d . . . . . 
H18A H 1.227332 0.500634 0.387617 0.071 Uiso 1 1 calc R U . . . 
C19 C 1.16245(15) 0.6309(3) 0.44572(11) 0.0637(6) Uani 1 1 d . . . . . 
H19A H 1.207279 0.613009 0.471704 0.076 Uiso 1 1 calc R U . . . 
C20 C 1.08426(14) 0.7242(3) 0.45843(9) 0.0527(5) Uani 1 1 d . . . . . 
H20A H 1.077650 0.768515 0.492715 0.063 Uiso 1 1 calc R U . . . 
C21 C 1.01539(12) 0.7525(2) 0.42062(7) 0.0359(4) Uani 1 1 d . . . . . 
C22 C 0.92873(12) 0.8421(2) 0.43561(6) 0.0358(4) Uani 1 1 d . . . . . 
C23 C 0.88862(15) 0.7790(3) 0.48194(8) 0.0501(5) Uani 1 1 d . . . . . 
H23A H 0.918488 0.691198 0.501974 0.060 Uiso 1 1 calc R U . . . 
C24 C 0.80638(16) 0.8428(3) 0.49882(9) 0.0612(6) Uani 1 1 d . . . . . 
H24A H 0.781245 0.799075 0.529910 0.073 Uiso 1 1 calc R U . . . 
C25 C 0.76193(15) 0.9712(3) 0.46939(9) 0.0609(6) Uani 1 1 d . . . . . 
H25A H 0.705743 1.013781 0.480105 0.073 Uiso 1 1 calc R U . . . 
C26 C 0.80045(14) 1.0379(3) 0.42370(8) 0.0502(5) Uani 1 1 d . . . . . 
H26A H 0.769596 1.125977 0.404276 0.060 Uiso 1 1 calc R U . . . 
C27 C 0.88417(12) 0.9771(2) 0.40590(6) 0.0353(4) Uani 1 1 d . . . . . 
C28 C 0.92651(13) 1.0659(2) 0.35703(7) 0.0391(4) Uani 1 1 d . . . . . 
C29 C 0.8659(2) 1.2122(3) 0.33228(10) 0.0690(7) Uani 1 1 d . . . . . 
H29A H 0.892749 1.255468 0.300230 0.103 Uiso 1 1 calc R U . . . 
H29B H 0.859948 1.309925 0.356941 0.103 Uiso 1 1 calc R U . . . 
H29C H 0.806971 1.162905 0.324165 0.103 Uiso 1 1 calc R U . . . 
C30 C 1.01845(17) 1.1494(3) 0.37234(9) 0.0605(6) Uani 1 1 d . . . . . 
H30A H 1.043864 1.206595 0.341794 0.091 Uiso 1 1 calc R U . . . 
H30B H 1.058917 1.056892 0.384978 0.091 Uiso 1 1 calc R U . . . 
H30C H 1.010185 1.237136 0.399857 0.091 Uiso 1 1 calc R U . . . 
  
loop_ 
 _atom_site_aniso_label 
 _atom_site_aniso_U_11 
 _atom_site_aniso_U_22 
 _atom_site_aniso_U_33 
 _atom_site_aniso_U_23 
 _atom_site_aniso_U_13 
 _atom_site_aniso_U_12 
S1 0.0380(2) 0.0386(2) 0.0318(2) 0.00246(16) 0.00480(16) -0.00047(17) 
S2 0.0357(2) 0.02643(19) 0.0337(2) -0.00650(15) 0.00563(15) -0.00250(15) 
O1 0.0723(9) 0.0496(8) 0.0306(6) 0.0016(5) -0.0005(6) 0.0012(7) 
O2 0.0351(7) 0.0584(8) 0.0513(8) 0.0011(6) 0.0109(5) 0.0058(6) 
O3 0.0606(8) 0.0490(8) 0.0418(7) -0.0178(6) 0.0108(6) 0.0038(6) 
O4 0.0370(6) 0.0351(6) 0.0531(7) -0.0037(5) 0.0033(5) -0.0110(5) 
N1 0.0626(10) 0.0382(8) 0.0376(8) 0.0051(6) 0.0024(7) -0.0083(7) 
N2 0.0495(8) 0.0283(7) 0.0288(7) 0.0018(5) 0.0086(6) 0.0005(6) 
C1 0.0374(9) 0.0637(12) 0.0387(9) -0.0096(9) -0.0011(7) -0.0038(8) 
C2 0.0490(12) 0.107(2) 0.0596(13) -0.0202(14) -0.0095(10) -0.0126(13) 
C3 0.0498(14) 0.152(3) 0.0633(16) -0.0257(18) -0.0231(12) 0.0123(17) 
C4 0.0749(18) 0.132(3) 0.0485(13) -0.0033(16) -0.0207(12) 0.0431(19) 
C5 0.0667(14) 0.0797(16) 0.0401(10) 0.0051(10) -0.0052(9) 0.0227(12) 
C6 0.0376(9) 0.0571(11) 0.0312(8) -0.0006(8) -0.0003(7) 0.0087(8) 
C7 0.0346(8) 0.0394(9) 0.0382(9) 0.0062(7) 0.0052(7) 0.0035(7) 
C8 0.0512(11) 0.0603(13) 0.0493(11) 0.0131(9) 0.0157(9) 0.0010(10) 
C9 0.0448(11) 0.0626(14) 0.0797(16) 0.0142(12) 0.0205(10) -0.0077(10) 
C10 0.0308(9) 0.0515(12) 0.0906(17) -0.0042(11) 0.0040(10) -0.0073(8) 
C11 0.0358(9) 0.0429(10) 0.0548(11) -0.0048(8) -0.0039(8) 0.0019(7) 
C12 0.0292(8) 0.0321(8) 0.0390(8) 0.0023(7) 0.0043(6) 0.0030(6) 
C13 0.0572(12) 0.0434(10) 0.0466(10) -0.0060(8) 0.0010(9) -0.0104(9) 
C14 0.110(2) 0.0607(15) 0.0880(19) -0.0094(14) 0.0010(17) -0.0426(16) 
C15 0.0800(16) 0.0552(13) 0.0581(13) -0.0050(10) 0.0060(11) 0.0180(12) 
C16 0.0325(8) 0.0242(7) 0.0443(9) 0.0025(6) 0.0041(7) -0.0050(6) 
C17 0.0372(9) 0.0332(9) 0.0665(12) 0.0015(8) 0.0095(8) -0.0011(7) 
C18 0.0348(10) 0.0466(11) 0.0969(18) 0.0148(12) -0.0005(10) -0.0002(8) 
C19 0.0456(11) 0.0631(14) 0.0818(16) 0.0264(13) -0.0195(11) -0.0101(10) 
C20 0.0537(12) 0.0558(12) 0.0482(11) 0.0117(9) -0.0083(9) -0.0138(9) 
C21 0.0401(9) 0.0305(8) 0.0372(8) 0.0066(6) 0.0025(7) -0.0092(7) 
C22 0.0443(9) 0.0332(8) 0.0302(8) -0.0024(6) 0.0075(7) -0.0110(7) 
C23 0.0607(12) 0.0533(11) 0.0367(9) 0.0074(8) 0.0099(8) -0.0132(9) 
C24 0.0690(14) 0.0693(14) 0.0461(11) -0.0013(10) 0.0277(10) -0.0199(12) 
C25 0.0544(12) 0.0695(14) 0.0598(13) -0.0117(11) 0.0288(10) -0.0071(11) 
C26 0.0546(11) 0.0441(10) 0.0524(11) -0.0065(9) 0.0157(9) 0.0037(9) 
C27 0.0440(9) 0.0281(7) 0.0341(8) -0.0050(6) 0.0119(7) -0.0056(7) 
C28 0.0579(11) 0.0233(7) 0.0364(8) -0.0007(6) 0.0136(8) -0.0035(7) 
C29 0.106(2) 0.0362(10) 0.0654(14) 0.0153(10) 0.0324(13) 0.0242(12) 
C30 0.0840(16) 0.0464(11) 0.0515(11) -0.0052(9) 0.0174(11) -0.0361(11) 
  
_geom_special_details 
; 
 All esds (except the esd in the dihedral angle between two l.s. planes) 
 are estimated using the full covariance matrix.  The cell esds are taken 
 into account individually in the estimation of esds in distances, angles 
 and torsion angles; correlations between esds in cell parameters are only 
 used when they are defined by crystal symmetry.  An approximate (isotropic) 
 treatment of cell esds is used for estimating esds involving l.s. planes. 
; 
  
loop_ 
 _geom_bond_atom_site_label_1 
 _geom_bond_atom_site_label_2 
 _geom_bond_distance 
 _geom_bond_site_symmetry_2 
 _geom_bond_publ_flag 
S1 O2 1.4289(13) . ? 
S1 O1 1.4354(14) . ? 
S1 N1 1.6079(16) . ? 
S1 C12 1.7582(16) . ? 
S2 O4 1.4264(12) . ? 
S2 O3 1.4368(13) . ? 
S2 N2 1.6010(14) . ? 
S2 C16 1.7586(17) . ? 
N1 C13 1.484(2) . ? 
N1 H1B 0.8600 . ? 
N2 C28 1.489(2) . ? 
N2 H2B 0.8600 . ? 
C1 C2 1.394(3) . ? 
C1 C6 1.406(3) . ? 
C1 C13 1.532(3) . ? 
C2 C3 1.369(4) . ? 
C2 H2C 0.9300 . ? 
C3 C4 1.356(5) . ? 
C3 H3B 0.9300 . ? 
C4 C5 1.388(4) . ? 
C4 H4B 0.9300 . ? 
C5 C6 1.393(3) . ? 
C5 H5A 0.9300 . ? 
C6 C7 1.495(2) . ? 
C7 C12 1.394(2) . ? 
C7 C8 1.402(2) . ? 
C8 C9 1.375(3) . ? 
C8 H8A 0.9300 . ? 
C9 C10 1.367(3) . ? 
C9 H9A 0.9300 . ? 
C10 C11 1.390(3) . ? 
C10 H10A 0.9300 . ? 
C11 C12 1.388(2) . ? 
C11 H11A 0.9300 . ? 
C13 C15 1.531(3) . ? 
C13 C14 1.540(3) . ? 
C14 H14A 0.9600 . ? 
C14 H14B 0.9600 . ? 
C14 H14C 0.9600 . ? 
C15 H15A 0.9600 . ? 
C15 H15B 0.9600 . ? 
C15 H15C 0.9600 . ? 
C16 C17 1.391(2) . ? 
C16 C21 1.400(2) . ? 
C17 C18 1.375(3) . ? 
C17 H17A 0.9300 . ? 
C18 C19 1.373(4) . ? 
C18 H18A 0.9300 . ? 
C19 C20 1.386(3) . ? 
C19 H19A 0.9300 . ? 
C20 C21 1.394(3) . ? 
C20 H20A 0.9300 . ? 
C21 C22 1.494(2) . ? 
C22 C23 1.397(2) . ? 
C22 C27 1.406(2) . ? 
C23 C24 1.375(3) . ? 
C23 H23A 0.9300 . ? 
C24 C25 1.367(4) . ? 
C24 H24A 0.9300 . ? 
C25 C26 1.383(3) . ? 
C25 H25A 0.9300 . ? 
C26 C27 1.394(3) . ? 
C26 H26A 0.9300 . ? 
C27 C28 1.537(2) . ? 
C28 C29 1.531(3) . ? 
C28 C30 1.532(3) . ? 
C29 H29A 0.9600 . ? 
C29 H29B 0.9600 . ? 
C29 H29C 0.9600 . ? 
C30 H30A 0.9600 . ? 
C30 H30B 0.9600 . ? 
C30 H30C 0.9600 . ? 
  
loop_ 
 _geom_angle_atom_site_label_1 
 _geom_angle_atom_site_label_2 
 _geom_angle_atom_site_label_3 
 _geom_angle 
 _geom_angle_site_symmetry_1 
 _geom_angle_site_symmetry_3 
 _geom_angle_publ_flag 
O2 S1 O1 118.26(9) . . ? 
O2 S1 N1 110.54(9) . . ? 
O1 S1 N1 105.08(8) . . ? 
O2 S1 C12 107.43(8) . . ? 
O1 S1 C12 109.26(9) . . ? 
N1 S1 C12 105.59(8) . . ? 
O4 S2 O3 118.13(8) . . ? 
O4 S2 N2 109.70(8) . . ? 
O3 S2 N2 105.91(8) . . ? 
O4 S2 C16 107.85(8) . . ? 
O3 S2 C16 109.01(8) . . ? 
N2 S2 C16 105.56(7) . . ? 
C13 N1 S1 126.57(13) . . ? 
C13 N1 H1B 116.7 . . ? 
S1 N1 H1B 116.7 . . ? 
C28 N2 S2 125.37(11) . . ? 
C28 N2 H2B 117.3 . . ? 
S2 N2 H2B 117.3 . . ? 
C2 C1 C6 117.6(2) . . ? 
C2 C1 C13 119.8(2) . . ? 
C6 C1 C13 122.59(16) . . ? 
C3 C2 C1 122.4(3) . . ? 
C3 C2 H2C 118.8 . . ? 
C1 C2 H2C 118.8 . . ? 
C4 C3 C2 120.1(2) . . ? 
C4 C3 H3B 120.0 . . ? 
C2 C3 H3B 120.0 . . ? 
C3 C4 C5 119.7(3) . . ? 
C3 C4 H4B 120.2 . . ? 
C5 C4 H4B 120.2 . . ? 
C4 C5 C6 121.1(3) . . ? 
C4 C5 H5A 119.4 . . ? 
C6 C5 H5A 119.4 . . ? 
C5 C6 C1 119.15(19) . . ? 
C5 C6 C7 116.04(19) . . ? 
C1 C6 C7 124.77(16) . . ? 
C12 C7 C8 116.79(17) . . ? 
C12 C7 C6 123.21(15) . . ? 
C8 C7 C6 119.93(16) . . ? 
C9 C8 C7 121.3(2) . . ? 
C9 C8 H8A 119.3 . . ? 
C7 C8 H8A 119.3 . . ? 
C10 C9 C8 120.92(19) . . ? 
C10 C9 H9A 119.5 . . ? 
C8 C9 H9A 119.5 . . ? 
C9 C10 C11 119.72(19) . . ? 
C9 C10 H10A 120.1 . . ? 
C11 C10 H10A 120.1 . . ? 
C12 C11 C10 119.24(19) . . ? 
C12 C11 H11A 120.4 . . ? 
C10 C11 H11A 120.4 . . ? 
C11 C12 C7 122.00(16) . . ? 
C11 C12 S1 118.94(14) . . ? 
C7 C12 S1 119.06(13) . . ? 
N1 C13 C15 109.51(17) . . ? 
N1 C13 C1 111.09(16) . . ? 
C15 C13 C1 110.88(17) . . ? 
N1 C13 C14 103.20(18) . . ? 
C15 C13 C14 108.4(2) . . ? 
C1 C13 C14 113.5(2) . . ? 
C13 C14 H14A 109.5 . . ? 
C13 C14 H14B 109.5 . . ? 
H14A C14 H14B 109.5 . . ? 
C13 C14 H14C 109.5 . . ? 
H14A C14 H14C 109.5 . . ? 
H14B C14 H14C 109.5 . . ? 
C13 C15 H15A 109.5 . . ? 
C13 C15 H15B 109.5 . . ? 
H15A C15 H15B 109.5 . . ? 
C13 C15 H15C 109.5 . . ? 
H15A C15 H15C 109.5 . . ? 
H15B C15 H15C 109.5 . . ? 
C17 C16 C21 122.15(17) . . ? 
C17 C16 S2 119.39(14) . . ? 
C21 C16 S2 118.46(13) . . ? 
C18 C17 C16 119.6(2) . . ? 
C18 C17 H17A 120.2 . . ? 
C16 C17 H17A 120.2 . . ? 
C19 C18 C17 119.4(2) . . ? 
C19 C18 H18A 120.3 . . ? 
C17 C18 H18A 120.3 . . ? 
C18 C19 C20 121.2(2) . . ? 
C18 C19 H19A 119.4 . . ? 
C20 C19 H19A 119.4 . . ? 
C19 C20 C21 121.0(2) . . ? 
C19 C20 H20A 119.5 . . ? 
C21 C20 H20A 119.5 . . ? 
C20 C21 C16 116.66(18) . . ? 
C20 C21 C22 120.59(17) . . ? 
C16 C21 C22 122.68(15) . . ? 
C23 C22 C27 118.86(17) . . ? 
C23 C22 C21 115.90(17) . . ? 
C27 C22 C21 125.19(14) . . ? 
C24 C23 C22 122.0(2) . . ? 
C24 C23 H23A 119.0 . . ? 
C22 C23 H23A 119.0 . . ? 
C25 C24 C23 119.26(19) . . ? 
C25 C24 H24A 120.4 . . ? 
C23 C24 H24A 120.4 . . ? 
C24 C25 C26 120.1(2) . . ? 
C24 C25 H25A 120.0 . . ? 
C26 C25 H25A 120.0 . . ? 
C25 C26 C27 122.0(2) . . ? 
C25 C26 H26A 119.0 . . ? 
C27 C26 H26A 119.0 . . ? 
C26 C27 C22 117.84(16) . . ? 
C26 C27 C28 119.45(16) . . ? 
C22 C27 C28 122.63(15) . . ? 
N2 C28 C29 104.11(15) . . ? 
N2 C28 C30 109.28(15) . . ? 
C29 C28 C30 108.69(18) . . ? 
N2 C28 C27 111.73(13) . . ? 
C29 C28 C27 112.82(16) . . ? 
C30 C28 C27 109.99(15) . . ? 
C28 C29 H29A 109.5 . . ? 
C28 C29 H29B 109.5 . . ? 
H29A C29 H29B 109.5 . . ? 
C28 C29 H29C 109.5 . . ? 
H29A C29 H29C 109.5 . . ? 
H29B C29 H29C 109.5 . . ? 
C28 C30 H30A 109.5 . . ? 
C28 C30 H30B 109.5 . . ? 
H30A C30 H30B 109.5 . . ? 
C28 C30 H30C 109.5 . . ? 
H30A C30 H30C 109.5 . . ? 
H30B C30 H30C 109.5 . . ? 
  
_refine_diff_density_max    0.385 
_refine_diff_density_min   -0.436 
_refine_diff_density_rms    0.062 
  
_shelx_res_file 
; 
TITL 12522_0m in P2(1)/c 
    12522_0m.res 
    created by SHELXL-2017/1 at 10:43:52 on 16-Jun-2021 
CELL 0.71073  14.72050   7.42910  25.15840  90.0000  91.0459  90.0000 
ZERR    4.00   0.00040   0.00020   0.00060   0.0000   0.0013   0.0000 
LATT  1 
SYMM -X, 0.5+Y, 0.5-Z 
SFAC C H N O S 
UNIT 120 120 8 16 8 
TEMP 23.000 
SIZE 0.20 0.40 0.50 
  
L.S. 8 
BOND $H 
FMAP 2 
PLAN 20 
acta 
  
WGHT    0.063100    1.044100 
FVAR       0.48229 
S1    5    0.452130    0.260096    0.449585    11.00000    0.03800    0.03863 = 
         0.03177    0.00246    0.00480   -0.00047 
S2    5    0.946275    0.720659    0.320033    11.00000    0.03574    0.02643 = 
         0.03368   -0.00650    0.00563   -0.00250 
O1    4    0.489102    0.253001    0.502734    11.00000    0.07228    0.04956 = 
         0.03055    0.00164   -0.00052    0.00117 
O2    4    0.369242    0.356426    0.440625    11.00000    0.03511    0.05837 = 
         0.05129    0.00107    0.01093    0.00582 
O3    4    0.978416    0.653023    0.270284    11.00000    0.06064    0.04899 = 
         0.04179   -0.01784    0.01077    0.00385 
O4    4    0.862624    0.651940    0.339339    11.00000    0.03699    0.03511 = 
         0.05309   -0.00373    0.00327   -0.01104 
N1    3    0.440837    0.053337    0.431761    11.00000    0.06257    0.03815 = 
         0.03757    0.00513    0.00241   -0.00832 
AFIX  43 
H1B   2    0.442649   -0.025956    0.456663    11.00000   -1.20000 
AFIX   0 
N2    3    0.939190    0.934450    0.313117    11.00000    0.04950    0.02833 = 
         0.02879    0.00184    0.00857    0.00046 
AFIX  43 
H2B   2    0.943023    0.976849    0.281429    11.00000   -1.20000 
AFIX   0 
C1    1    0.383841    0.129244    0.340811    11.00000    0.03737    0.06367 = 
         0.03868   -0.00957   -0.00112   -0.00385 
C2    1    0.298701    0.097886    0.317482    11.00000    0.04900    0.10677 = 
         0.05956   -0.02017   -0.00954   -0.01257 
AFIX  43 
H2C   2    0.267831   -0.007108    0.326045    11.00000   -1.20000 
AFIX   0 
C3    1    0.258874    0.216138    0.282402    11.00000    0.04980    0.15198 = 
         0.06325   -0.02566   -0.02313    0.01230 
AFIX  43 
H3B   2    0.201536    0.191597    0.268050    11.00000   -1.20000 
AFIX   0 
C4    1    0.302929    0.368993    0.268560    11.00000    0.07488    0.13150 = 
         0.04854   -0.00325   -0.02074    0.04314 
AFIX  43 
H4B   2    0.276798    0.447482    0.243876    11.00000   -1.20000 
AFIX   0 
C5    1    0.387219    0.407688    0.291423    11.00000    0.06667    0.07970 = 
         0.04008    0.00511   -0.00523    0.02271 
AFIX  43 
H5A   2    0.416906    0.513341    0.282174    11.00000   -1.20000 
AFIX   0 
C6    1    0.428082    0.290904    0.327989    11.00000    0.03759    0.05714 = 
         0.03119   -0.00058   -0.00026    0.00870 
C7    1    0.515906    0.353139    0.352444    11.00000    0.03461    0.03943 = 
         0.03815    0.00616    0.00524    0.00348 
C8    1    0.583513    0.425555    0.320270    11.00000    0.05125    0.06030 = 
         0.04931    0.01314    0.01575    0.00100 
AFIX  43 
H8A   2    0.574788    0.426636    0.283567    11.00000   -1.20000 
AFIX   0 
C9    1    0.662504    0.495050    0.341902    11.00000    0.04480    0.06262 = 
         0.07968    0.01422    0.02052   -0.00774 
AFIX  43 
H9A   2    0.706262    0.542252    0.319635    11.00000   -1.20000 
AFIX   0 
C10   1    0.677587    0.495704    0.395669    11.00000    0.03076    0.05149 = 
         0.09058   -0.00419    0.00404   -0.00729 
AFIX  43 
H10A  2    0.730747    0.545159    0.409876    11.00000   -1.20000 
AFIX   0 
C11   1    0.613158    0.422165    0.429017    11.00000    0.03581    0.04285 = 
         0.05480   -0.00484   -0.00392    0.00194 
AFIX  43 
H11A  2    0.623247    0.420103    0.465611    11.00000   -1.20000 
AFIX   0 
C12   1    0.533547    0.351799    0.407075    11.00000    0.02919    0.03212 = 
         0.03899    0.00229    0.00433    0.00301 
C13   1    0.427601   -0.014485    0.376669    11.00000    0.05722    0.04340 = 
         0.04660   -0.00599    0.00103   -0.01036 
C14   1    0.367592   -0.182142    0.384016    11.00000    0.11048    0.06071 = 
         0.08804   -0.00938    0.00103   -0.04264 
AFIX 137 
H14A  2    0.310727   -0.147019    0.398958    11.00000   -1.50000 
H14B  2    0.397941   -0.265379    0.407506    11.00000   -1.50000 
H14C  2    0.356702   -0.238535    0.350163    11.00000   -1.50000 
AFIX   0 
C15   1    0.519047   -0.075093    0.354811    11.00000    0.08004    0.05523 = 
         0.05809   -0.00500    0.00599    0.01799 
AFIX 137 
H15A  2    0.558970    0.026675    0.352501    11.00000   -1.50000 
H15B  2    0.509871   -0.126329    0.320096    11.00000   -1.50000 
H15C  2    0.545637   -0.163627    0.378129    11.00000   -1.50000 
AFIX   0 
C16   1    1.030352    0.685424    0.369499    11.00000    0.03247    0.02420 = 
         0.04426    0.00246    0.00406   -0.00496 
C17   1    1.109278    0.593330    0.356796    11.00000    0.03725    0.03316 = 
         0.06652    0.00152    0.00953   -0.00114 
AFIX  43 
H17A  2    1.117613    0.551489    0.322388    11.00000   -1.20000 
AFIX   0 
C18   1    1.174929    0.564538    0.395457    11.00000    0.03481    0.04660 = 
         0.09686    0.01485   -0.00049   -0.00019 
AFIX  43 
H18A  2    1.227332    0.500634    0.387617    11.00000   -1.20000 
AFIX   0 
C19   1    1.162448    0.630927    0.445717    11.00000    0.04556    0.06309 = 
         0.08181    0.02637   -0.01949   -0.01012 
AFIX  43 
H19A  2    1.207279    0.613009    0.471704    11.00000   -1.20000 
AFIX   0 
C20   1    1.084258    0.724164    0.458434    11.00000    0.05372    0.05576 = 
         0.04815    0.01165   -0.00832   -0.01379 
AFIX  43 
H20A  2    1.077650    0.768515    0.492715    11.00000   -1.20000 
AFIX   0 
C21   1    1.015387    0.752452    0.420619    11.00000    0.04008    0.03051 = 
         0.03716    0.00662    0.00251   -0.00923 
C22   1    0.928728    0.842126    0.435609    11.00000    0.04428    0.03322 = 
         0.03019   -0.00242    0.00749   -0.01104 
C23   1    0.888625    0.779027    0.481941    11.00000    0.06069    0.05330 = 
         0.03668    0.00735    0.00990   -0.01324 
AFIX  43 
H23A  2    0.918488    0.691198    0.501974    11.00000   -1.20000 
AFIX   0 
C24   1    0.806378    0.842807    0.498817    11.00000    0.06897    0.06932 = 
         0.04614   -0.00125    0.02772   -0.01989 
AFIX  43 
H24A  2    0.781245    0.799075    0.529910    11.00000   -1.20000 
AFIX   0 
C25   1    0.761934    0.971238    0.469389    11.00000    0.05439    0.06952 = 
         0.05981   -0.01166    0.02882   -0.00713 
AFIX  43 
H25A  2    0.705743    1.013781    0.480105    11.00000   -1.20000 
AFIX   0 
C26   1    0.800453    1.037941    0.423705    11.00000    0.05461    0.04414 = 
         0.05243   -0.00654    0.01572    0.00366 
AFIX  43 
H26A  2    0.769596    1.125977    0.404276    11.00000   -1.20000 
AFIX   0 
C27   1    0.884171    0.977142    0.405905    11.00000    0.04400    0.02811 = 
         0.03409   -0.00505    0.01194   -0.00557 
C28   1    0.926511    1.065908    0.357031    11.00000    0.05790    0.02335 = 
         0.03642   -0.00072    0.01361   -0.00347 
C29   1    0.865891    1.212195    0.332284    11.00000    0.10643    0.03616 = 
         0.06542    0.01534    0.03243    0.02420 
AFIX 137 
H29A  2    0.892749    1.255468    0.300230    11.00000   -1.50000 
H29B  2    0.859948    1.309925    0.356941    11.00000   -1.50000 
H29C  2    0.806971    1.162905    0.324165    11.00000   -1.50000 
AFIX   0 
C30   1    1.018447    1.149425    0.372344    11.00000    0.08404    0.04637 = 
         0.05153   -0.00524    0.01739   -0.03606 
AFIX 137 
H30A  2    1.043864    1.206595    0.341794    11.00000   -1.50000 
H30B  2    1.058917    1.056892    0.384978    11.00000   -1.50000 
H30C  2    1.010185    1.237136    0.399857    11.00000   -1.50000 
  
AFIX   0 
HKLF 4 
  
  
  
  
REM  12522_0m in P2(1)/c 
REM R1 =  0.0439 for    5479 Fo > 4sig(Fo)  and  0.0584 for all    6816 data 
REM    347 parameters refined using      0 restraints 
  
END 
  
WGHT      0.0631      1.0441 
  
REM Highest difference peak  0.385,  deepest hole -0.436,  1-sigma level  0.062 
Q1    1   0.9889  0.9775  0.2898  11.00000  0.05    0.38 
Q2    1   0.4880 -0.0225  0.4534  11.00000  0.05    0.29 
Q3    1   0.9064  1.0137  0.3803  11.00000  0.05    0.25 
Q4    1   0.4049  0.0614  0.3629  11.00000  0.05    0.21 
Q5    1   0.8304  0.9633  0.4078  11.00000  0.05    0.20 
Q6    1   0.8945  0.8845  0.4115  11.00000  0.05    0.20 
Q7    1   0.4726  0.3082  0.3408  11.00000  0.05    0.19 
Q8    1   0.8876  1.1252  0.3472  11.00000  0.05    0.19 
Q9    1   0.3288 -0.2031  0.3499  11.00000  0.05    0.19 
Q10   1   0.9481  0.8416  0.3215  11.00000  0.05    0.19 
Q11   1   0.3298  0.3001  0.4255  11.00000  0.05    0.18 
Q12   1   0.8207  1.2766  0.3492  11.00000  0.05    0.18 
Q13   1   0.9700  1.1014  0.3678  11.00000  0.05    0.18 
Q14   1   0.7951  1.0099  0.4453  11.00000  0.05    0.18 
Q15   1   0.9091  0.8256  0.4571  11.00000  0.05    0.17 
Q16   1   0.7923  1.1447  0.3071  11.00000  0.05    0.17 
Q17   1   0.9910  0.6955  0.3477  11.00000  0.05    0.17 
Q18   1   0.6675  0.4550  0.3696  11.00000  0.05    0.17 
Q19   1   0.6554  0.4907  0.3711  11.00000  0.05    0.16 
Q20   1   0.4511  0.1463  0.4356  11.00000  0.05    0.16 
; 
_shelx_res_checksum   51531 
  
_shelx_hkl_file 
; 
  -1   0   0    5.58    0.29 
  -1   0   0    4.92    0.26 
   2   0   0 9919.81  166.29 
   2   0   0 9393.53  166.73 
   2   0   0 9403.10  167.63 
  -2   0   0 9526.89  167.02 
  -2   0   0 9817.85  167.53 
  -2   0   0 9999.00  166.30 
  -2   0   0 9617.18  168.03 
   3   0   0   21.41    0.95 
   3   0   0   20.39    1.03 
  -3   0   0   22.55    1.29 
   3   0   0   21.28    1.22 
   3   0   0   22.82    1.21 
   3   0   0   19.49    1.13 
  -3   0   0   20.85    0.89 
  -3   0   0   22.12    1.26 
   4   0   0   96.70    2.40 
  -4   0   0  100.34    2.38 
   4   0   0   98.55    2.72 
   4   0   0   90.64    2.49 
  -4   0   0   95.31    2.70 
   4   0   0   98.87    2.67 
  -4   0   0   93.93    2.83 
   5   0   0   13.07    1.31 
   5   0   0   11.22    1.59 
   5   0   0   12.21    1.59 
  -5   0   0   11.20    1.74 
  -5   0   0   11.64    1.67 
  -5   0   0   12.26    1.13 
   5   0   0   10.96    1.52 
   5   0   0   12.28    1.20 
  -6   0   0   76.92    2.30 
  -6   0   0   76.99    2.76 
   6   0   0   78.68    2.91 
   6   0   0   78.84    2.87 
   6   0   0   79.08    2.75 
   6   0   0   76.08    2.39 
  -6   0   0   78.37    2.92 
  -7   0   0   20.59    2.21 
  -7   0   0   20.53    1.48 
   7   0   0   21.41    1.73 
  -7   0   0   23.38    2.40 
   7   0   0   20.20    1.97 
   7   0   0   20.04    1.76 
   8   0   0  189.62    5.09 
   8   0   0  194.15    4.80 
  -8   0   0  190.05    5.45 
  -8   0   0  195.61    5.35 
   8   0   0  188.81    5.21 
  -8   0   0  185.12    4.47 
  -9   0   0   23.53    2.68 
  -9   0   0   29.99    2.52 
   9   0   0   26.86    2.53 
  -9   0   0   23.13    1.76 
   9   0   0   24.87    2.19 
   9   0   0   24.84    2.13 
 -10   0   0  181.78    5.16 
 -10   0   0  178.79    5.83 
  10   0   0  175.29    4.93 
  10   0   0  176.05    5.34 
 -10   0   0  187.79    5.78 
  10   0   0  172.87    5.54 
  11   0   0    1.68    1.59 
  11   0   0    1.99    2.09 
  11   0   0    1.77    1.60 
 -11   0   0    0.59    1.97 
 -11   0   0    2.73    2.24 
  12   0   0  230.88    6.31 
  12   0   0  243.64    6.87 
  12   0   0  242.86    7.49 
 -12   0   0  233.78    7.49 
 -12   0   0  231.91    7.18 
  13   0   0   21.72    2.73 
  13   0   0   17.87    3.00 
 -13   0   0   16.69    3.02 
 -13   0   0   16.43    2.83 
 -14   0   0   39.50    4.11 
  14   0   0   32.31    3.02 
 -14   0   0   35.48    3.57 
  14   0   0   35.51    3.81 
 -15   0   0    4.29    2.93 
 -15   0   0    6.03    2.56 
  15   0   0    5.06    1.93 
  15   0   0    6.49    3.07 
 -16   0   0  104.76    6.27 
  16   0   0  120.99    6.01 
  16   0   0  104.33    4.47 
 -16   0   0  101.27    5.69 
  17   0   0    2.68    2.87 
 -17   0   0    2.90    2.60 
 -17   0   0   -2.21    2.83 
 -18   0   0   27.58    4.37 
  18   0   0   23.14    4.01 
  19   0   0   -3.90    3.33 
   0  -1   0    1.34    0.37 
   0  -1   0    1.45    0.32 
   0  -1   0    0.62    0.29 
   0  -1   0    0.53    0.31 
   0   1   0    0.53    0.31 
   0   1   0    0.74    0.33 
   0   1   0    1.51    0.32 
   0   1   0    1.11    0.32 
   1  -1   0 1936.62   33.06 
   1  -1   0 1908.90   32.73 
  -1  -1   0 1889.70   32.72 
   1  -1   0 1837.90   32.41 
  -1  -1   0 1863.10   32.64 
   1  -1   0 1880.32   32.76 
   1  -1   0 1903.62   32.71 
  -1  -1   0 1902.06   32.93 
   1   1   0 1902.22   32.52 
  -1   1   0 1873.08   32.75 
  -1   1   0 1854.71   32.69 
  -1   1   0 1907.61   32.60 
   1   1   0 1875.91   32.49 
   1   1   0 1883.00   32.70 
  -1   1   0 1882.89   32.62 
   1   1   0 1861.58   32.56 
  -1   1   0 1946.42   32.70 
   1   1   0 1830.73   32.60 
  -1   1   0 1921.32   32.74 
  -2  -1   0  348.19    6.52 
   2  -1   0  336.17    6.72 
   2  -1   0  343.09    6.72 
   2  -1   0  348.40    6.06 
   2  -1   0  349.22    6.73 
   2  -1   0  332.54    6.56 
  -2  -1   0  343.49    6.07 
  -2  -1   0  344.23    6.75 
  -2  -1   0  344.30    6.66 
   2  -1   0  349.12    6.28 
  -2  -1   0  350.67    6.40 
  -2   1   0  342.02    6.71 
  -2   1   0  350.59    6.74 
   2   1   0  348.01    6.50 
  -2   1   0  346.99    6.03 
   2   1   0  345.18    6.36 
   2   1   0  343.82    6.06 
   2   1   0  341.44    6.72 
  -2   1   0  330.15    6.53 
   2   1   0  338.61    6.59 
  -2   1   0  344.95    6.25 
   3  -1   0 1122.60   20.08 
   3  -1   0 1127.01   19.54 
   3  -1   0 1189.22   20.19 
  -3  -1   0 1128.71   20.14 
  -3  -1   0 1074.60   19.79 
   3  -1   0 1126.02   19.96 
  -3  -1   0 1117.64   20.02 
   3  -1   0 1125.71   19.23 
   3  -1   0 1114.87   20.09 
  -3   1   0 1115.37   19.91 
   3   1   0 1095.51   19.93 
  -3   1   0 1125.58   19.53 
  -3   1   0 1091.45   20.00 
   3   1   0 1107.78   19.64 
   3   1   0 1117.86   20.11 
  -3   1   0 1116.80   19.23 
   3   1   0 1116.80   19.82 
  -3   1   0 1105.89   20.05 
   4  -1   0  100.61    2.17 
   4  -1   0   97.28    2.94 
  -4  -1   0  101.15    3.17 
   4  -1   0   98.96    3.12 
  -4  -1   0   98.78    3.04 
   4  -1   0  103.16    3.02 
   4  -1   0  101.06    2.56 
  -4  -1   0   99.33    2.79 
   4   1   0  106.89    2.99 
   4   1   0  104.51    3.24 
  -4   1   0  103.18    3.12 
  -4   1   0   99.53    2.22 
  -4   1   0   99.21    3.10 
  -4   1   0  103.48    2.58 
   4   1   0   98.59    2.95 
   4   1   0   98.57    2.64 
  -4   1   0   98.67    2.89 
  -5  -1   0 2572.89   46.15 
   5  -1   0 2600.10   46.04 
   5  -1   0 2534.51   45.36 
  -5  -1   0 2696.06   46.39 
   5  -1   0 2568.83   45.55 
  -5  -1   0 2614.81   46.24 
   5  -1   0 2680.31   46.08 
   5  -1   0 2641.52   46.21 
  -5   1   0 2701.89   46.25 
   5   1   0 2682.21   46.21 
   5   1   0 2671.31   45.74 
  -5   1   0 2679.18   45.62 
   5   1   0 2603.00   46.04 
  -5   1   0 2559.97   46.01 
  -5   1   0 2606.26   46.03 
   6  -1   0    7.02    1.46 
   6  -1   0    4.68    1.28 
   6  -1   0    6.54    0.82 
  -6  -1   0    4.38    0.56 
   6  -1   0    2.34    1.24 
  -6  -1   0    5.07    1.35 
   6  -1   0    4.54    0.98 
  -6  -1   0    2.77    1.25 
   6   1   0    4.36    1.33 
  -6   1   0    6.18    1.51 
   6   1   0    3.01    1.23 
   6   1   0    4.91    1.11 
  -6   1   0    4.62    1.10 
   7  -1   0  343.18    7.76 
   7  -1   0  322.88    6.52 
  -7  -1   0  333.73    7.75 
   7  -1   0  339.66    7.46 
  -7  -1   0  329.85    6.07 
  -7  -1   0  335.05    7.75 
   7  -1   0  288.79    6.88 
   7   1   0  345.34    7.30 
  -7   1   0  341.45    7.67 
   7   1   0  332.01    7.62 
  -7   1   0  337.22    7.18 
   8  -1   0    4.86    1.72 
   8  -1   0    4.32    1.07 
   8  -1   0    5.26    1.00 
  -8  -1   0    7.00    0.86 
   8  -1   0    4.73    1.50 
  -8  -1   0    6.40    1.65 
  -8  -1   0    4.77    1.74 
  -8   1   0    7.34    1.78 
   8   1   0    7.56    1.58 
   8   1   0    5.86    1.71 
  -8   1   0    6.98    1.47 
   8   1   0   14.35    2.14 
   9  -1   0   79.32    2.67 
  -9  -1   0   81.93    3.89 
   9  -1   0   81.24    3.85 
  -9  -1   0   84.29    4.09 
   9   1   0   89.81    3.69 
   9   1   0   76.15    3.53 
  -9   1   0   85.45    3.84 
  -9   1   0   76.93    3.39 
   9   1   0   82.33    3.45 
  10  -1   0    6.80    1.34 
  10  -1   0   10.71    2.33 
 -10  -1   0    9.80    2.35 
 -10  -1   0    9.27    2.28 
  10   1   0    7.59    1.93 
  10   1   0    9.11    2.21 
  10   1   0    8.61    2.10 
 -10   1   0    9.03    1.85 
 -10   1   0    8.88    2.27 
 -11  -1   0   41.45    3.62 
 -11  -1   0   38.75    3.77 
  11  -1   0   37.40    2.29 
  11  -1   0   35.90    3.56 
  11   1   0   40.17    3.50 
  11   1   0   34.39    3.26 
 -11   1   0   37.51    3.92 
 -11   1   0   37.07    3.17 
  11   1   0   36.43    3.42 
 -12  -1   0    8.43    2.58 
  12  -1   0   11.33    1.70 
 -12  -1   0   11.96    2.53 
  12  -1   0   10.23    2.83 
 -12   1   0   11.94    2.75 
 -12   1   0   14.33    2.44 
  12   1   0    9.22    2.40 
  12   1   0   12.19    2.49 
 -13  -1   0  524.95   13.13 
  13  -1   0  542.16   13.00 
 -13  -1   0  529.99   12.92 
  13  -1   0  523.68   10.89 
  13   1   0  525.73   11.97 
  13   1   0  515.31   12.22 
 -13   1   0  504.60   12.71 
 -13   1   0  539.64   12.23 
  14  -1   0    5.22    2.87 
 -14  -1   0    7.55    2.96 
 -14  -1   0    4.09    2.62 
  14  -1   0    9.50    1.79 
 -14   1   0    3.25    2.10 
  14   1   0   10.37    2.88 
 -14   1   0    2.78    2.57 
  14   1   0    6.89    2.09 
 -15  -1   0  229.58    8.14 
  15  -1   0  234.93    8.54 
 -15  -1   0  225.12    8.44 
 -15   1   0  226.24    7.46 
  15   1   0  235.64    7.17 
  15   1   0  239.83    7.97 
 -15   1   0  219.92    8.28 
  16  -1   0    2.62    2.80 
 -16  -1   0   -1.06    2.55 
 -16  -1   0   -0.18    2.55 
  16   1   0    2.73    2.56 
 -16   1   0    0.90    2.63 
  16   1   0    3.06    2.29 
 -16   1   0    2.70    2.32 
 -17  -1   0   -2.45    2.50 
  17  -1   0    7.38    3.20 
  17   1   0    6.60    2.88 
  17   1   0   10.25    2.51 
 -17   1   0    0.32    2.39 
 -17   1   0   -0.71    2.67 
 -18  -1   0   -3.49    3.00 
  18  -1   0   -0.32    3.00 
  18   1   0   -1.40    3.07 
 -18   1   0    0.55    3.40 
  18   1   0    1.42    2.44 
  19  -1   0   -2.07    3.57 
  19   1   0    0.65    3.46 
   0  -2   0 1666.61   29.77 
   0  -2   0 1690.08   29.71 
   0  -2   0 1725.66   29.75 
   0   2   0 1669.77   29.69 
   0   2   0 1675.14   29.75 
   0   2   0 1683.55   29.64 
   0   2   0 1700.45   29.66 
   1  -2   0 1178.37   20.85 
   1  -2   0 1173.65   20.94 
  -1  -2   0 1159.00   20.80 
   1  -2   0 1155.89   20.70 
  -1  -2   0 1157.48   20.58 
  -1  -2   0 1147.78   20.73 
   1  -2   0 1138.87   20.46 
  -1   2   0 1157.98   20.44 
   1   2   0 1141.40   20.67 
   1   2   0 1164.41   20.75 
  -1   2   0 1174.61   20.69 
  -1   2   0 1150.94   20.46 
  -1   2   0 1127.43   20.65 
  -1   2   0 1127.88   20.85 
   1   2   0 1151.68   20.54 
   2  -2   0 4923.89   84.27 
  -2  -2   0 4696.26   84.08 
   2  -2   0 4839.80   84.36 
  -2  -2   0 4858.40   84.26 
   2  -2   0 4764.49   85.91 
   2  -2   0 4864.22   84.07 
   2  -2   0 5007.00   85.68 
  -2  -2   0 4959.00   85.38 
  -2   2   0 4719.25   85.40 
   2   2   0 4817.47   84.02 
   2   2   0 4777.20   83.77 
   2   2   0 4864.85   84.21 
  -2   2   0 4905.07   83.99 
  -2   2   0 4969.92   84.27 
   2   2   0 4942.63   85.15 
  -2   2   0 5075.35   84.44 
  -2   2   0 5025.56   85.01 
   3  -2   0   42.87    2.17 
   3  -2   0   41.08    2.31 
   3  -2   0   43.32    1.68 
  -3  -2   0   41.45    1.46 
   3  -2   0   41.46    1.36 
   3  -2   0   46.28    2.21 
  -3  -2   0   44.20    2.56 
  -3  -2   0   44.91    2.18 
  -3   2   0   43.84    1.67 
   3   2   0   44.79    2.05 
  -3   2   0   43.09    2.06 
   3   2   0   40.07    1.88 
   3   2   0   40.02    2.39 
   3   2   0   40.50    1.41 
  -3   2   0   42.36    1.31 
  -3   2   0   44.87    2.37 
   3   2   0   44.98    1.74 
  -3   2   0   41.45    2.64 
  -4  -2   0  807.90   15.07 
   4  -2   0  797.57   14.59 
   4  -2   0  798.31   15.24 
   4  -2   0  841.85   15.69 
  -4  -2   0  810.67   15.58 
   4  -2   0  795.44   15.52 
  -4  -2   0  810.99   15.36 
   4  -2   0  809.38   14.15 
   4   2   0  786.77   14.98 
  -4   2   0  817.89   15.51 
   4   2   0  794.98   15.19 
   4   2   0  812.27   14.78 
  -4   2   0  799.71   15.13 
  -4   2   0  813.85   14.06 
   4   2   0  824.21   15.54 
  -4   2   0  815.27   14.53 
   5  -2   0   45.86    1.81 
   5  -2   0   47.08    1.30 
   5  -2   0   43.66    2.59 
   5  -2   0   43.48    2.56 
   5  -2   0   43.49    2.30 
  -5  -2   0   46.80    2.64 
  -5  -2   0   46.93    2.64 
  -5   2   0   48.84    2.38 
   5   2   0   46.38    2.31 
   5   2   0   44.41    2.51 
   5   2   0   42.51    2.14 
  -5   2   0   48.34    2.65 
  -5   2   0   46.86    1.25 
   5   2   0   44.27    2.00 
  -5   2   0   48.94    1.85 
  -6  -2   0   42.64    2.60 
  -6  -2   0   39.47    2.76 
   6  -2   0   41.01    1.93 
   6  -2   0   44.85    2.73 
   6  -2   0   43.68    2.68 
   6  -2   0   47.82    2.64 
   6  -2   0   44.79    1.36 
  -6   2   0   45.46    2.80 
  -6   2   0   44.39    2.02 
   6   2   0   49.29    2.62 
   6   2   0   45.09    2.21 
  -6   2   0   42.97    2.47 
  -6   2   0   45.84    1.37 
   6   2   0   47.62    2.79 
   7  -2   0    0.57    0.58 
   7  -2   0   -1.58    1.23 
  -7  -2   0    0.23    1.50 
   7  -2   0   -0.18    0.95 
   7  -2   0   -2.04    1.31 
  -7  -2   0    0.01    1.45 
  -7   2   0   -0.97    1.02 
  -7   2   0   -0.17    1.42 
   7   2   0    0.75    1.20 
   7   2   0    0.16    1.37 
   7   2   0    1.65    1.19 
  -7   2   0   -2.21    1.61 
   8  -2   0   21.99    1.91 
   8  -2   0   17.13    2.40 
   8  -2   0   21.90    1.21 
  -8  -2   0   19.48    2.68 
  -8  -2   0   19.09    2.56 
   8  -2   0   21.02    2.72 
  -8   2   0   22.14    1.98 
  -8   2   0   23.30    2.77 
  -8   2   0   27.36    2.63 
   8   2   0   20.46    2.53 
   8   2   0   23.53    2.27 
   9  -2   0   57.67    3.76 
   9  -2   0   58.20    2.63 
  -9  -2   0   58.97    3.62 
   9  -2   0   62.03    2.00 
  -9  -2   0   57.82    3.70 
   9  -2   0   66.80    3.75 
  -9   2   0   63.76    2.89 
   9   2   0   59.12    3.21 
  -9   2   0   64.41    3.59 
   9   2   0   58.74    3.51 
   9   2   0   59.60    3.51 
  10  -2   0  324.09    7.48 
  10  -2   0  338.78    9.04 
  10  -2   0  328.30    6.61 
 -10  -2   0  322.92    8.99 
 -10  -2   0  333.43    8.94 
 -10   2   0  327.89    7.74 
  10   2   0  333.42    7.98 
  10   2   0  342.69    8.60 
 -10   2   0  314.01    8.45 
  11  -2   0   47.62    2.97 
  11  -2   0   50.14    2.06 
  11  -2   0   46.05    4.05 
 -11  -2   0   48.84    4.36 
 -11  -2   0   47.49    3.93 
 -11   2   0   54.69    3.20 
  11   2   0   54.84    3.80 
 -11   2   0   48.77    3.82 
  11   2   0   52.30    3.33 
  12  -2   0  193.77    5.59 
  12  -2   0  190.10    4.50 
 -12  -2   0  185.98    6.82 
 -12  -2   0  179.10    6.74 
  12  -2   0  184.57    7.19 
 -12   2   0  183.95    5.83 
  12   2   0  185.11    6.15 
 -12   2   0  182.15    6.51 
  12   2   0  180.25    6.30 
  13  -2   0    8.91    2.90 
 -13  -2   0    6.37    2.49 
  13  -2   0    7.88    1.87 
 -13  -2   0   14.01    2.93 
 -13   2   0    8.09    2.12 
  13   2   0    7.85    2.61 
 -13   2   0    8.28    2.71 
  13   2   0    6.76    2.67 
 -14  -2   0   -0.20    2.26 
 -14  -2   0    5.10    2.77 
  14  -2   0    3.18    2.84 
  14   2   0    4.63    2.57 
  14   2   0    5.80    2.38 
 -14   2   0    3.39    2.62 
 -14   2   0    5.28    2.09 
 -15  -2   0   -0.50    2.57 
  15  -2   0    1.32    2.76 
 -15  -2   0    1.45    2.34 
  15   2   0    6.13    2.70 
 -15   2   0    0.09    2.90 
  15   2   0    1.99    2.54 
 -15   2   0   -0.43    1.93 
 -16  -2   0    6.46    2.93 
  16  -2   0    3.86    3.51 
  16   2   0    4.75    2.39 
 -16   2   0    2.28    2.79 
  16   2   0    2.90    2.89 
 -17  -2   0   -3.23    3.02 
  17  -2   0    6.46    3.74 
  17   2   0    2.00    2.34 
  17   2   0    0.10    2.88 
 -17   2   0   -0.60    2.85 
  18  -2   0   -0.19    3.31 
 -18  -2   0    1.23    3.11 
  18   2   0    7.50    2.68 
  18   2   0   -0.14    3.19 
 -18   2   0   -3.31    2.84 
  19  -2   0    1.79    3.56 
  19   2   0    3.04    2.80 
  19   2   0    2.10    3.31 
   0  -3   0   -2.68    1.19 
   0  -3   0    1.69    1.30 
   0  -3   0    1.83    1.22 
   0   3   0   -0.44    0.89 
   0   3   0   -0.07    1.05 
   0   3   0    0.48    1.08 
  -1  -3   0   84.31    3.14 
  -1  -3   0   83.60    2.86 
  -1  -3   0   81.32    3.07 
   1  -3   0   86.97    3.23 
   1  -3   0   87.71    3.13 
  -1  -3   0   85.69    2.85 
  -1   3   0   81.83    3.07 
  -1   3   0   80.51    2.75 
   1   3   0   87.61    3.10 
   1   3   0   83.32    2.87 
  -1   3   0   84.10    2.79 
  -1   3   0   85.19    2.96 
   1   3   0   85.70    2.88 
   2  -3   0   32.13    2.14 
  -2  -3   0   26.98    1.91 
   2  -3   0   33.94    2.32 
  -2  -3   0   34.88    2.34 
   2  -3   0   32.73    1.89 
   2  -3   0   32.74    2.46 
  -2  -3   0   31.64    2.27 
  -2   3   0   36.44    1.90 
  -2   3   0   33.69    2.33 
   2   3   0   31.51    2.14 
  -2   3   0   34.38    2.15 
  -2   3   0   33.10    1.92 
   2   3   0   31.21    1.85 
  -2   3   0   30.50    2.06 
   2   3   0   35.46    2.21 
  -3  -3   0  336.72    7.57 
   3  -3   0  339.49    7.80 
   3  -3   0  341.95    7.97 
   3  -3   0  340.60    7.49 
   3  -3   0  326.75    6.91 
  -3  -3   0  340.04    7.77 
  -3  -3   0  332.76    6.89 
   3   3   0  338.05    7.67 
   3   3   0  335.68    7.03 
   3   3   0  330.40    7.22 
  -3   3   0  335.00    6.81 
  -3   3   0  333.28    7.35 
   3   3   0  334.83    6.83 
  -3   3   0  338.55    7.74 
   3   3   0  332.46    7.36 
  -4  -3   0  843.44   17.11 
   4  -3   0  869.62   17.20 
  -4  -3   0  851.10   16.89 
   4  -3   0  883.78   17.33 
   4  -3   0  851.40   16.01 
   4  -3   0  887.10   16.88 
   4   3   0  912.52   15.80 
   4   3   0  874.73   16.48 
  -4   3   0  878.35   16.64 
  -4   3   0  876.56   15.88 
   4   3   0  877.01   16.22 
   4   3   0  862.99   16.68 
   4   3   0  881.54   17.04 
  -4   3   0  873.53   17.05 
   5  -3   0  520.29   11.57 
   5  -3   0  516.78    9.62 
   5  -3   0  530.18   11.26 
   5  -3   0  513.70   10.19 
  -5  -3   0  545.46   11.38 
   5  -3   0  554.53   11.68 
  -5  -3   0  525.16   11.51 
   5   3   0  543.12   11.45 
  -5   3   0  527.41    9.48 
  -5   3   0  532.01   10.96 
  -5   3   0  532.27   11.36 
   5   3   0  521.72   10.75 
  -5   3   0  534.60   10.08 
   5   3   0  517.47   10.42 
  -6  -3   0  149.78    4.98 
   6  -3   0  141.85    5.02 
   6  -3   0  135.36    2.98 
  -6  -3   0  135.47    4.93 
   6  -3   0  141.48    5.03 
   6  -3   0  142.12    3.74 
  -6   3   0  139.31    4.87 
   6   3   0  148.93    5.03 
   6   3   0  138.84    3.98 
  -6   3   0  149.53    3.71 
  -6   3   0  147.34    4.50 
  -6   3   0  143.08    2.89 
   6   3   0  147.44    4.46 
   7  -3   0  256.59    7.37 
   7  -3   0  254.56    4.94 
  -7  -3   0  276.39    7.46 
  -7  -3   0  267.25    7.26 
   7  -3   0  259.60    5.91 
   7  -3   0  272.17    7.40 
  -7   3   0  266.39    5.88 
  -7   3   0  263.67    7.22 
   7   3   0  263.83    7.17 
  -7   3   0  264.58    6.79 
   7   3   0  265.68    6.24 
   7   3   0  269.46    6.72 
  -7   3   0  259.44    4.89 
   8  -3   0   64.17    3.92 
   8  -3   0   68.40    4.12 
  -8  -3   0   71.82    3.84 
   8  -3   0   67.71    2.71 
  -8  -3   0   66.77    4.03 
   8  -3   0   66.55    1.71 
  -8   3   0   79.40    4.13 
  -8   3   0   69.74    2.77 
   8   3   0   69.18    3.65 
   8   3   0   73.05    3.92 
  -8   3   0   66.55    3.89 
   8   3   0   69.35    3.18 
   9  -3   0   12.28    0.95 
   9  -3   0    9.80    2.70 
  -9  -3   0   12.93    2.52 
  -9  -3   0   10.23    2.47 
   9  -3   0   16.73    1.95 
   9  -3   0    5.24    2.29 
  -9   3   0   10.86    2.71 
   9   3   0   13.57    2.16 
  -9   3   0    8.05    2.52 
  -9   3   0   13.40    2.11 
  10  -3   0   55.35    1.66 
 -10  -3   0   55.38    4.43 
 -10  -3   0   54.99    4.23 
  10  -3   0   58.69    4.49 
  10  -3   0   56.82    2.79 
  10   3   0   50.15    4.08 
  10   3   0   60.70    3.48 
 -10   3   0   57.70    3.03 
 -10   3   0   56.62    3.87 
  11  -3   0  107.91    5.65 
 -11  -3   0  107.43    5.33 
  11  -3   0  108.35    3.87 
 -11  -3   0  112.77    5.55 
 -11   3   0  114.99    5.46 
 -11   3   0  110.94    4.10 
  11   3   0  110.10    4.59 
  11   3   0  103.82    5.25 
  12  -3   0    2.20    1.37 
 -12  -3   0   -1.92    2.16 
  12  -3   0   -2.86    2.49 
 -12  -3   0   -0.63    2.27 
 -12   3   0    2.11    2.40 
  12   3   0    1.33    2.21 
 -12   3   0    2.25    1.70 
  12   3   0    3.58    2.54 
 -13  -3   0   22.14    3.42 
 -13  -3   0   14.48    3.03 
  13  -3   0   20.93    3.65 
 -13   3   0   16.52    3.33 
  13   3   0   22.30    3.66 
  13   3   0   16.40    2.80 
 -13   3   0   17.48    2.78 
 -14  -3   0   41.35    4.83 
 -14  -3   0   47.58    4.55 
  14  -3   0   51.17    4.92 
 -14   3   0   43.19    4.20 
 -14   3   0   36.82    3.90 
  14   3   0   40.61    3.89 
  14   3   0   54.40    4.81 
 -15  -3   0  115.05    6.29 
  15  -3   0  115.04    6.52 
  15   3   0  117.89    5.51 
  15   3   0  114.49    5.76 
 -15   3   0  114.15    5.92 
  16  -3   0   10.83    3.69 
 -16  -3   0    8.38    3.24 
  16   3   0   13.64    3.44 
  16   3   0   13.79    3.12 
 -16   3   0    7.58    3.12 
 -17  -3   0   66.89    5.80 
  17  -3   0   70.28    6.03 
  17   3   0   69.43    5.21 
 -17   3   0   70.96    5.95 
  17   3   0   69.00    5.57 
  18  -3   0    5.94    3.77 
 -18   3   0   -1.20    3.01 
  18   3   0   -4.45    2.79 
  18   3   0   -0.66    2.98 
   0  -4   0  368.43    8.46 
   0  -4   0  347.87    8.43 
   0   4   0  367.06    8.39 
   0   4   0  376.54    8.20 
   0   4   0  366.44    8.21 
   0   4   0  367.49    8.30 
   1  -4   0   14.14    2.24 
  -1  -4   0   14.80    2.37 
  -1  -4   0    9.84    1.71 
   1  -4   0   10.02    1.96 
  -1  -4   0   13.63    1.99 
   1   4   0   12.67    2.13 
   1   4   0   15.01    2.43 
  -1   4   0   14.48    2.08 
  -1   4   0   13.71    2.12 
  -1   4   0   10.83    1.58 
  -1   4   0   16.56    2.43 
   1   4   0    9.54    1.64 
  -2  -4   0  316.86    7.41 
   2  -4   0  320.94    8.20 
   2  -4   0  319.38    7.88 
  -2  -4   0  322.84    7.87 
  -2  -4   0  318.98    7.73 
  -2  -4   0  274.64    7.07 
   2   4   0  341.01    8.61 
   2   4   0  313.68    7.65 
  -2   4   0  324.43    7.61 
  -2   4   0  328.58    7.12 
  -2   4   0  331.68    7.90 
  -2   4   0  323.84    7.60 
  -2   4   0  324.14    7.20 
   3  -4   0   31.63    3.06 
  -3  -4   0   36.24    2.37 
   3  -4   0   41.75    3.03 
  -3  -4   0   38.51    2.76 
  -3  -4   0   38.07    2.92 
   3   4   0   39.92    2.56 
  -3   4   0   40.22    2.67 
   3   4   0   41.29    2.86 
  -3   4   0   40.56    2.30 
  -3   4   0   37.82    2.31 
  -3   4   0   43.56    3.36 
   4  -4   0  232.27    5.62 
   4  -4   0  237.96    6.94 
   4  -4   0  225.60    6.71 
  -4  -4   0  240.17    6.74 
  -4  -4   0  244.28    6.65 
  -4   4   0  230.87    6.27 
  -4   4   0  233.56    6.67 
   4   4   0  224.59    5.41 
   4   4   0  241.17    6.05 
   4   4   0  231.51    5.70 
  -4   4   0  234.63    5.45 
   4   4   0  248.35    6.76 
   5  -4   0  116.56    4.92 
  -5  -4   0  116.87    4.50 
   5  -4   0  119.17    4.86 
  -5  -4   0  124.05    4.79 
   5  -4   0  114.80    3.67 
   5   4   0  119.09    4.61 
   5   4   0  118.25    4.05 
   5   4   0  110.64    3.27 
  -5   4   0  114.15    4.76 
  -5   4   0  119.24    4.45 
   5   4   0  115.67    3.70 
  -5   4   0  118.39    3.49 
  -6  -4   0  205.22    6.52 
   6  -4   0  202.88    5.15 
   6  -4   0  206.99    6.78 
   6  -4   0  205.84    6.71 
  -6  -4   0  205.37    6.63 
   6   4   0  210.04    5.88 
  -6   4   0  212.20    4.98 
   6   4   0  212.41    5.50 
  -6   4   0  211.34    6.60 
   6   4   0  210.77    6.44 
  -6   4   0  217.56    6.02 
   7  -4   0    2.27    1.93 
  -7  -4   0    2.91    2.14 
   7  -4   0    3.72    2.32 
   7  -4   0    2.50    1.27 
  -7  -4   0    1.67    2.17 
  -7   4   0    2.87    2.51 
   7   4   0    1.58    1.67 
  -7   4   0    2.33    0.62 
  -7   4   0    2.93    1.31 
  -7   4   0    1.51    1.96 
   7   4   0    3.64    1.85 
  -8  -4   0  393.12   10.37 
   8  -4   0  395.96   10.42 
   8  -4   0  387.18   10.47 
   8  -4   0  385.37    8.40 
  -8  -4   0  380.32    9.97 
   8   4   0  378.23    8.71 
  -8   4   0  391.18    8.25 
  -8   4   0  397.30    9.64 
  -8   4   0  399.73   10.19 
   8   4   0  399.72    9.41 
   9  -4   0  247.59    8.02 
   9  -4   0  236.70    6.00 
   9  -4   0  243.59    8.14 
  -9  -4   0  235.20    7.93 
  -9  -4   0  255.34    7.80 
   9   4   0  238.42    6.35 
   9   4   0  248.52    7.01 
  -9   4   0  248.40    5.97 
  -9   4   0  260.57    7.54 
  -9   4   0  248.24    7.89 
 -10  -4   0  193.90    7.00 
  10  -4   0  186.48    5.25 
 -10  -4   0  198.50    7.57 
  10  -4   0  195.78    7.42 
 -10   4   0  190.30    7.07 
 -10   4   0  199.60    6.57 
  10   4   0  200.75    6.53 
 -10   4   0  199.00    5.25 
  10   4   0  191.70    5.83 
 -11  -4   0    4.19    2.54 
 -11  -4   0    4.53    2.52 
  11  -4   0    2.12    2.78 
  11   4   0    3.72    2.65 
 -11   4   0    3.37    3.04 
  11   4   0    3.53    2.20 
 -11   4   0   -0.71    2.59 
 -11   4   0    2.02    1.63 
 -12  -4   0   -0.51    2.35 
  12  -4   0    2.47    2.93 
 -12  -4   0    6.30    2.82 
 -12   4   0    2.10    1.66 
 -12   4   0   -0.44    2.35 
  12   4   0    4.73    2.20 
  12   4   0    2.65    3.06 
  13  -4   0   24.49    4.02 
 -13  -4   0   21.08    3.46 
 -13  -4   0   19.89    3.69 
  13   4   0   23.41    3.67 
 -13   4   0   27.72    4.25 
  13   4   0   22.28    3.01 
 -14  -4   0    5.63    2.84 
  14  -4   0    1.71    3.10 
  14   4   0    5.54    2.62 
 -14   4   0    4.36    2.77 
  14   4   0    3.55    2.99 
 -15  -4   0   18.73    3.87 
  15  -4   0   13.67    3.75 
 -15   4   0   11.48    3.21 
  15   4   0   15.92    3.07 
  15   4   0   16.43    4.00 
 -16  -4   0   14.75    3.60 
  16  -4   0   15.27    4.19 
  16   4   0   14.85    3.59 
 -16   4   0   18.38    3.62 
  16   4   0   10.17    3.09 
 -17  -4   0   -6.17    2.65 
  17  -4   0    3.07    3.68 
  17   4   0    7.39    3.75 
 -17   4   0    5.32    3.29 
  17   4   0    4.61    3.07 
   0  -5   0    1.91    2.00 
   0  -5   0    1.33    1.68 
   0   5   0    0.85    1.57 
   0   5   0    0.10    1.65 
   0   5   0   -1.09    1.64 
   1  -5   0   43.58    3.31 
  -1  -5   0   50.73    3.50 
   1  -5   0   42.34    3.37 
  -1  -5   0   49.09    3.39 
  -1  -5   0   51.75    3.13 
  -1   5   0   40.13    3.00 
  -1   5   0   44.51    3.10 
  -1   5   0   41.49    3.00 
   1   5   0   45.50    3.07 
  -1   5   0   43.35    3.64 
   1   5   0   44.40    3.22 
  -2  -5   0   76.67    4.03 
   2  -5   0   74.32    4.03 
   2  -5   0   77.44    4.57 
  -2  -5   0   77.47    3.57 
  -2  -5   0   78.07    3.81 
   2   5   0   79.75    4.09 
   2   5   0   75.64    4.12 
  -2   5   0   75.58    3.55 
  -2   5   0   81.14    4.14 
  -2   5   0   81.84    3.78 
  -2   5   0   76.98    3.39 
  -3  -5   0   54.09    3.48 
   3  -5   0   55.75    3.88 
   3  -5   0   55.66    4.03 
  -3  -5   0   54.40    3.93 
  -3   5   0   63.30    3.77 
   3   5   0   54.64    3.07 
  -3   5   0   53.43    2.92 
  -3   5   0   53.78    3.07 
  -3   5   0   52.66    3.83 
   3   5   0   55.64    3.51 
   4  -5   0   78.20    4.76 
  -4  -5   0   85.75    4.48 
  -4  -5   0   89.89    4.59 
   4  -5   0   87.33    4.66 
  -4   5   0   81.01    3.46 
   4   5   0   85.21    3.82 
   4   5   0   80.50    4.23 
   4   5   0   84.84    4.12 
  -4   5   0   87.97    4.07 
  -4   5   0   88.54    3.46 
  -4   5   0   93.73    5.05 
   5  -5   0  737.04   16.23 
  -5  -5   0  746.35   16.27 
  -5  -5   0  725.85   15.77 
   5  -5   0  743.38   16.48 
   5   5   0  733.47   14.78 
   5   5   0  738.19   15.20 
  -5   5   0  741.32   15.97 
  -5   5   0  712.15   14.43 
  -5   5   0  744.29   15.37 
  -5   5   0  725.53   14.18 
   6  -5   0  360.92   10.08 
   6  -5   0  357.55    8.20 
  -6  -5   0  381.81   10.24 
   6  -5   0  354.25   10.13 
  -6  -5   0  377.09    9.82 
  -6   5   0  366.07    9.04 
   6   5   0  366.12    8.50 
  -6   5   0  357.03    9.70 
  -6   5   0  364.89    7.91 
   6   5   0  361.17    8.96 
   7  -5   0  211.41    7.65 
  -7  -5   0  224.44    7.58 
  -7  -5   0  237.04    7.59 
   7  -5   0  208.21    7.71 
   7  -5   0  224.45    5.84 
  -7   5   0  219.33    7.45 
   7   5   0  223.01    6.16 
  -7   5   0  230.51    7.04 
   7   5   0  225.25    6.71 
  -7   5   0  222.93    5.52 
   8  -5   0  169.89    6.96 
   8  -5   0  178.10    5.08 
  -8  -5   0  179.95    6.62 
  -8  -5   0  174.54    6.89 
   8  -5   0  179.78    7.25 
  -8   5   0  180.38    6.37 
   8   5   0  173.40    5.40 
  -8   5   0  169.97    6.76 
   8   5   0  182.48    5.86 
  -8   5   0  179.33    4.81 
  -9  -5   0   71.68    4.64 
   9  -5   0   73.58    5.24 
  -9  -5   0   77.87    5.01 
  -9   5   0   70.09    5.42 
  -9   5   0   73.89    3.14 
  -9   5   0   68.83    4.25 
   9   5   0   83.74    4.48 
   9   5   0   75.04    3.71 
 -10  -5   0   20.98    3.32 
 -10  -5   0   19.68    3.14 
  10  -5   0   15.33    3.52 
  10   5   0   20.35    2.83 
 -10   5   0   13.42    3.44 
 -10   5   0   18.68    2.93 
  10   5   0   16.67    2.81 
 -10   5   0   15.61    2.07 
 -11  -5   0   36.97    4.33 
 -11  -5   0   29.99    3.94 
  11  -5   0   41.67    4.81 
 -11   5   0   33.04    4.42 
  11   5   0   38.17    4.49 
  11   5   0   42.49    4.04 
 -11   5   0   34.48    4.20 
  11   5   0   37.62    3.27 
  12  -5   0   20.16    3.97 
 -12  -5   0   23.04    3.58 
  12   5   0   23.42    3.22 
  12   5   0   23.18    3.85 
 -12   5   0   31.91    4.26 
 -13  -5   0   13.14    3.22 
  13  -5   0   13.08    3.82 
  13   5   0   18.01    3.77 
  13   5   0   16.88    2.71 
 -13   5   0   16.65    3.21 
  14  -5   0   20.99    4.39 
 -14  -5   0   26.87    4.27 
 -14   5   0   25.95    3.98 
  14   5   0   26.96    3.58 
  14   5   0   22.07    4.00 
  15  -5   0   58.17    6.21 
 -15  -5   0   52.30    5.25 
  15   5   0   56.67    5.71 
  15   5   0   62.35    5.60 
 -15   5   0   50.14    4.89 
  16  -5   0   28.57    5.04 
 -16  -5   0   21.85    4.50 
  16   5   0   24.63    4.34 
 -16   5   0   17.31    3.85 
   0  -6   0   72.73    4.33 
   0  -6   0   79.33    4.58 
   0   6   0   79.50    4.17 
   0   6   0   81.01    4.53 
   0   6   0   81.48    4.17 
   1  -6   0   40.50    3.67 
   1  -6   0   32.83    3.70 
  -1  -6   0   33.29    3.21 
  -1  -6   0   35.62    3.38 
  -1   6   0   35.14    3.50 
  -1   6   0   34.24    3.21 
  -1   6   0   31.80    3.23 
   1   6   0   32.45    3.19 
  -1   6   0   33.19    4.01 
   1   6   0   31.00    3.40 
   1   6   0   33.86    3.69 
   2  -6   0  236.04    7.59 
  -2  -6   0  238.43    7.41 
   2  -6   0  233.73    7.75 
  -2  -6   0  230.39    7.10 
   2   6   0  235.58    7.45 
  -2   6   0  243.32    7.79 
  -2   6   0  240.50    6.62 
  -2   6   0  255.22    6.86 
   2   6   0  264.50    8.61 
  -2   6   0  245.36    7.29 
   3  -6   0   43.28    4.19 
  -3  -6   0   40.73    3.87 
   3  -6   0   43.48    4.46 
  -3   6   0   43.86    3.03 
  -3   6   0   43.55    3.47 
  -3   6   0   39.80    3.97 
  -3   6   0   45.71    3.32 
   3   6   0   44.83    3.19 
   3   6   0   39.95    3.70 
  -4  -6   0    0.13    2.13 
   4  -6   0   -1.18    2.48 
   4  -6   0    5.29    2.63 
  -4  -6   0    8.20    2.59 
  -4   6   0    7.16    1.83 
   4   6   0    1.65    2.08 
   4   6   0    3.91    1.88 
  -4   6   0    5.78    2.85 
  -4   6   0    7.80    2.30 
  -4   6   0    5.07    1.78 
   4   6   0    7.08    2.38 
   5  -6   0   11.38    3.20 
   5  -6   0   17.07    3.18 
  -5  -6   0   21.86    3.70 
  -5  -6   0   17.10    3.12 
  -5   6   0   16.24    3.33 
  -5   6   0   15.67    2.42 
  -5   6   0   20.84    3.49 
  -5   6   0   15.86    2.58 
   5   6   0   15.53    2.49 
   5   6   0   14.98    2.44 
   6  -6   0  158.22    7.06 
  -6  -6   0  184.18    6.84 
  -6  -6   0  164.04    6.90 
   6  -6   0  152.67    6.79 
  -6   6   0  159.85    5.11 
  -6   6   0  170.07    4.93 
  -6   6   0  180.24    6.21 
   6   6   0  173.55    6.02 
  -6   6   0  166.57    6.70 
   6   6   0  173.03    5.53 
   7  -6   0   15.20    3.33 
  -7  -6   0    3.11    2.46 
  -7  -6   0    6.79    2.75 
   7   6   0    7.44    2.28 
  -7   6   0    7.82    2.73 
  -7   6   0    3.98    1.66 
  -7   6   0    5.77    3.20 
   7   6   0    7.28    2.11 
   8  -6   0   77.57    5.53 
  -8  -6   0   87.26    5.71 
  -8  -6   0   69.34    4.70 
   8   6   0   75.41    4.47 
  -8   6   0   84.75    5.82 
  -8   6   0   69.85    4.32 
   8   6   0   74.39    3.88 
  -9  -6   0   11.82    2.86 
   9  -6   0   11.60    3.46 
  -9  -6   0   14.85    3.18 
   9   6   0   13.21    2.61 
  -9   6   0   18.47    3.73 
  -9   6   0   16.01    3.16 
   9   6   0   12.69    2.47 
 -10  -6   0   -0.57    2.60 
 -10  -6   0    0.53    2.96 
  10  -6   0    0.60    2.89 
 -10   6   0   -3.05    2.89 
 -10   6   0    1.50    2.75 
  10   6   0   -1.52    2.06 
  10   6   0    0.00    1.95 
  10   6   0    4.51    2.98 
 -11  -6   0   18.24    3.30 
  11  -6   0   14.33    3.74 
 -11   6   0   19.06    3.86 
 -11   6   0   15.42    2.98 
  11   6   0   14.97    2.65 
  11   6   0    9.84    2.67 
  11   6   0   12.66    3.63 
  12  -6   0    5.36    3.31 
 -12  -6   0    7.91    3.18 
  12   6   0    4.64    2.40 
  12   6   0    5.67    2.41 
 -12   6   0    1.82    3.23 
  12   6   0   11.56    3.70 
 -12   6   0    4.80    2.72 
  13  -6   0   19.29    4.52 
 -13  -6   0    9.78    3.30 
  13   6   0   16.15    3.94 
 -13   6   0    8.07    3.32 
  14  -6   0   11.22    4.15 
 -14  -6   0    9.27    3.64 
 -14   6   0    5.47    3.05 
  14   6   0    7.95    3.79 
 -15  -6   0   -4.61    2.63 
  15  -6   0    5.38    4.38 
  15   6   0   -1.17    3.50 
 -15   6   0   -5.35    3.21 
   0  -7   0    0.86    2.40 
   0   7   0    1.69    2.02 
   0   7   0   -0.40    2.62 
   0   7   0    4.95    2.15 
   1  -7   0    2.68    2.31 
  -1  -7   0   -0.61    2.06 
  -1   7   0    4.69    2.39 
   1   7   0    1.40    2.02 
   1   7   0    3.25    2.38 
  -1   7   0    2.72    1.98 
  -1   7   0    4.10    2.89 
   2  -7   0   81.21    5.24 
  -2  -7   0   69.89    4.50 
  -2   7   0   75.45    3.99 
  -2   7   0   81.27    4.88 
  -2   7   0   74.31    4.29 
   2   7   0   80.75    4.86 
   2   7   0   71.24    4.40 
  -2   7   0   75.34    4.63 
  -3  -7   0   10.69    2.85 
   3  -7   0   13.05    2.96 
   3   7   0   13.19    2.67 
  -3   7   0   13.95    2.66 
  -3   7   0   15.27    2.90 
  -3   7   0   14.39    2.28 
   3   7   0   15.44    2.77 
  -3   7   0   15.57    3.22 
   4  -7   0   21.15    3.41 
  -4  -7   0   19.82    3.29 
   4   7   0   20.43    3.05 
  -4   7   0   26.79    4.56 
  -4   7   0   19.44    2.82 
   4   7   0   24.08    3.33 
   4   7   0   18.64    2.99 
  -4   7   0   19.90    3.01 
  -5  -7   0   45.27    4.43 
   5  -7   0   38.08    4.48 
   5   7   0   53.26    4.43 
  -5   7   0   46.07    3.24 
   5   7   0   43.99    3.65 
  -5   7   0   40.29    4.05 
  -5   7   0   45.03    4.57 
   5   7   0   40.61    3.92 
   6  -7   0    0.07    2.68 
  -6  -7   0    3.77    2.43 
  -6  -7   0    4.22    2.46 
   6   7   0    2.85    2.31 
   6   7   0   -1.31    2.03 
  -6   7   0    4.80    3.07 
  -6   7   0    3.67    2.30 
   6   7   0    7.55    2.64 
   7  -7   0   86.48    5.91 
  -7  -7   0   73.41    5.60 
  -7  -7   0   82.04    5.55 
   7   7   0   84.02    4.81 
  -7   7   0   88.40    5.62 
   7   7   0   83.19    5.87 
  -7   7   0   77.67    4.89 
   7   7   0   83.51    4.30 
  -8  -7   0    8.00    3.07 
   8  -7   0    4.93    3.15 
   8   7   0    4.12    2.18 
  -8   7   0   12.02    3.51 
  -8   7   0   10.17    2.66 
   8   7   0    5.55    2.31 
  -9  -7   0   -0.64    2.68 
   9  -7   0   12.31    3.49 
  -9   7   0    3.49    3.23 
   9   7   0    1.17    2.37 
   9   7   0    1.41    2.29 
  -9   7   0    3.14    2.73 
 -10  -7   0   16.34    3.57 
  10  -7   0   20.54    4.10 
 -10   7   0   15.78    3.06 
  10   7   0   19.47    3.80 
 -10   7   0   21.31    4.04 
  10   7   0   15.80    2.95 
  10   7   0   17.42    3.81 
 -11  -7   0   -1.09    2.89 
  11  -7   0    5.08    3.46 
  11   7   0    2.41    3.35 
 -11   7   0    1.24    3.26 
  11   7   0   -2.08    2.31 
 -11   7   0    0.29    2.91 
  12  -7   0    2.46    3.54 
 -12  -7   0   -1.79    2.90 
 -12   7   0    2.01    3.24 
  12   7   0    3.43    2.77 
  12   7   0    0.58    4.02 
 -12   7   0    3.90    3.74 
 -13  -7   0    7.12    3.29 
  13  -7   0   10.44    4.15 
 -13   7   0    6.73    3.42 
  13   7   0   10.16    4.06 
   0  -8   0   20.90    3.33 
   0   8   0   22.87    3.85 
   0   8   0   15.23    3.08 
   0   8   0   21.25    3.50 
  -1  -8   0   50.55    4.58 
   1  -8   0   57.74    5.00 
  -1   8   0   49.65    4.42 
   1   8   0   57.36    4.44 
   1   8   0   52.99    4.55 
   1   8   0   58.91    4.93 
  -1   8   0   57.02    4.27 
  -1   8   0   57.68    4.67 
  -2  -8   0    5.49    2.58 
   2  -8   0   11.88    3.32 
  -2   8   0   10.82    2.53 
  -2   8   0   12.95    3.57 
  -2   8   0   10.03    2.78 
   2   8   0    1.68    2.64 
   2   8   0    4.81    2.58 
   2   8   0    7.37    2.86 
   3  -8   0    7.71    3.35 
   3   8   0    4.03    2.71 
   3   8   0    3.89    2.73 
  -3   8   0    4.08    3.32 
   3   8   0    8.16    2.76 
  -3   8   0    4.94    2.71 
  -4  -8   0    8.38    2.94 
   4  -8   0   10.77    3.22 
  -4   8   0    6.50    3.21 
   4   8   0    7.40    2.58 
   4   8   0    8.88    3.03 
   4   8   0    5.32    2.57 
   4   8   0    7.01    2.64 
  -4   8   0    7.33    2.69 
  -5  -8   0   24.68    4.17 
   5  -8   0   20.05    3.82 
  -5   8   0   17.97    3.23 
   5   8   0    9.00    2.86 
   5   8   0   13.57    2.95 
  -5   8   0   18.66    3.78 
   5   8   0   14.09    3.70 
  -6  -8   0   10.26    3.30 
   6  -8   0   10.21    3.45 
   6   8   0    9.13    2.64 
  -6   8   0   15.55    3.79 
   6   8   0    5.23    2.63 
  -6   8   0   13.09    3.07 
   7  -8   0   11.67    3.62 
  -7  -8   0    8.11    2.94 
  -7   8   0    7.15    3.01 
   7   8   0    2.05    2.60 
   7   8   0    6.14    2.59 
  -7   8   0    2.71    3.35 
  -8  -8   0   12.69    3.54 
   8  -8   0    1.83    3.30 
   8   8   0    1.63    2.73 
  -8   8   0    7.28    3.54 
  -8   8   0    8.60    2.99 
   8   8   0    5.78    3.37 
   9  -8   0   42.90    6.28 
  -9  -8   0   38.50    5.15 
   9   8   0   39.59    5.20 
  -9   8   0   37.36    4.63 
  -9   8   0   32.15    4.91 
   9   8   0   27.10    4.22 
  10  -8   0   -0.23    3.37 
 -10  -8   0   -3.26    2.93 
  10   8   0    3.35    3.59 
 -10   8   0   -2.71    3.46 
 -10   8   0    5.35    3.17 
  10   8   0   -0.60    2.61 
 -11  -8   0    3.53    3.38 
  11  -8   0    5.67    3.85 
 -11   8   0    4.02    3.46 
 -11   8   0    5.55    4.40 
  11   8   0    2.12    3.70 
   0  -9   0    3.64    3.11 
   0   9   0    4.95    2.97 
   0   9   0   -2.23    2.66 
   1  -9   0   16.99    3.60 
  -1  -9   0   19.85    3.51 
  -1   9   0   23.93    3.72 
  -1   9   0   23.00    4.29 
   1   9   0   31.75    4.41 
   1   9   0   24.42    4.18 
   1   9   0   20.31    3.66 
   2  -9   0    5.65    3.38 
   2   9   0    0.87    3.20 
   2   9   0    2.15    2.84 
  -2   9   0    7.79    3.66 
   2   9   0    6.28    3.04 
  -2   9   0    2.73    2.78 
   3  -9   0   38.67    4.92 
   3   9   0   36.81    4.47 
   3   9   0   30.23    4.36 
  -3   9   0   36.37    4.49 
  -3   9   0   35.94    4.71 
   3   9   0   39.59    4.74 
   3   9   0   43.22    4.87 
   4  -9   0   -0.21    2.98 
   4   9   0    6.36    3.20 
  -4   9   0   -1.75    3.74 
  -4   9   0    4.81    3.02 
   4   9   0    0.40    2.70 
   4   9   0    1.48    2.59 
   5  -9   0    3.95    3.74 
   5   9   0    3.38    2.77 
   5   9   0    9.76    3.43 
  -5   9   0    4.89    3.85 
  -5   9   0    0.47    3.32 
   5   9   0    2.80    3.01 
   6  -9   0    6.65    3.57 
  -6  -9   0    2.27    2.86 
   6   9   0    4.41    3.20 
  -6   9   0    6.10    3.69 
   6   9   0    4.68    3.23 
   7  -9   0    7.81    4.48 
  -7  -9   0    7.98    3.42 
  -7   9   0    7.85    4.43 
   7   9   0    6.43    3.54 
   8  -9   0    6.32    4.27 
  -8  -9   0    6.20    3.41 
   8   9   0    3.40    3.61 
  -8   9   0    0.86    3.51 
  19   0  -1    2.90    3.54 
  18   0  -1    2.71    2.98 
 -18   0   1   -0.91    2.91 
 -17   0   1   -1.37    2.57 
 -17   0   1    0.45    2.68 
  17   0  -1    0.78    2.72 
 -16   0   1   -1.78    2.52 
  16   0  -1    0.73    3.05 
  16   0  -1    1.90    1.90 
 -16   0   1    1.80    2.50 
  15   0  -1    1.53    2.85 
  15   0  -1   -0.73    1.70 
 -15   0   1    0.30    2.36 
 -15   0   1   -1.31    2.40 
 -14   0   1    6.13    3.00 
 -14   0   1   -0.98    2.36 
  14   0  -1   -0.39    2.34 
  14   0  -1    0.71    1.83 
 -13   0   1   -4.28    2.09 
  13   0  -1    0.25    2.23 
  13   0  -1   -0.56    1.64 
 -13   0   1    1.73    2.41 
 -12   0   1    3.22    2.45 
  12   0  -1   -0.48    1.80 
 -12   0   1   -0.61    2.22 
  12   0  -1   -1.96    2.12 
  11   0  -1   -0.51    1.57 
 -11   0   1    1.85    2.04 
  11   0  -1   -2.98    2.20 
 -11   0   1    2.71    2.21 
  11   0  -1   -1.27    1.47 
 -10   0   1   -0.33    1.34 
 -10   0   1    1.03    1.84 
  10   0  -1   -1.11    1.73 
 -10   0   1   -0.83    1.86 
  10   0  -1   -0.75    1.39 
  10   0  -1    0.94    1.47 
  -9   0   1    3.98    1.77 
  -9   0   1    1.03    1.67 
   9   0  -1    0.23    1.27 
   9   0  -1    0.47    1.24 
   9   0  -1    1.29    1.60 
  -9   0   1    0.00    0.98 
   8   0  -1    0.10    0.98 
   8   0  -1   -0.55    1.32 
  -8   0   1   -0.50    1.33 
   8   0  -1   -0.99    1.26 
  -8   0   1   -0.44    1.47 
   8   0  -1   -0.89    1.01 
  -8   0   1    0.66    0.86 
   7   0  -1   -1.95    1.14 
  -7   0   1    4.13    1.55 
   7   0  -1   -0.08    1.06 
  -7   0   1    2.44    1.39 
  -7   0   1    0.19    0.77 
   7   0  -1   -1.94    0.84 
   7   0  -1    1.15    1.00 
  -6   0   1    1.76    0.73 
   6   0  -1    0.93    0.79 
   6   0  -1    1.00    0.95 
  -6   0   1    0.12    1.03 
   6   0  -1    1.56    1.11 
  -6   0   1   -0.40    1.11 
   6   0  -1    0.64    1.16 
   5   0  -1    1.00    1.07 
  -5   0   1    2.50    1.14 
  -5   0   1    1.01    1.15 
   5   0  -1    0.44    0.93 
   5   0  -1   -1.02    0.73 
   5   0  -1    0.62    1.00 
  -5   0   1   -0.30    0.68 
  -4   0   1    0.25    1.01 
   4   0  -1    0.46    0.88 
   4   0  -1    0.13    0.94 
   4   0  -1    0.97    0.68 
   4   0  -1   -0.78    0.88 
  -4   0   1    0.51    0.62 
  -4   0   1    0.28    1.01 
   4   0  -1    1.16    0.85 
  -3   0   1    1.66    0.78 
   3   0  -1    1.00    0.65 
   3   0  -1    0.08    0.69 
   3   0  -1   -0.75    0.46 
  -3   0   1    0.97    0.72 
   3   0  -1   -0.73    0.65 
  -3   0   1    0.55    0.44 
   3   0  -1    0.33    0.68 
   2   0  -1    0.83    0.25 
  -2   0   1    1.60    0.37 
  -2   0   1    0.83    0.25 
   2   0  -1    0.15    0.33 
   2   0  -1    1.10    0.33 
  -2   0   1    0.42    0.34 
  -2   0   1    0.87    0.30 
   2   0  -1    0.63    0.32 
  -2   0   1    0.74    0.36 
   2   0  -1    0.95    0.33 
  -1   0   1    2.80    0.27 
  -1   0   1    2.53    0.22 
  -1   0   1    3.35    0.23 
  -1   0  -1    2.03    0.23 
   1   0   1    2.50    0.22 
  -1   0  -1    1.70    0.23 
  -1   0  -1    2.52    0.25 
  -1   0  -1    1.64    0.23 
  -2   0  -1    1.28    0.31 
   2   0   1    1.90    0.35 
  -2   0  -1    3.83    0.50 
  -2   0  -1    0.91    0.33 
   2   0   1    0.56    0.34 
   2   0   1    1.29    0.35 
  -2   0  -1    0.40    0.34 
   3   0   1   -0.63    0.58 
   3   0   1   -0.23    0.32 
  -3   0  -1    0.67    0.75 
  -3   0  -1   -0.48    0.48 
   3   0   1   -1.06    0.63 
   3   0   1   -1.02    0.64 
   4   0   1   -1.09    0.92 
  -4   0  -1   -0.93    0.63 
   4   0   1   -0.21    0.95 
   4   0   1    0.63    0.67 
  -4   0  -1   -1.31    0.97 
   4   0   1   -0.42    0.71 
  -4   0  -1    1.12    0.81 
   5   0   1   -0.05    0.88 
   5   0   1   -0.18    1.09 
  -5   0  -1   -0.43    0.66 
   5   0   1    1.30    0.86 
  -5   0  -1    0.76    1.25 
  -5   0  -1    0.69    0.92 
   5   0   1    0.52    1.04 
  -6   0  -1   -0.33    1.11 
  -6   0  -1    0.29    0.74 
  -6   0  -1    2.04    0.99 
   6   0   1   -0.39    1.05 
   6   0   1   -0.68    0.92 
   6   0   1   -0.13    0.91 
   6   0   1   -0.46    1.03 
  -7   0  -1    2.30    1.30 
   7   0   1   -0.33    1.12 
  -7   0  -1    1.05    1.38 
   7   0   1    0.77    1.05 
   7   0   1    0.61    1.29 
  -7   0  -1    0.38    0.88 
   8   0   1    1.75    1.61 
   8   0   1   -0.39    1.19 
  -8   0  -1   -0.46    0.90 
  -8   0  -1    0.60    1.48 
  -8   0  -1    1.16    1.29 
   8   0   1   -0.60    1.14 
  -9   0  -1    1.01    1.60 
   9   0   1    0.88    1.66 
   9   0   1   -0.92    1.33 
  -9   0  -1   -0.40    1.02 
  -9   0  -1   -0.59    1.64 
   9   0   1   -1.68    1.23 
 -10   0  -1    0.59    1.74 
  10   0   1   -0.10    1.81 
  10   0   1   -2.64    1.26 
  10   0   1   -1.72    1.38 
 -10   0  -1    3.69    1.96 
 -11   0  -1   -3.06    1.82 
  11   0   1   -0.25    1.52 
 -11   0  -1    0.55    2.16 
  11   0   1   -2.10    2.28 
  11   0   1   -0.79    1.58 
  12   0   1    1.28    1.76 
 -12   0  -1   -2.42    2.12 
  12   0   1    1.03    1.92 
  12   0   1   -0.32    2.29 
 -12   0  -1    4.45    2.71 
  13   0   1    0.26    2.36 
 -13   0  -1    6.48    2.65 
 -13   0  -1    0.61    2.22 
  13   0   1    0.74    1.93 
 -14   0  -1    1.87    2.55 
 -14   0  -1    1.09    2.36 
  14   0   1    0.43    2.48 
  14   0   1    0.44    1.78 
  15   0   1   -1.59    1.71 
 -15   0  -1    4.14    2.93 
 -15   0  -1   -1.53    2.17 
  15   0   1    0.49    2.51 
  16   0   1   -0.39    2.69 
 -16   0  -1    1.98    2.60 
  16   0   1    1.33    1.99 
 -16   0  -1   -2.09    2.30 
 -17   0  -1   -1.37    2.44 
  17   0   1    3.57    3.05 
 -17   0  -1   -2.58    2.42 
  18   0   1    7.37    3.75 
 -18   0  -1    0.93    2.96 
  19   0   1    1.17    3.20 
  19  -1  -1    4.98    3.41 
  19   1  -1    3.17    3.13 
  18  -1  -1    5.34    3.32 
 -18  -1   1   -0.90    2.77 
 -18   1   1    2.67    3.01 
  18   1  -1    4.35    3.55 
  18   1  -1    0.90    2.82 
 -17  -1   1    5.86    2.91 
  17  -1  -1    1.14    2.88 
 -17   1   1   -2.06    2.68 
  17   1  -1    2.23    2.70 
 -17   1   1    1.82    2.47 
  17   1  -1    3.48    2.30 
 -16  -1   1    0.50    2.59 
 -16  -1   1   -0.59    2.27 
  16  -1  -1    0.78    2.58 
  16   1  -1    4.69    2.54 
 -16   1   1    0.07    2.33 
 -16   1   1    0.05    2.94 
  16   1  -1   -0.16    2.12 
 -15  -1   1    2.63    2.59 
  15  -1  -1    6.26    2.81 
 -15  -1   1    8.66    2.94 
  15   1  -1    5.47    2.57 
 -15   1   1    2.66    3.00 
  15   1  -1    2.65    2.17 
 -15   1   1    2.81    2.32 
  14  -1  -1   72.01    3.21 
 -14  -1   1   73.90    5.22 
  14  -1  -1   74.05    4.94 
 -14  -1   1   68.51    4.94 
 -14   1   1   79.97    5.36 
 -14   1   1   74.57    4.49 
  14   1  -1   75.77    4.77 
  14   1  -1   81.22    4.34 
 -13  -1   1   13.95    3.23 
 -13  -1   1   12.74    2.93 
  13  -1  -1   12.18    1.79 
  13  -1  -1   15.44    3.10 
  13   1  -1    9.68    2.78 
 -13   1   1   13.56    2.54 
 -13   1   1   16.32    3.23 
  13   1  -1   14.68    2.61 
  12  -1  -1   -2.40    2.30 
 -12  -1   1    1.40    2.29 
 -12  -1   1    1.76    2.38 
  12  -1  -1   -0.09    1.31 
  12  -1  -1   -1.34    1.72 
  12   1  -1   -5.01    1.83 
 -12   1   1    0.16    2.00 
  12   1  -1   -2.10    1.98 
 -12   1   1   -1.71    2.29 
 -11  -1   1    2.47    1.97 
  11  -1  -1    3.45    2.33 
  11  -1  -1    1.05    1.75 
  11  -1  -1    2.41    1.27 
 -11  -1   1    3.88    2.20 
 -11   1   1   -0.28    1.87 
  11   1  -1    2.75    2.49 
  11   1  -1    2.20    1.87 
 -11   1   1    1.51    2.16 
  11   1  -1    3.88    1.95 
  10  -1  -1   68.07    3.23 
 -10  -1   1   79.48    4.01 
  10  -1  -1   74.06    2.76 
  10  -1  -1   71.94    3.94 
 -10  -1   1   77.77    4.07 
  10   1  -1   75.15    3.68 
  10   1  -1   70.23    3.46 
 -10   1   1   76.13    3.66 
  10   1  -1   74.35    3.70 
 -10   1   1   78.52    4.03 
  -9  -1   1    4.69    1.82 
   9  -1  -1    5.51    1.69 
   9  -1  -1    2.53    1.11 
   9  -1  -1    4.30    1.09 
  -9  -1   1    5.03    1.90 
   9  -1  -1    4.44    1.96 
   9   1  -1    4.19    1.67 
  -9   1   1    2.60    1.83 
  -9   1   1    9.57    1.64 
   9   1  -1    5.91    1.67 
   9   1  -1    6.08    1.77 
   8  -1  -1  361.59    7.35 
   8  -1  -1  377.91    8.36 
   8  -1  -1  371.10    8.70 
  -8  -1   1  374.00    8.87 
  -8   1   1  382.41    8.22 
   8   1  -1  380.94    8.23 
  -8   1   1  369.32    8.64 
   8   1  -1  373.13    8.54 
   7  -1  -1  151.54    4.59 
  -7  -1   1  151.08    4.65 
  -7  -1   1  149.16    4.70 
   7  -1  -1  146.16    3.41 
   7  -1  -1  150.46    4.25 
  -7   1   1  153.00    4.70 
   7   1  -1  146.94    4.45 
   7   1  -1  153.89    4.20 
  -7   1   1  148.21    4.19 
  -6  -1   1  379.91    8.26 
   6  -1  -1  377.04    8.20 
  -6  -1   1  387.59    8.39 
   6  -1  -1  382.30    8.12 
   6  -1  -1  376.61    7.15 
   6  -1  -1  378.17    8.31 
   6   1  -1  373.72    8.26 
  -6   1   1  377.55    8.20 
  -6   1   1  386.22    7.85 
   6   1  -1  382.17    8.16 
  -6   1   1  390.13    8.31 
   6   1  -1  383.43    7.80 
  -5  -1   1    2.05    1.18 
  -5  -1   1   -1.50    1.07 
  -5  -1   1    0.39    0.83 
   5  -1  -1    0.47    1.19 
   5  -1  -1    0.15    1.10 
   5  -1  -1    0.01    0.52 
   5  -1  -1    0.07    0.49 
   5  -1  -1   -0.63    1.01 
  -5   1   1    0.00    0.92 
   5   1  -1   -0.67    1.06 
  -5   1   1    0.38    1.17 
   5   1  -1   -0.12    0.94 
  -5   1   1    1.76    1.37 
  -5   1   1    1.03    0.98 
   5   1  -1    0.27    1.03 
   4  -1  -1  948.02   17.31 
   4  -1  -1  937.90   17.29 
   4  -1  -1  958.91   17.41 
  -4  -1   1  954.14   17.46 
   4  -1  -1  944.02   16.33 
  -4  -1   1  936.43   17.28 
  -4  -1   1  939.83   17.04 
  -4   1   1  934.82   17.22 
   4   1  -1  953.50   17.36 
  -4   1   1  958.84   17.32 
  -4   1   1  928.20   16.89 
  -4   1   1  947.93   17.37 
   4   1  -1  934.92   17.19 
   4   1  -1  937.93   16.84 
   3  -1  -1  182.50    4.19 
   3  -1  -1  178.55    4.28 
  -3  -1   1  181.90    3.91 
   3  -1  -1  182.08    4.24 
  -3  -1   1  197.97    4.03 
   3  -1  -1  182.02    4.29 
  -3  -1   1  189.44    4.16 
   3  -1  -1  184.67    3.26 
  -3   1   1  180.96    4.17 
   3   1  -1  185.76    3.97 
   3   1  -1  183.93    4.08 
  -3   1   1  178.20    4.25 
  -3   1   1  182.43    3.86 
   3   1  -1  190.63    4.28 
  -3   1   1  177.10    4.20 
   3   1  -1  180.43    3.73 
   2  -1  -1 3547.21   57.75 
   2  -1  -1 3391.89   57.66 
  -2  -1   1 3256.42   58.19 
   2  -1  -1 3367.62   57.66 
  -2  -1   1 3266.86   58.74 
  -2  -1   1 3341.71   57.63 
  -2  -1   1 3212.74   57.73 
   2  -1  -1 3373.10   57.58 
  -2   1   1 3395.42   57.67 
  -2   1   1 3368.13   58.22 
  -2   1   1 3437.87   57.92 
   2   1  -1 3245.96   57.93 
   2   1  -1 3208.42   58.38 
   2   1  -1 3370.28   57.60 
   2   1  -1 3294.34   57.63 
  -2   1   1 3405.08   57.63 
   1  -1  -1  265.01    5.21 
   1  -1  -1  265.33    5.18 
  -1  -1   1  257.18    5.10 
  -1  -1   1  263.33    4.83 
   1  -1  -1  279.00    5.27 
  -1  -1   1  262.18    4.99 
  -1   1   1  258.89    5.17 
  -1   1   1  269.10    5.49 
  -1   1   1  264.07    5.16 
   1   1  -1  261.14    5.10 
   1   1  -1  255.62    4.88 
  -1   1   1  260.04    4.97 
   1   1  -1  261.97    4.97 
   1   1  -1  267.94    4.85 
   0  -1  -1  140.32    2.98 
   0  -1  -1  140.61    3.05 
   0  -1   1  145.06    2.97 
   0  -1  -1  144.81    3.02 
   0  -1   1  145.23    2.86 
   0  -1   1  143.14    2.84 
   0  -1  -1  142.42    3.02 
   0   1  -1  143.37    2.86 
   0   1   1  141.65    2.96 
   0   1   1  145.86    3.04 
   0   1  -1  140.96    2.98 
   0   1  -1  140.85    2.82 
   0   1   1  142.02    3.04 
   0   1  -1  141.86    2.85 
   0   1  -1  146.73    2.95 
   0   1   1  143.66    3.01 
   1  -1   1  311.03    5.85 
   1  -1   1  308.06    5.48 
   1  -1   1  304.43    5.63 
  -1  -1  -1  306.32    5.64 
   1  -1   1  316.28    5.86 
   1  -1   1  308.16    5.95 
  -1  -1  -1  309.84    5.96 
  -1  -1  -1  307.79    5.92 
  -1   1  -1  303.88    5.66 
   1   1   1  308.84    5.62 
  -1   1  -1  312.94    5.61 
  -1   1  -1  309.57    5.47 
   1   1   1  301.22    5.93 
   1   1   1  299.77    5.76 
  -1   1  -1  306.39    5.79 
  -1   1  -1  302.37    5.81 
  -1   1  -1  299.58    5.93 
   1   1   1  311.84    5.82 
   1   1   1  303.00    5.88 
  -2  -1  -1 2160.91   37.21 
   2  -1   1 2124.87   37.11 
   2  -1   1 2166.35   37.12 
  -2  -1  -1 2111.93   37.01 
   2  -1   1 2121.14   37.13 
  -2  -1  -1 2083.31   37.11 
   2  -1   1 2186.65   37.34 
  -2  -1  -1 2132.15   37.51 
   2  -1   1 2137.32   37.19 
   2   1   1 2119.63   37.09 
  -2   1  -1 2156.33   37.19 
  -2   1  -1 2098.46   37.16 
   2   1   1 2119.44   37.00 
  -2   1  -1 2110.33   37.07 
  -2   1  -1 2147.28   36.89 
   2   1   1 2165.75   36.90 
  -2   1  -1 2140.21   36.88 
   2   1   1 2172.10   37.19 
   3  -1   1  288.40    6.01 
  -3  -1  -1  282.79    5.98 
  -3  -1  -1  290.55    6.10 
   3  -1   1  295.64    5.32 
   3  -1   1  282.33    5.99 
  -3  -1  -1  277.29    5.80 
   3  -1   1  284.01    5.79 
   3  -1   1  291.02    6.01 
   3  -1   1  290.07    5.35 
  -3   1  -1  282.75    5.98 
  -3   1  -1  292.10    5.83 
   3   1   1  285.80    5.67 
  -3   1  -1  281.25    5.96 
   3   1   1  285.65    6.02 
   3   1   1  285.62    5.82 
  -3   1  -1  294.92    5.30 
  -3   1  -1  293.37    5.37 
  -4  -1  -1  690.22   12.87 
   4  -1   1  679.80   12.05 
   4  -1   1  661.25   11.88 
   4  -1   1  676.12   12.68 
  -4  -1  -1  666.37   12.74 
   4  -1   1  658.98   12.70 
   4  -1   1  679.88   12.57 
  -4  -1  -1  664.86   12.52 
  -4   1  -1  666.02   12.54 
   4   1   1  677.38   12.65 
  -4   1  -1  664.84   11.90 
  -4   1  -1  647.30   12.57 
   4   1   1  655.24   12.70 
   4   1   1  669.75   12.35 
  -4   1  -1  681.10   12.08 
  -4   1  -1  671.59   12.71 
   4   1   1  674.54   12.54 
  -5  -1  -1    2.86    0.44 
   5  -1   1    2.95    1.29 
  -5  -1  -1    2.53    1.23 
  -5  -1  -1    3.69    1.24 
   5  -1   1    0.70    1.08 
   5  -1   1    6.69    0.93 
   5  -1   1    6.55    1.22 
   5  -1   1    1.40    0.79 
   5   1   1    1.39    1.14 
  -5   1  -1    3.83    1.12 
   5   1   1    3.32    1.21 
  -5   1  -1    3.58    1.18 
   5   1   1    3.11    1.08 
   5   1   1    3.42    1.20 
   5   1   1    3.89    1.18 
  -5   1  -1    3.86    0.89 
   6  -1   1 1038.14   18.58 
   6  -1   1 1042.11   19.63 
   6  -1   1 1042.74   19.44 
   6  -1   1 1045.12   18.89 
  -6  -1  -1 1034.06   19.65 
  -6  -1  -1 1051.25   19.69 
  -6  -1  -1 1077.64   18.21 
   6   1   1 1043.34   19.44 
  -6   1  -1 1033.63   19.46 
  -6   1  -1 1058.03   18.98 
   6   1   1 1040.98   19.53 
   6   1   1 1027.99   19.49 
   6   1   1 1074.39   19.25 
   7  -1   1   38.48    2.61 
   7  -1   1   35.62    1.93 
  -7  -1  -1   33.16    1.25 
  -7  -1  -1   32.78    2.47 
  -7  -1  -1   30.66    2.45 
   7  -1   1   33.38    1.62 
  -7   1  -1   33.00    2.05 
   7   1   1   31.04    2.52 
  -7   1  -1   37.20    2.70 
   7   1   1   35.17    2.20 
   7   1   1   34.09    2.25 
   8  -1   1   -0.53    1.54 
  -8  -1  -1    2.42    1.49 
  -8  -1  -1    0.12    0.61 
  -8  -1  -1    1.44    1.59 
   8  -1   1    0.51    0.93 
   8  -1   1   -0.77    1.05 
   8   1   1    2.05    1.40 
  -8   1  -1    1.43    1.54 
   8   1   1   -0.79    1.27 
  -8   1  -1   -1.22    1.23 
   8   1   1   -0.53    1.45 
  -9  -1  -1  218.42    4.47 
  -9  -1  -1  224.80    6.39 
   9  -1   1  204.39    6.18 
  -9  -1  -1  219.10    6.26 
   9  -1   1  218.89    5.49 
   9  -1   1  206.19    5.00 
  -9   1  -1  225.43    5.76 
   9   1   1  213.93    5.94 
   9   1   1  220.12    6.04 
  -9   1  -1  219.92    6.22 
   9   1   1  214.97    5.85 
 -10  -1  -1  178.71    5.77 
 -10  -1  -1  172.75    5.84 
  10  -1   1  167.39    4.42 
  10  -1   1  178.48    5.78 
 -10  -1  -1  163.46    3.79 
  10  -1   1  171.87    4.90 
  10   1   1  172.44    5.57 
  10   1   1  169.67    5.23 
 -10   1  -1  171.88    5.67 
 -10   1  -1  172.12    5.21 
  10   1   1  164.14    5.28 
  11  -1   1    1.35    1.31 
 -11  -1  -1    1.25    0.86 
  11  -1   1    0.38    2.14 
 -11  -1  -1    0.46    2.16 
 -11  -1  -1   -0.18    1.92 
 -11   1  -1   -0.89    1.98 
  11   1   1    1.79    2.02 
  11   1   1   -0.82    1.96 
  11   1   1   -0.71    1.76 
 -11   1  -1    0.80    1.71 
 -12  -1  -1    9.91    2.63 
  12  -1   1    0.90    2.44 
  12  -1   1    6.83    1.61 
 -12  -1  -1    6.62    2.35 
 -12   1  -1    1.50    2.62 
  12   1   1    1.28    2.15 
  12   1   1    1.20    2.14 
 -12   1  -1    9.05    2.24 
  13  -1   1    2.07    1.56 
  13  -1   1    1.26    2.61 
 -13  -1  -1    1.61    2.22 
 -13  -1  -1   -0.50    2.33 
  13   1   1   -0.05    2.10 
  13   1   1    0.01    2.49 
 -13   1  -1    5.40    2.61 
 -13   1  -1   -2.07    1.98 
 -14  -1  -1   28.57    4.05 
 -14  -1  -1   25.42    3.68 
  14  -1   1   31.53    4.00 
  14  -1   1   27.52    2.48 
 -14   1  -1   19.75    2.82 
  14   1   1   27.63    3.41 
 -14   1  -1   24.35    3.80 
  14   1   1   20.94    3.34 
 -15  -1  -1    8.67    2.58 
  15  -1   1    8.92    1.95 
 -15  -1  -1    5.84    3.09 
  15  -1   1    8.46    3.19 
  15   1   1   11.29    2.89 
 -15   1  -1    8.52    3.19 
 -15   1  -1   11.39    2.57 
  15   1   1    9.22    2.56 
  16  -1   1   31.09    4.36 
 -16  -1  -1   25.82    3.75 
 -16  -1  -1   38.26    4.89 
 -16   1  -1   29.03    4.07 
  16   1   1   22.82    3.51 
  16   1   1   31.05    3.64 
 -16   1  -1   23.52    4.00 
 -17  -1  -1    3.42    2.91 
 -17  -1  -1   -2.89    2.55 
  17  -1   1    7.56    3.60 
  17   1   1    0.87    2.07 
 -17   1  -1   -1.28    3.03 
  17   1   1    4.78    3.28 
 -18  -1  -1    8.09    3.52 
  18  -1   1    9.41    3.84 
  18   1   1   11.74    3.41 
  18   1   1    9.80    2.66 
 -18   1  -1   13.33    3.59 
  19  -1   1    2.79    3.88 
  19   1   1    8.84    3.54 
  19  -2  -1    3.71    3.55 
  19   2  -1    3.03    3.26 
  19   2  -1    1.21    2.78 
 -18  -2   1    4.58    3.30 
  18  -2  -1   12.19    3.91 
 -18   2   1    7.69    3.38 
  18   2  -1   -0.34    2.69 
  18   2  -1    6.88    2.92 
  17  -2  -1   15.40    3.85 
 -17  -2   1   12.85    3.43 
 -17   2   1   13.40    3.70 
  17   2  -1   16.85    2.95 
  17   2  -1    8.55    3.24 
  16  -2  -1    4.78    3.09 
 -16  -2   1    5.05    2.94 
 -16   2   1    4.35    2.86 
 -16   2   1    1.39    3.36 
  16   2  -1    1.32    2.21 
  16   2  -1    8.32    3.01 
  15  -2  -1   -2.68    2.72 
 -15  -2   1    0.45    2.33 
 -15  -2   1    2.77    2.71 
 -15   2   1    1.12    2.90 
 -15   2   1    0.67    2.06 
  15   2  -1    6.37    2.70 
  15   2  -1    4.92    2.60 
  14  -2  -1    0.82    2.76 
 -14  -2   1    6.66    2.87 
 -14  -2   1    0.94    2.48 
 -14   2   1    2.13    2.57 
  14   2  -1    7.32    2.62 
  14   2  -1    5.99    2.61 
 -14   2   1    4.23    2.07 
  13  -2  -1   63.45    3.58 
 -13  -2   1   62.41    4.48 
  13  -2  -1   77.89    5.37 
 -13  -2   1   60.32    4.49 
  13   2  -1   63.05    4.51 
  13   2  -1   61.52    3.76 
 -13   2   1   62.32    3.76 
 -13   2   1   65.97    4.48 
  12  -2  -1   31.49    1.86 
  12  -2  -1   28.42    2.65 
 -12  -2   1   30.08    3.78 
  12  -2  -1   30.56    3.92 
 -12  -2   1   28.37    3.67 
 -12   2   1   24.00    3.23 
 -12   2   1   34.41    3.77 
  12   2  -1   25.25    3.37 
  12   2  -1   21.80    3.31 
  11  -2  -1   11.18    1.44 
 -11  -2   1    6.47    2.47 
  11  -2  -1   10.16    2.75 
 -11  -2   1    8.40    2.45 
  11  -2  -1   11.14    1.84 
 -11   2   1    8.00    1.95 
  11   2  -1   11.18    2.49 
  11   2  -1   11.23    2.32 
 -11   2   1   10.96    2.64 
  10  -2  -1   65.38    3.95 
  10  -2  -1   65.08    4.10 
  10  -2  -1   60.90    3.00 
  10  -2  -1   64.14    2.09 
 -10  -2   1   52.39    3.81 
 -10  -2   1   66.28    4.10 
  10   2  -1   64.35    3.51 
 -10   2   1   59.45    3.81 
 -10   2   1   67.83    3.29 
   9  -2  -1    8.02    1.47 
  -9  -2   1    6.47    2.05 
   9  -2  -1    7.10    1.04 
  -9  -2   1    5.91    2.04 
   9  -2  -1    4.21    1.78 
   9  -2  -1    7.65    2.33 
  -9   2   1    7.96    1.63 
   9   2  -1    7.34    1.68 
   9   2  -1    8.11    2.01 
  -9   2   1    9.84    2.34 
   8  -2  -1    6.47    0.75 
  -8  -2   1    5.61    1.85 
   8  -2  -1    3.02    1.67 
  -8  -2   1    8.92    1.91 
   8  -2  -1    6.09    1.29 
   8  -2  -1    5.10    2.02 
  -8   2   1    4.84    1.87 
  -8   2   1    4.61    2.07 
   8   2  -1    5.46    1.54 
  -8   2   1    6.34    1.39 
   8   2  -1    6.90    1.76 
   7  -2  -1  620.15   12.15 
   7  -2  -1  619.59   13.26 
  -7  -2   1  630.27   13.08 
  -7  -2   1  626.87   13.29 
   7  -2  -1  634.95   13.13 
   7  -2  -1  627.42   11.16 
  -7   2   1  654.20   13.01 
  -7   2   1  634.07   13.13 
   7   2  -1  634.25   13.08 
  -7   2   1  626.92   12.18 
   7   2  -1  641.55   12.28 
  -6  -2   1    8.11    1.67 
   6  -2  -1   10.10    0.66 
   6  -2  -1    8.97    1.67 
   6  -2  -1    9.11    1.84 
  -6  -2   1    8.68    1.61 
   6  -2  -1    8.97    1.42 
  -6   2   1    8.26    1.27 
   6   2  -1   14.28    1.97 
  -6   2   1   10.59    1.88 
   6   2  -1    9.24    1.78 
  -6   2   1    9.00    1.93 
   6   2  -1    8.09    1.29 
   5  -2  -1  647.39   12.97 
   5  -2  -1  657.59   13.22 
  -5  -2   1  670.47   13.32 
   5  -2  -1  653.79   12.29 
   5  -2  -1  651.29   11.34 
   5  -2  -1  661.00   13.17 
  -5  -2   1  648.43   12.93 
  -5   2   1  661.53   12.23 
  -5   2   1  660.54   12.90 
  -5   2   1  661.48   13.18 
   5   2  -1  653.01   12.23 
   5   2  -1  655.49   12.56 
   5   2  -1  656.03   13.08 
   5   2  -1  664.11   12.80 
  -4  -2   1  131.54    3.75 
   4  -2  -1  128.97    3.23 
  -4  -2   1  130.51    3.99 
  -4  -2   1  129.86    3.48 
   4  -2  -1  126.68    3.72 
   4  -2  -1  125.45    3.95 
   4  -2  -1  140.23    4.00 
  -4   2   1  131.46    3.20 
   4   2  -1  130.51    3.68 
  -4   2   1  127.08    3.95 
   4   2  -1  127.30    3.86 
  -4   2   1  130.18    2.38 
   4   2  -1  130.05    3.20 
   4   2  -1  131.94    3.47 
  -4   2   1  128.80    3.82 
   4   2  -1  128.58    2.65 
  -3  -2   1  388.58    7.97 
   3  -2  -1  387.15    8.25 
   3  -2  -1  399.11    8.33 
   3  -2  -1  385.17    7.59 
  -3  -2   1  392.84    8.23 
   3  -2  -1  392.47    8.13 
  -3   2   1  381.65    8.03 
   3   2  -1  382.87    7.24 
   3   2  -1  383.59    7.44 
  -3   2   1  399.16    6.95 
   3   2  -1  397.40    7.91 
   3   2  -1  378.89    8.15 
  -3   2   1  390.61    8.25 
  -3   2   1  381.46    7.50 
  -3   2   1  401.31    8.94 
   3   2  -1  384.20    7.63 
  -2  -2   1  154.97    4.19 
   2  -2  -1  161.46    3.70 
   2  -2  -1  152.89    3.98 
  -2  -2   1  156.14    3.93 
   2  -2  -1  158.34    4.25 
   2  -2  -1  155.40    4.15 
   2   2  -1  152.41    3.52 
   2   2  -1  152.63    3.51 
  -2   2   1  155.66    3.27 
  -2   2   1  164.96    4.24 
  -2   2   1  158.45    3.65 
  -2   2   1  159.65    4.12 
   2   2  -1  155.74    3.81 
   2   2  -1  157.84    4.10 
  -2   2   1  156.60    4.10 
  -1  -2   1 8047.48  142.30 
  -1  -2   1 7642.62  143.29 
  -1  -2   1 8149.36  144.19 
   1  -2  -1 8454.25  144.68 
  -1  -2   1 8537.66  144.26 
   1  -2  -1 8493.67  142.62 
   1   2  -1 7519.63  140.67 
   1   2  -1 8557.96  144.26 
  -1   2   1 8453.12  143.13 
   1   2  -1 8468.61  144.97 
  -1   2   1 8573.16  140.89 
  -1   2   1 7617.00  143.35 
  -1   2   1 8074.22  143.41 
   0  -2   1  245.00    5.34 
   0  -2   1  244.82    5.15 
   0  -2  -1  242.09    5.33 
   0  -2   1  244.32    5.15 
   0  -2  -1  243.81    5.38 
   0  -2  -1  252.14    5.46 
   0   2  -1  250.92    5.13 
   0   2   1  246.23    5.28 
   0   2  -1  238.17    5.10 
   0   2   1  243.58    5.27 
   0   2   1  244.72    5.41 
   0   2   1  238.87    5.25 
   0   2  -1  247.19    5.30 
   1  -2   1 2770.53   47.95 
  -1  -2  -1 2783.15   48.33 
  -1  -2  -1 2765.76   48.14 
  -1  -2  -1 2782.25   48.33 
  -1  -2  -1 2779.75   48.06 
   1  -2   1 2861.98   48.45 
   1  -2   1 2790.24   48.23 
  -1   2  -1 2786.04   48.22 
  -1   2  -1 2760.63   47.82 
  -1   2  -1 2800.78   48.02 
   1   2   1 2757.04   48.00 
  -1   2  -1 2734.82   48.01 
  -1   2  -1 2763.17   48.36 
   1   2   1 2723.51   48.24 
  -1   2  -1 2741.76   47.80 
   1   2   1 2767.91   48.31 
   2  -2   1  688.79   12.62 
   2  -2   1  703.25   13.49 
   2  -2   1  737.63   13.96 
  -2  -2  -1  704.93   13.46 
   2  -2   1  704.87   13.36 
   2  -2   1  678.00   12.69 
  -2  -2  -1  698.72   13.35 
  -2  -2  -1  686.62   12.79 
   2   2   1  701.14   13.25 
   2   2   1  706.09   13.39 
  -2   2  -1  682.90   13.39 
   2   2   1  721.04   12.77 
  -2   2  -1  707.55   12.59 
  -2   2  -1  714.99   13.02 
  -2   2  -1  712.94   13.32 
   2   2   1  726.33   13.07 
  -3  -2  -1   97.67    2.41 
   3  -2   1   98.51    3.23 
   3  -2   1   99.51    2.98 
   3  -2   1  100.90    3.37 
   3  -2   1  100.39    2.42 
  -3  -2  -1   98.21    3.34 
  -3  -2  -1   99.71    3.22 
   3  -2   1   97.41    2.40 
   3   2   1   97.39    2.87 
  -3   2  -1  103.12    3.80 
  -3   2  -1   95.01    2.36 
  -3   2  -1  101.87    3.21 
   3   2   1  101.45    3.22 
  -3   2  -1   97.46    2.97 
  -3   2  -1  102.07    2.31 
   3   2   1  103.02    3.30 
   3   2   1   94.45    2.93 
  -4  -2  -1  259.71    4.91 
  -4  -2  -1  252.63    6.23 
   4  -2   1  257.87    6.22 
  -4  -2  -1  252.74    6.08 
   4  -2   1  271.79    5.93 
   4  -2   1  263.28    5.04 
   4  -2   1  251.48    5.12 
   4  -2   1  270.21    6.22 
   4   2   1  260.05    6.16 
   4   2   1  257.83    5.83 
  -4   2  -1  256.31    4.91 
   4   2   1  254.19    5.93 
  -4   2  -1  254.08    5.72 
   4   2   1  260.95    5.56 
  -4   2  -1  264.59    5.10 
  -4   2  -1  266.32    6.12 
   5  -2   1   63.16    2.59 
  -5  -2  -1   65.26    3.18 
  -5  -2  -1   65.75    2.85 
   5  -2   1   61.78    2.88 
   5  -2   1   65.57    2.91 
   5  -2   1   60.24    1.93 
  -5  -2  -1   60.43    1.36 
   5  -2   1   62.56    1.75 
  -5   2  -1   67.06    2.91 
   5   2   1   67.76    2.70 
   5   2   1   65.88    2.33 
  -5   2  -1   65.04    1.70 
   5   2   1   61.60    2.83 
  -5   2  -1   66.46    1.98 
   5   2   1   65.07    2.72 
  -6  -2  -1  165.35    4.92 
   6  -2   1  168.76    3.59 
   6  -2   1  164.81    5.01 
   6  -2   1  170.33    4.70 
   6  -2   1  166.56    3.90 
   6  -2   1  174.98    4.99 
  -6  -2  -1  171.46    5.10 
   6   2   1  168.49    4.32 
  -6   2  -1  169.91    4.64 
   6   2   1  168.36    4.95 
  -6   2  -1  172.07    3.95 
  -6   2  -1  172.06    4.97 
   6   2   1  169.21    4.62 
   7  -2   1   39.28    2.57 
   7  -2   1   35.34    1.85 
  -7  -2  -1   34.76    2.66 
  -7  -2  -1   40.15    2.88 
   7  -2   1   38.73    1.52 
   7  -2   1   37.70    2.70 
   7   2   1   40.23    2.45 
  -7   2  -1   37.66    1.98 
  -7   2  -1   40.06    2.86 
   7   2   1   39.84    2.71 
  -7   2  -1   40.59    2.79 
   7   2   1   35.07    2.43 
   8  -2   1    7.39    1.22 
   8  -2   1    7.18    0.96 
   8  -2   1    5.48    2.02 
  -8  -2  -1   10.19    2.22 
  -8  -2  -1    8.95    1.98 
   8   2   1    6.95    1.83 
  -8   2  -1    7.30    1.31 
   8   2   1    5.27    1.82 
   8   2   1    7.09    1.61 
  -8   2  -1    6.10    1.82 
  -9  -2  -1   39.59    3.25 
   9  -2   1   41.59    3.42 
   9  -2   1   38.94    1.74 
   9  -2   1   35.93    2.27 
  -9  -2  -1   35.77    3.25 
  -9   2  -1   39.90    3.11 
   9   2   1   37.30    2.64 
   9   2   1   35.81    3.08 
  -9   2  -1   38.60    2.53 
   9   2   1   36.97    3.37 
 -10  -2  -1    1.02    2.10 
  10  -2   1    0.07    0.96 
  10  -2   1   -0.16    1.28 
  10  -2   1   -0.98    2.25 
 -10  -2  -1    3.26    2.28 
 -10   2  -1    1.76    2.03 
  10   2   1   -0.51    1.71 
 -10   2  -1   -0.87    1.52 
  10   2   1   -2.43    2.05 
  10   2   1   -0.13    1.93 
  11  -2   1   78.57    4.68 
  11  -2   1   69.74    2.54 
 -11  -2  -1   75.38    4.56 
  11  -2   1   70.44    3.25 
 -11  -2  -1   63.68    4.29 
  11   2   1   71.93    4.11 
 -11   2  -1   74.09    3.65 
 -11   2  -1   70.56    4.22 
  11   2   1   69.64    4.11 
  12  -2   1    3.24    1.67 
 -12  -2  -1    5.00    2.33 
 -12  -2  -1    4.96    2.52 
  12  -2   1    5.37    1.22 
  12  -2   1    2.88    2.66 
 -12   2  -1    3.32    1.94 
  12   2   1    5.28    2.68 
 -12   2  -1    5.88    2.55 
  12   2   1    4.71    2.19 
  13  -2   1  189.38    4.80 
  13  -2   1  185.51    5.59 
 -13  -2  -1  186.03    6.95 
  13  -2   1  184.41    7.14 
 -13  -2  -1  191.20    7.16 
 -13   2  -1  196.32    6.09 
  13   2   1  178.84    6.37 
  13   2   1  187.06    6.27 
 -13   2  -1  180.14    6.69 
 -14  -2  -1    4.31    2.70 
 -14  -2  -1    7.20    2.77 
  14  -2   1    7.90    3.00 
 -14   2  -1    5.43    2.64 
 -14   2  -1    7.71    2.10 
  14   2   1   12.43    2.63 
  14   2   1   13.16    2.73 
  15  -2   1    1.08    2.87 
 -15  -2  -1    0.91    2.61 
 -15  -2  -1   -0.27    2.47 
  15   2   1   -1.28    2.55 
 -15   2  -1   -0.88    1.99 
  15   2   1    3.82    2.58 
 -15   2  -1    2.08    2.96 
  16  -2   1    7.38    3.29 
 -16  -2  -1   -0.86    2.62 
  16   2   1    0.56    2.73 
  16   2   1    0.56    2.55 
 -16   2  -1    3.38    2.84 
 -17  -2  -1   -2.06    2.65 
  17  -2   1    1.12    3.48 
 -17   2  -1    1.50    2.80 
  17   2   1    0.68    2.35 
  17   2   1   -0.02    2.66 
 -18  -2  -1    1.97    3.57 
  18  -2   1    1.82    3.48 
 -18   2  -1   -4.52    2.75 
  18   2   1   -2.58    2.72 
  18   2   1    1.94    2.75 
  19  -2   1   19.30    4.33 
  19   2   1   15.91    3.47 
  19   2   1   22.65    3.90 
  18  -3  -1    1.71    3.70 
  18   3  -1   -1.45    3.00 
 -18   3   1    0.03    3.57 
  18   3  -1    4.14    3.08 
  17  -3  -1    1.23    3.37 
 -17  -3   1    2.64    3.17 
  17   3  -1    4.93    3.17 
  17   3  -1    6.84    3.00 
 -17   3   1   -0.50    2.92 
  16  -3  -1   10.10    3.73 
 -16  -3   1    7.59    3.18 
  16   3  -1    5.45    2.82 
 -16   3   1    1.90    2.90 
  16   3  -1    8.71    2.59 
 -15  -3   1   34.32    4.36 
  15  -3  -1   32.26    4.69 
 -15   3   1   29.12    4.14 
  15   3  -1   31.44    3.85 
  15   3  -1   33.79    4.09 
  14  -3  -1   12.58    3.35 
 -14  -3   1   16.91    3.24 
 -14  -3   1   24.32    3.86 
  14   3  -1   21.13    3.35 
 -14   3   1   16.70    2.50 
 -14   3   1   14.40    3.16 
  14   3  -1   15.58    2.63 
 -13  -3   1    0.41    2.27 
  13  -3  -1    2.96    2.82 
 -13  -3   1    6.90    2.71 
  13   3  -1    6.01    2.64 
 -13   3   1    2.40    1.94 
 -13   3   1    4.94    2.67 
  13   3  -1    4.19    2.31 
  12  -3  -1  177.39    5.33 
  12  -3  -1  183.70    7.48 
 -12  -3   1  176.04    6.75 
 -12  -3   1  171.31    6.85 
 -12   3   1  185.19    5.60 
  12   3  -1  186.32    5.94 
 -12   3   1  182.24    6.58 
  12   3  -1  172.86    6.61 
  11  -3  -1   48.31    4.13 
 -11  -3   1   49.33    4.08 
  11  -3  -1   39.14    4.29 
 -11  -3   1   43.48    4.16 
  11  -3  -1   53.55    2.98 
  11   3  -1   52.04    3.54 
 -11   3   1   51.08    4.03 
 -11   3   1   53.22    3.29 
 -10  -3   1  208.05    6.85 
  10  -3  -1  195.82    5.45 
  10  -3  -1  196.94    7.09 
  10  -3  -1  203.71    7.09 
 -10  -3   1  206.82    7.09 
 -10   3   1  209.87    7.01 
 -10   3   1  205.50    5.51 
  10   3  -1  208.86    5.82 
 -10   3   1  199.72    6.51 
  -9  -3   1  167.22    6.14 
   9  -3  -1  181.11    6.39 
   9  -3  -1  172.16    4.75 
   9  -3  -1  168.37    6.09 
  -9  -3   1  167.97    6.15 
  -9   3   1  165.38    6.10 
  -9   3   1  172.91    6.01 
  -9   3   1  172.02    4.83 
   9   3  -1  177.63    5.09 
   8  -3  -1   43.42    3.54 
  -8  -3   1   48.00    3.64 
  -8  -3   1   49.23    3.73 
   8  -3  -1   47.11    2.48 
   8  -3  -1   52.68    3.82 
  -8   3   1   47.80    2.59 
  -8   3   1   49.03    3.32 
   8   3  -1   48.42    2.96 
   8   3  -1   46.32    3.40 
   8   3  -1   53.88    2.76 
  -8   3   1   48.32    3.70 
  -7  -3   1   53.99    3.24 
  -7  -3   1   58.81    3.62 
   7  -3  -1   59.91    2.56 
   7  -3  -1   54.00    3.64 
   7  -3  -1   52.17    3.54 
  -7   3   1   55.53    3.52 
   7   3  -1   58.31    2.90 
  -7   3   1   55.18    3.62 
   7   3  -1   50.92    3.32 
   7   3  -1   56.34    2.62 
  -7   3   1   53.55    2.43 
   6  -3  -1    5.03    1.13 
   6  -3  -1    4.82    1.87 
  -6  -3   1    4.41    1.81 
   6  -3  -1    6.06    1.93 
  -6  -3   1    5.25    1.81 
   6   3  -1    4.02    1.68 
  -6   3   1    7.86    2.17 
   6   3  -1    4.52    1.44 
  -6   3   1    4.80    1.23 
  -6   3   1    5.00    1.90 
   6   3  -1    5.01    1.30 
   5  -3  -1   93.80    3.96 
  -5  -3   1   86.21    3.69 
   5  -3  -1   92.99    4.01 
  -5  -3   1   89.22    3.87 
   5  -3  -1   94.05    2.99 
  -5   3   1   86.34    3.45 
   5   3  -1   93.45    3.74 
   5   3  -1   95.62    2.94 
  -5   3   1   92.00    1.95 
   5   3  -1   90.48    2.33 
   5   3  -1   96.54    3.31 
  -5   3   1   90.04    2.89 
  -5   3   1   90.49    3.88 
  -4  -3   1   99.54    3.87 
   4  -3  -1   96.68    3.56 
   4  -3  -1   98.57    4.03 
  -4  -3   1  108.23    3.78 
   4  -3  -1  109.66    3.88 
   4  -3  -1  106.91    3.15 
   4   3  -1  104.30    3.36 
  -4   3   1  108.83    4.05 
  -4   3   1  101.03    2.41 
   4   3  -1  106.80    3.07 
  -4   3   1  105.28    3.63 
   4   3  -1   98.99    3.39 
   4   3  -1  107.32    3.83 
  -4   3   1  104.44    3.08 
   4   3  -1  103.26    2.78 
  -3  -3   1  164.03    4.79 
   3  -3  -1  156.76    4.91 
   3  -3  -1  168.45    4.93 
   3  -3  -1  165.19    4.20 
  -3  -3   1  167.75    4.65 
   3  -3  -1  165.04    4.62 
   3   3  -1  168.47    4.09 
  -3   3   1  164.18    4.05 
   3   3  -1  165.13    4.65 
   3   3  -1  166.58    4.29 
  -3   3   1  172.39    4.97 
  -3   3   1  163.33    4.67 
   3   3  -1  166.69    4.47 
   3   3  -1  163.74    4.00 
   2  -3  -1 2328.24   41.26 
  -2  -3   1 2351.70   41.30 
   2  -3  -1 2307.52   41.44 
  -2  -3   1 2257.51   41.05 
  -2  -3   1 2318.53   40.80 
   2  -3  -1 2294.50   40.82 
  -2  -3   1 2344.47   40.75 
   2  -3  -1 2321.61   41.53 
   2   3  -1 2331.99   40.96 
   2   3  -1 2313.09   40.77 
  -2   3   1 2327.29   41.44 
  -2   3   1 2368.72   41.21 
  -2   3   1 2298.10   40.70 
  -2   3   1 2315.97   41.20 
   2   3  -1 2357.79   41.22 
  -1  -3   1   16.53    1.93 
   1  -3  -1   17.66    2.18 
  -1  -3   1   15.23    1.80 
  -1  -3   1   16.82    1.78 
   1  -3  -1   15.54    1.90 
   1   3  -1   14.97    1.61 
  -1   3   1   14.81    2.06 
  -1   3   1   14.48    1.67 
   1   3  -1   16.13    1.49 
  -1   3   1   15.03    1.65 
  -1   3   1   18.15    1.80 
   1   3  -1   17.82    1.57 
   0  -3  -1  954.03   17.83 
   0  -3  -1  955.71   17.79 
   0  -3   1  948.66   17.50 
   0  -3   1  939.53   17.79 
   0  -3  -1  952.44   17.83 
   0  -3   1  940.70   17.55 
   0  -3   1  947.82   17.61 
   0   3   1  960.17   17.70 
   0   3  -1  965.72   17.55 
   0   3   1  941.50   17.66 
   0   3  -1  930.71   17.54 
   0   3   1  936.98   17.74 
   0   3  -1  944.50   17.46 
   0   3  -1  937.52   17.51 
   1  -3   1  160.22    4.37 
  -1  -3  -1  168.06    4.47 
  -1  -3  -1  163.07    4.49 
  -1  -3  -1  164.87    4.27 
  -1  -3  -1  166.43    4.35 
   1  -3   1  163.98    4.58 
  -1   3  -1  167.09    4.30 
   1   3   1  162.18    4.44 
  -1   3  -1  161.23    4.04 
  -1   3  -1  160.66    4.37 
  -1   3  -1  162.38    4.02 
  -1   3  -1  162.97    4.14 
   1   3   1  164.13    4.38 
   1   3   1  162.30    4.41 
   1   3   1  160.46    4.15 
  -2  -3  -1   13.59    1.62 
   2  -3   1   16.76    2.07 
  -2  -3  -1   13.50    1.92 
  -2  -3  -1   15.74    1.85 
   2  -3   1   14.97    1.91 
  -2  -3  -1   14.47    2.09 
   2   3   1   14.64    1.85 
  -2   3  -1   15.57    2.12 
  -2   3  -1   15.61    1.64 
  -2   3  -1   15.24    1.48 
  -2   3  -1   12.54    1.81 
   2   3   1   13.55    1.50 
   2   3   1   15.86    1.76 
  -2   3  -1   12.65    1.41 
   3  -3   1  883.14   17.13 
   3  -3   1  919.36   17.42 
  -3  -3  -1  880.41   17.22 
   3  -3   1  823.78   17.03 
   3  -3   1  875.19   16.11 
  -3  -3  -1  906.21   16.31 
   3  -3   1  875.75   16.12 
  -3  -3  -1  886.37   17.06 
  -3   3  -1  893.85   17.05 
   3   3   1  891.41   16.20 
  -3   3  -1  879.41   16.61 
  -3   3  -1  902.86   16.02 
   3   3   1  905.08   16.91 
   3   3   1  890.39   16.52 
   3   3   1  873.54   17.10 
   3   3   1  891.12   16.76 
   4  -3   1    4.48    0.90 
   4  -3   1    6.41    1.35 
  -4  -3  -1    3.54    1.53 
  -4  -3  -1    4.20    1.58 
  -4  -3  -1    4.76    1.01 
   4  -3   1    3.49    1.71 
   4  -3   1    3.17    1.57 
   4  -3   1    6.41    1.00 
   4   3   1    2.48    0.84 
   4   3   1    3.76    1.26 
  -4   3  -1    3.40    0.93 
   4   3   1    6.39    1.39 
  -4   3  -1    6.47    1.80 
   4   3   1   14.64    2.02 
  -4   3  -1    4.35    1.47 
   5  -3   1  152.80    3.66 
  -5  -3  -1  148.77    3.43 
   5  -3   1  147.91    4.92 
  -5  -3  -1  149.56    5.00 
   5  -3   1  143.63    4.50 
  -5  -3  -1  151.75    4.79 
   5  -3   1  149.13    4.98 
   5  -3   1  150.80    3.45 
   5   3   1  151.69    4.16 
  -5   3  -1  154.60    4.48 
   5   3   1  151.49    4.49 
  -5   3  -1  157.02    4.85 
  -5   3  -1  148.24    3.53 
   5   3   1  147.67    4.78 
  -6  -3  -1  303.72    8.00 
  -6  -3  -1  307.52    7.79 
   6  -3   1  308.46    7.89 
   6  -3   1  300.00    6.31 
   6  -3   1  299.52    7.81 
   6  -3   1  295.86    5.92 
   6   3   1  306.20    7.73 
   6   3   1  304.00    7.26 
  -6   3  -1  300.19    7.63 
  -6   3  -1  306.97    6.21 
   6   3   1  304.14    6.87 
  -6   3  -1  303.86    7.25 
   7  -3   1    4.78    0.86 
  -7  -3  -1    3.37    1.86 
   7  -3   1    5.02    1.03 
   7  -3   1    4.88    2.06 
   7  -3   1    4.49    1.93 
  -7  -3  -1    6.34    1.99 
  -7   3  -1    2.99    1.65 
  -7   3  -1    3.53    1.12 
  -7   3  -1    1.97    2.09 
   7   3   1    4.15    1.58 
   7   3   1    2.42    1.83 
   7   3   1    3.30    1.39 
   8  -3   1    9.21    1.17 
  -8  -3  -1    7.99    2.42 
  -8  -3  -1    8.16    2.25 
   8  -3   1    8.15    2.47 
   8  -3   1    6.53    1.19 
   8   3   1    7.37    2.05 
  -8   3  -1    5.00    1.93 
  -8   3  -1    6.08    2.38 
   8   3   1    8.58    1.92 
   8   3   1    7.77    2.32 
  -8   3  -1    8.17    1.32 
  -9  -3  -1  167.63    5.94 
  -9  -3  -1  163.74    6.33 
   9  -3   1  162.85    4.39 
   9  -3   1  159.95    6.15 
   9  -3   1  162.62    3.67 
   9   3   1  168.43    5.96 
  -9   3  -1  168.38    5.54 
   9   3   1  166.79    5.17 
  -9   3  -1  171.98    6.04 
  -9   3  -1  169.26    4.57 
   9   3   1  172.55    5.71 
 -10  -3  -1   13.29    2.77 
  10  -3   1   18.40    1.44 
  10  -3   1   18.71    1.93 
  10  -3   1   17.72    3.19 
 -10  -3  -1   16.76    2.85 
 -10   3  -1   20.27    2.28 
 -10   3  -1   15.35    2.66 
  10   3   1   14.81    2.89 
  10   3   1   22.29    2.66 
 -11  -3  -1   38.49    3.97 
  11  -3   1   40.20    2.81 
  11  -3   1   40.04    2.60 
  11  -3   1   43.63    4.34 
 -11  -3  -1   41.37    4.10 
 -11   3  -1   40.71    2.94 
  11   3   1   43.14    4.05 
  11   3   1   42.53    3.52 
 -11   3  -1   45.02    4.23 
  12  -3   1   -1.55    2.61 
 -12  -3  -1    0.70    2.31 
  12  -3   1    1.21    1.30 
 -12  -3  -1   -1.37    2.52 
 -12   3  -1    3.60    2.67 
  12   3   1   -5.44    2.13 
  12   3   1   -0.10    2.31 
 -12   3  -1    0.43    1.63 
 -13  -3  -1    2.67    2.84 
  13  -3   1    0.68    2.71 
 -13  -3  -1   -2.41    2.57 
  13   3   1    3.85    2.42 
 -13   3  -1    2.74    1.81 
  13   3   1   -2.10    2.66 
 -13   3  -1    0.02    2.39 
  14  -3   1   34.14    4.57 
 -14  -3  -1   35.38    4.82 
 -14  -3  -1   31.60    4.72 
  14   3   1   32.17    3.94 
 -14   3  -1   27.36    3.85 
  14   3   1   26.05    3.75 
  15  -3   1    5.34    3.26 
 -15  -3  -1    3.05    2.88 
 -15   3  -1    6.86    2.87 
  15   3   1    2.85    2.65 
  15   3   1    5.13    2.43 
  16  -3   1    2.40    3.19 
 -16  -3  -1   -3.89    2.89 
  16   3   1    0.10    2.37 
  16   3   1    2.00    2.92 
 -16   3  -1    2.12    2.78 
  17  -3   1   -1.93    3.72 
 -17  -3  -1   -4.08    3.27 
  17   3   1   -0.10    2.99 
 -17   3  -1   -1.19    3.22 
  17   3   1    2.85    2.69 
  18  -3   1   17.21    4.32 
  18   3   1   12.26    3.53 
 -18   3  -1    9.80    3.58 
  18   3   1   13.83    3.39 
 -17  -4   1   -1.50    3.35 
  17  -4  -1    7.54    3.98 
  17   4  -1   10.27    3.50 
 -17   4   1    7.70    3.86 
 -16  -4   1   16.78    3.70 
  16  -4  -1   16.45    4.17 
  16   4  -1   17.03    3.23 
  16   4  -1   22.16    3.86 
 -16   4   1   17.69    3.91 
  15  -4  -1   92.92    6.39 
 -15  -4   1   82.38    6.18 
  15   4  -1   95.98    6.40 
 -15   4   1   73.86    5.35 
  15   4  -1   83.02    4.76 
 -14  -4   1   11.27    3.05 
  14  -4  -1    5.71    3.24 
  14   4  -1    9.97    2.62 
 -14   4   1    5.62    2.86 
  14   4  -1    7.92    3.15 
  13  -4  -1   14.35    3.56 
 -13  -4   1   13.56    3.07 
 -13  -4   1    9.29    3.04 
 -13   4   1   13.21    2.97 
  13   4  -1   22.92    3.96 
  13   4  -1   14.76    2.71 
  12  -4  -1    1.59    2.74 
 -12  -4   1   -0.68    2.21 
 -12  -4   1    0.32    2.66 
 -12   4   1    1.26    1.77 
  12   4  -1    0.27    2.72 
 -12   4   1    0.18    2.44 
  12   4  -1   -0.22    1.95 
 -11  -4   1   86.70    4.93 
  11  -4  -1   72.37    5.20 
  11  -4  -1   86.50    4.04 
 -11  -4   1   69.98    4.96 
  11   4  -1   75.73    3.83 
 -11   4   1   78.05    4.63 
 -11   4   1   80.94    3.65 
 -11   4   1   83.73    5.18 
  10  -4  -1   76.59    4.91 
 -10  -4   1   63.42    4.72 
  10  -4  -1   66.72    4.99 
 -10  -4   1   74.83    4.63 
  10  -4  -1   69.03    3.20 
 -10   4   1   62.37    4.77 
  10   4  -1   70.31    3.66 
 -10   4   1   72.22    4.77 
 -10   4   1   67.41    3.24 
   9  -4  -1  181.27    5.13 
  -9  -4   1  185.98    6.99 
   9  -4  -1  177.31    6.80 
   9  -4  -1  183.47    7.02 
  -9  -4   1  186.82    6.78 
  -9   4   1  182.65    5.12 
  -9   4   1  184.33    7.10 
  -9   4   1  182.87    6.48 
   9   4  -1  182.61    5.96 
   9   4  -1  180.48    5.31 
   8  -4  -1   -1.60    2.28 
   8  -4  -1    1.77    1.31 
  -8  -4   1    0.95    2.14 
  -8  -4   1    0.62    2.24 
   8  -4  -1   -4.15    2.29 
  -8   4   1    2.36    2.65 
  -8   4   1    1.40    1.49 
  -8   4   1    0.64    2.41 
   8   4  -1    1.97    1.91 
   8   4  -1    3.91    1.72 
   7  -4  -1    8.04    2.59 
  -7  -4   1    8.71    2.17 
   7  -4  -1    6.93    2.47 
   7  -4  -1    9.67    1.54 
  -7  -4   1   12.22    2.59 
   7   4  -1    7.61    1.97 
  -7   4   1    8.34    1.60 
  -7   4   1    9.16    2.27 
   7   4  -1    7.44    1.64 
  -7   4   1   12.37    2.84 
   6  -4  -1    2.63    2.29 
   6  -4  -1    5.72    2.33 
  -6  -4   1    9.85    2.26 
   6  -4  -1    7.72    1.42 
  -6  -4   1    5.17    2.14 
   6   4  -1   10.42    1.70 
   6   4  -1    4.10    1.70 
  -6   4   1    5.92    2.07 
  -6   4   1    5.81    2.57 
   6   4  -1    5.90    2.11 
   6   4  -1    5.05    1.04 
  -6   4   1    6.01    1.47 
  -6   4   1    5.58    0.74 
  -5  -4   1   84.48    4.21 
  -5  -4   1   96.99    4.27 
   5  -4  -1   95.01    4.46 
   5  -4  -1   86.77    3.31 
   5  -4  -1   91.93    4.52 
   5   4  -1   81.33    2.87 
  -5   4   1   99.97    4.23 
   5   4  -1   85.72    3.25 
  -5   4   1   93.39    4.47 
  -5   4   1   89.73    3.19 
   5   4  -1   89.75    3.66 
   5   4  -1   90.47    4.10 
   4  -4  -1  145.39    5.44 
   4  -4  -1  150.88    5.33 
  -4  -4   1  148.20    4.85 
  -4  -4   1  157.48    5.41 
   4  -4  -1  148.88    4.35 
   4   4  -1  138.48    4.05 
  -4   4   1  148.91    4.82 
   4   4  -1  146.29    4.97 
   4   4  -1  147.89    4.55 
   4   4  -1  152.85    4.26 
  -4   4   1  148.58    4.11 
  -4   4   1  149.68    5.29 
   3  -4  -1    0.77    1.19 
   3  -4  -1   -1.10    1.92 
  -3  -4   1    0.90    1.38 
   3  -4  -1   -2.45    1.69 
  -3  -4   1    1.34    1.56 
  -3   4   1   -0.19    1.27 
   3   4  -1    1.09    1.48 
   3   4  -1   -0.13    1.31 
  -3   4   1    1.34    1.77 
  -3   4   1   -0.68    1.85 
  -2  -4   1  927.47   18.01 
  -2  -4   1  905.79   17.77 
   2  -4  -1  928.35   18.36 
   2  -4  -1  928.97   18.17 
   2   4  -1  922.35   17.62 
   2   4  -1  946.84   17.92 
  -2   4   1  932.71   17.92 
  -2   4   1  892.54   17.43 
  -2   4   1  899.25   18.11 
  -2   4   1  900.39   17.30 
   1  -4  -1  141.32    4.61 
   1  -4  -1  128.98    4.60 
  -1  -4   1  131.44    4.20 
  -1  -4   1  142.51    4.39 
  -1  -4   1  138.98    4.45 
   1   4  -1  134.70    4.23 
  -1   4   1  133.56    4.51 
  -1   4   1  133.37    4.40 
  -1   4   1  125.96    4.13 
   1   4  -1  131.35    4.27 
  -1   4   1  135.96    4.21 
   0  -4   1  420.49    9.53 
   0  -4   1  423.53    9.32 
   0  -4  -1  437.55    9.53 
   0  -4  -1  432.10    9.61 
   0   4   1  427.38    9.36 
   0   4  -1  410.88    9.26 
   0   4   1  441.85    9.68 
   0   4  -1  421.09    9.12 
   0   4  -1  436.37    9.26 
   0   4  -1  429.90    9.17 
   0   4   1  422.70    9.48 
   0   4   1  431.91    9.37 
  -1  -4  -1 1209.99   22.68 
  -1  -4  -1 1212.95   22.85 
   1  -4   1 1214.96   23.04 
   1  -4   1 1169.34   22.68 
  -1  -4  -1 1218.76   22.70 
   1   4   1 1246.91   23.87 
  -1   4  -1 1225.96   22.27 
   1   4   1 1224.30   22.81 
  -1   4  -1 1184.60   22.46 
  -1   4  -1 1177.41   22.19 
  -1   4  -1 1226.55   22.55 
   1   4   1 1193.34   22.76 
  -1   4  -1 1186.99   22.70 
  -2  -4  -1   -0.19    1.52 
  -2  -4  -1    3.74    1.70 
   2  -4   1    2.18    1.81 
  -2  -4  -1    4.53    1.61 
   2  -4   1    4.81    1.71 
  -2  -4  -1    3.60    1.54 
  -2   4  -1    7.53    1.93 
   2   4   1    3.70    1.65 
  -2   4  -1    4.61    1.47 
  -2   4  -1    4.06    1.26 
  -2   4  -1    3.87    1.30 
  -2   4  -1    6.42    1.60 
   2   4   1    5.63    1.63 
   3  -4   1  718.62   15.12 
  -3  -4  -1  710.31   14.76 
  -3  -4  -1  715.61   14.07 
  -3  -4  -1  710.26   14.88 
   3  -4   1  724.88   14.92 
   3   4   1  750.18   14.35 
  -3   4  -1  703.21   14.21 
  -3   4  -1  715.83   14.39 
  -3   4  -1  728.56   13.80 
  -3   4  -1  720.94   14.76 
  -3   4  -1  738.33   13.69 
   3   4   1  725.56   14.81 
   4  -4   1    7.17    2.03 
   4  -4   1    3.76    2.01 
  -4  -4  -1    8.83    1.95 
  -4  -4  -1    3.14    1.82 
  -4  -4  -1    4.38    1.24 
  -4   4  -1    5.06    1.58 
   4   4   1    3.18    1.28 
  -4   4  -1    7.46    1.24 
   4   4   1    5.78    1.48 
  -4   4  -1    5.35    1.22 
   4   4   1    8.71    1.91 
   4   4   1    6.50    1.76 
  -4   4  -1    8.59    2.21 
  -5  -4  -1   23.50    2.77 
   5  -4   1   24.28    3.00 
  -5  -4  -1   25.16    3.00 
   5  -4   1   22.71    1.92 
  -5  -4  -1   24.08    1.82 
   5  -4   1   18.44    2.61 
   5   4   1   21.17    2.80 
  -5   4  -1   19.97    2.89 
  -5   4  -1   18.86    2.37 
   5   4   1   23.04    2.18 
   5   4   1   21.37    2.44 
  -5   4  -1   25.56    1.84 
  -6  -4  -1   17.21    2.53 
   6  -4   1   14.99    1.84 
   6  -4   1   16.29    2.69 
  -6  -4  -1   16.93    2.83 
   6  -4   1   14.35    2.62 
   6   4   1   12.98    2.35 
   6   4   1   12.32    2.13 
  -6   4  -1   13.68    2.29 
  -6   4  -1   15.83    2.76 
   6   4   1   16.79    2.40 
  -6   4  -1   12.87    1.74 
  -7  -4  -1    2.99    2.13 
  -7  -4  -1    2.80    2.23 
   7  -4   1    2.21    1.12 
   7  -4   1    2.90    2.38 
   7  -4   1    2.54    2.28 
   7   4   1    3.61    1.77 
  -7   4  -1    0.91    2.45 
   7   4   1    1.81    1.91 
  -7   4  -1    3.37    2.15 
  -7   4  -1    1.34    1.21 
   8  -4   1   40.77    2.26 
   8  -4   1   33.53    3.88 
  -8  -4  -1   33.07    3.51 
  -8  -4  -1   36.77    3.76 
  -8   4  -1   39.46    3.91 
  -8   4  -1   37.45    2.24 
  -8   4  -1   31.79    3.16 
   8   4   1   37.34    2.95 
   8   4   1   36.03    3.13 
  -9  -4  -1   13.16    2.88 
  -9  -4  -1   23.26    3.49 
   9  -4   1   20.68    2.16 
   9  -4   1   17.23    3.29 
  -9   4  -1   24.19    3.66 
  -9   4  -1   22.49    2.13 
   9   4   1   16.63    2.68 
  -9   4  -1   15.29    3.21 
   9   4   1   20.80    2.89 
  10  -4   1   29.81    4.16 
 -10  -4  -1   33.49    4.03 
 -10  -4  -1   34.00    4.31 
  10  -4   1   34.84    2.37 
  10   4   1   33.00    4.04 
 -10   4  -1   33.57    4.12 
 -10   4  -1   35.74    2.59 
  10   4   1   29.69    2.86 
 -10   4  -1   30.20    3.46 
  10   4   1   41.38    3.51 
 -11  -4  -1  248.32    8.41 
 -11  -4  -1  242.86    8.20 
  11  -4   1  237.83    8.51 
  11   4   1  271.33    8.41 
 -11   4  -1  243.50    7.52 
 -11   4  -1  244.37    6.11 
  11   4   1  250.02    7.11 
  12  -4   1   18.98    3.58 
 -12  -4  -1   18.30    3.30 
 -12  -4  -1   20.64    3.36 
  12   4   1   19.04    2.80 
 -12   4  -1   20.40    3.34 
  12   4   1   28.64    4.04 
  13  -4   1   37.79    4.74 
 -13  -4  -1   29.92    4.15 
 -13  -4  -1   33.40    4.26 
  13   4   1   25.58    4.14 
 -13   4  -1   37.04    3.94 
  13   4   1   38.67    3.71 
 -14  -4  -1   -3.44    2.47 
  14  -4   1   -2.45    3.08 
 -14   4  -1   -0.66    2.87 
  14   4   1   -0.60    2.79 
  14   4   1    1.15    2.48 
  15  -4   1   12.78    4.18 
 -15  -4  -1    9.38    3.13 
 -15   4  -1    4.86    2.89 
  15   4   1    4.95    3.48 
  15   4   1   12.58    2.98 
 -16  -4  -1    2.10    2.98 
  16  -4   1    7.96    3.91 
  16   4   1    9.19    3.07 
 -16   4  -1    5.55    3.07 
  16   4   1   10.57    3.76 
  17  -4   1   -2.36    4.07 
 -17  -4  -1    5.18    3.49 
  17   4   1    1.52    3.13 
 -17   4  -1    5.01    3.25 
  17   4   1    7.47    3.13 
  16  -5  -1   17.26    4.69 
 -16  -5   1   18.98    3.96 
 -16   5   1   10.93    3.60 
  16   5  -1   43.51    5.98 
 -15  -5   1    7.80    3.30 
  15  -5  -1   11.18    4.10 
  15   5  -1   12.06    3.79 
 -15   5   1   14.86    3.85 
 -14  -5   1   13.08    3.37 
  14  -5  -1   23.71    4.46 
  14   5  -1   21.01    3.96 
  14   5  -1   17.61    2.87 
 -14   5   1   12.70    3.63 
 -13  -5   1    3.54    2.65 
  13  -5  -1   -1.24    2.94 
  13   5  -1   -0.97    2.12 
 -13   5   1   -1.06    2.57 
  13   5  -1    1.28    3.04 
  12  -5  -1   37.19    4.82 
 -12  -5   1   30.81    4.01 
 -12   5   1   35.86    4.48 
  12   5  -1   33.18    4.27 
  12   5  -1   30.09    3.13 
 -12   5   1   27.20    4.50 
 -11  -5   1   76.61    4.99 
  11  -5  -1   80.98    5.63 
 -11  -5   1   76.44    5.30 
  11   5  -1   90.26    4.10 
 -11   5   1   84.75    5.19 
 -11   5   1   65.99    5.17 
 -10  -5   1  118.66    5.76 
  10  -5  -1  127.52    6.39 
  10  -5  -1  138.69    6.74 
 -10  -5   1  138.13    6.45 
  10   5  -1  137.53    4.91 
 -10   5   1  134.79    4.38 
 -10   5   1  142.32    6.35 
  10   5  -1  129.37    5.35 
 -10   5   1  132.29    5.66 
  -9  -5   1    3.57    2.49 
   9  -5  -1    2.04    2.76 
  -9  -5   1    2.88    2.24 
   9  -5  -1    3.97    1.75 
   9  -5  -1    7.94    2.98 
  -9   5   1    3.30    1.64 
  -9   5   1    4.16    3.06 
   9   5  -1    6.39    2.04 
   9   5  -1    6.35    2.04 
  -9   5   1    7.99    2.83 
  -8  -5   1  192.34    6.84 
   8  -5  -1  202.09    7.60 
   8  -5  -1  200.45    7.55 
  -8  -5   1  202.81    7.59 
   8  -5  -1  193.96    5.51 
  -8   5   1  189.95    6.49 
   8   5  -1  199.86    6.25 
   8   5  -1  203.27    5.66 
  -8   5   1  186.85    5.28 
  -8   5   1  196.80    7.25 
   7  -5  -1    4.63    2.84 
  -7  -5   1    2.40    2.31 
  -7  -5   1    7.47    2.60 
   7  -5  -1    2.97    1.67 
   7  -5  -1   -3.54    2.58 
   7   5  -1    2.08    2.07 
   7   5  -1    0.49    1.87 
  -7   5   1    0.54    2.24 
  -7   5   1    4.93    1.68 
  -7   5   1    3.73    2.94 
  -6  -5   1  116.44    5.46 
   6  -5  -1  122.71    5.82 
  -6  -5   1  124.69    5.46 
   6  -5  -1  113.99    5.84 
   6  -5  -1  118.25    4.31 
  -6   5   1  114.92    5.55 
   6   5  -1  122.57    4.72 
  -6   5   1  119.12    4.05 
   6   5  -1  123.68    4.43 
  -6   5   1  126.96    5.29 
  -5  -5   1    9.36    2.72 
   5  -5  -1    9.17    1.87 
   5  -5  -1    8.84    2.92 
   5  -5  -1   10.55    2.85 
  -5  -5   1   10.01    2.48 
  -5   5   1   16.98    2.48 
   5   5  -1    7.90    2.05 
  -5   5   1   13.35    2.96 
   5   5  -1   17.76    2.51 
  -5   5   1    8.91    2.53 
   4  -5  -1  662.46   15.11 
   4  -5  -1  675.82   14.97 
  -4  -5   1  673.53   14.84 
  -4  -5   1  683.71   14.53 
   4   5  -1  660.89   14.54 
  -4   5   1  665.33   13.62 
  -4   5   1  668.04   13.38 
  -4   5   1  656.17   14.72 
   4   5  -1  687.76   13.63 
   4   5  -1  678.60   13.90 
  -4   5   1  654.07   14.13 
   3  -5  -1  222.12    7.17 
  -3  -5   1  230.61    6.55 
   3  -5  -1  224.75    7.01 
  -3  -5   1  233.69    6.81 
   3   5  -1  232.57    6.18 
  -3   5   1  223.28    6.05 
  -3   5   1  221.36    6.98 
   3   5  -1  229.26    6.77 
  -3   5   1  218.94    5.90 
  -3   5   1  227.07    6.72 
   2  -5  -1  212.66    6.71 
  -2  -5   1  224.63    6.47 
   2  -5  -1  221.25    7.14 
  -2  -5   1  219.80    6.55 
  -2   5   1  215.43    6.71 
  -2   5   1  217.67    5.93 
   2   5  -1  212.94    6.42 
  -2   5   1  219.39    6.39 
   2   5  -1  233.77    6.54 
  -2   5   1  219.60    6.03 
   1  -5  -1   27.29    3.38 
   1  -5  -1   28.49    3.14 
  -1  -5   1   22.10    2.78 
  -1  -5   1   24.50    2.84 
  -1   5   1   27.96    2.72 
   1   5  -1   29.86    3.02 
  -1   5   1   28.18    3.24 
  -1   5   1   28.66    2.85 
   1   5  -1   27.28    2.57 
   0  -5  -1    2.40    1.80 
   0  -5   1    1.02    1.65 
   0  -5  -1    1.80    1.73 
   0  -5   1    4.67    2.01 
   0   5  -1    1.98    1.53 
   0   5   1    2.13    1.98 
   0   5   1    2.02    1.77 
   0   5   1   -0.48    1.67 
   0   5  -1    0.57    1.58 
   0   5  -1   -0.37    1.74 
   1  -5   1   42.04    3.22 
   1  -5   1   53.93    3.59 
  -1  -5  -1   44.84    3.15 
  -1  -5  -1   44.73    3.13 
  -1  -5  -1   44.23    3.16 
   1   5   1   47.37    3.50 
  -1   5  -1   40.26    2.82 
  -1   5  -1   45.56    2.92 
  -1   5  -1   43.63    3.19 
  -1   5  -1   46.95    2.99 
   1   5   1   44.19    3.35 
   2  -5   1   32.54    3.77 
  -2  -5  -1   29.80    2.99 
  -2  -5  -1   36.91    2.89 
   2  -5   1   29.91    3.10 
  -2  -5  -1   31.89    2.98 
   2   5   1   37.73    3.33 
  -2   5  -1   30.21    3.02 
  -2   5  -1   32.25    2.65 
  -2   5  -1   33.44    3.48 
  -2   5  -1   30.59    2.48 
   2   5   1   32.50    3.37 
   3  -5   1   18.04    3.00 
   3  -5   1   17.46    2.76 
  -3  -5  -1   16.87    2.67 
  -3  -5  -1   15.39    2.51 
  -3  -5  -1   19.50    2.83 
  -3   5  -1   21.64    2.91 
   3   5   1   13.94    2.11 
  -3   5  -1   14.97    2.34 
  -3   5  -1   22.67    3.16 
   3   5   1   18.51    2.88 
   3   5   1   16.94    2.69 
  -3   5  -1   14.11    2.20 
  -4  -5  -1   10.90    1.83 
  -4  -5  -1    7.88    2.24 
   4  -5   1    8.70    2.48 
   4  -5   1    5.15    2.58 
  -4  -5  -1    8.49    2.27 
  -4   5  -1    9.50    2.29 
   4   5   1    7.93    1.93 
  -4   5  -1   12.68    2.10 
   4   5   1    9.65    1.99 
   4   5   1   10.89    2.46 
  -4   5  -1   15.33    3.07 
  -4   5  -1   10.13    1.68 
  -5  -5  -1   79.24    4.66 
   5  -5   1   84.83    4.77 
   5  -5   1   83.59    5.06 
  -5  -5  -1   99.40    4.99 
   5   5   1   93.54    4.14 
  -5   5  -1   90.40    3.30 
  -5   5  -1   89.58    3.32 
  -5   5  -1   91.77    4.74 
  -5   5  -1   97.84    4.41 
   5   5   1   98.01    4.06 
   6  -5   1   50.80    4.59 
  -6  -5  -1   57.13    4.33 
   6  -5   1   64.26    4.49 
  -6  -5  -1   63.62    4.50 
  -6   5  -1   67.34    2.84 
   6   5   1   65.28    3.72 
  -6   5  -1   68.29    2.99 
  -6   5  -1   66.14    3.73 
   6   5   1   67.07    3.33 
  -6   5  -1   75.56    4.61 
  -7  -5  -1  109.61    5.51 
  -7  -5  -1  110.62    5.59 
   7  -5   1  104.55    3.66 
   7  -5   1  111.15    5.58 
  -7   5  -1  116.70    5.00 
  -7   5  -1  108.35    3.53 
   7   5   1  105.84    4.32 
   7   5   1  117.37    4.92 
  -7   5  -1   98.66    5.30 
   8  -5   1   86.34    3.28 
   8  -5   1   82.67    5.25 
  -8  -5  -1   95.36    5.01 
  -8  -5  -1   76.79    4.99 
  -8   5  -1   86.14    4.36 
  -8   5  -1   83.31    3.13 
   8   5   1   80.01    3.94 
   8   5   1   86.92    4.27 
  -8   5  -1   89.23    5.14 
   9  -5   1   -2.62    2.68 
  -9  -5  -1    4.83    2.54 
  -9  -5  -1    0.13    2.27 
  -9   5  -1    1.95    2.82 
   9   5   1    2.91    2.29 
  -9   5  -1    1.58    2.23 
  -9   5  -1    0.45    1.30 
   9   5   1    1.91    1.95 
 -10  -5  -1    4.68    2.61 
 -10  -5  -1    3.62    2.51 
  10  -5   1    6.08    3.06 
 -10   5  -1    2.87    2.92 
  10   5   1    3.16    2.38 
  10   5   1    5.53    2.08 
 -10   5  -1    5.06    2.41 
  10   5   1    7.42    3.04 
  11  -5   1    7.28    3.08 
 -11  -5  -1    7.90    2.79 
 -11  -5  -1    9.04    2.82 
  11   5   1   11.04    3.29 
 -11   5  -1   11.85    3.41 
 -11   5  -1   10.20    2.67 
  11   5   1    6.24    2.54 
  11   5   1    2.54    2.25 
 -12  -5  -1   25.06    3.98 
  12  -5   1   25.52    4.10 
  12   5   1   29.92    4.47 
 -12   5  -1   22.47    3.58 
  12   5   1   26.73    3.40 
 -13  -5  -1    3.77    2.69 
  13  -5   1    2.43    3.20 
 -13   5  -1    8.37    3.13 
  13   5   1    1.84    2.42 
  13   5   1    6.78    3.22 
 -14  -5  -1   29.79    4.89 
  14  -5   1   30.66    4.75 
  14   5   1   31.93    3.82 
 -14   5  -1   24.82    3.90 
  14   5   1   29.43    4.56 
  15  -5   1   25.33    4.72 
 -15  -5  -1   29.39    4.62 
  15   5   1   37.26    5.69 
 -15   5  -1   22.75    4.09 
  15   5   1   28.65    3.98 
  16  -5   1    7.78    4.02 
 -16  -5  -1    1.55    3.49 
 -16   5  -1    1.64    3.41 
  16   5   1    0.83    3.80 
 -15  -6   1   -2.93    3.25 
  15  -6  -1    9.33    4.28 
  15   6  -1    3.99    3.73 
 -15   6   1    0.38    3.40 
  14  -6  -1    5.67    3.88 
 -14  -6   1    4.97    3.02 
  14   6  -1    6.41    4.11 
 -14   6   1    4.55    3.41 
 -13  -6   1    5.03    3.25 
  13  -6  -1    7.35    3.67 
 -13   6   1    4.11    2.93 
  13   6  -1    7.90    4.01 
 -13   6   1    7.59    3.65 
 -12  -6   1    3.39    2.58 
  12  -6  -1    2.70    3.24 
 -12   6   1   -1.88    2.50 
 -12   6   1    0.82    3.23 
  12   6  -1    2.04    3.24 
 -11  -6   1    5.85    2.88 
  11  -6  -1    4.62    3.23 
  11   6  -1   -0.83    2.24 
 -11   6   1    3.71    3.26 
  11   6  -1   -1.69    2.10 
 -11   6   1    1.73    2.57 
 -10  -6   1    3.46    3.09 
 -10  -6   1    4.06    2.48 
  10  -6  -1   -1.29    2.84 
 -10   6   1    0.01    2.99 
  10   6  -1   -0.49    1.98 
  10   6  -1   -1.62    2.17 
 -10   6   1   -1.14    2.62 
  -9  -6   1   41.49    4.48 
  -9  -6   1   60.23    4.78 
   9  -6  -1   44.84    4.98 
  -9   6   1   54.30    5.43 
  -9   6   1   43.75    4.40 
   9   6  -1   48.36    3.93 
   9   6  -1   51.95    3.37 
   8  -6  -1   37.85    4.58 
  -8  -6   1   40.77    4.82 
  -8  -6   1   40.66    4.31 
   8  -6  -1   39.88    4.65 
   8   6  -1   40.93    3.73 
   8   6  -1   37.74    3.32 
  -8   6   1   37.30    4.51 
  -8   6   1   49.00    4.31 
  -8   6   1   35.64    2.86 
  -7  -6   1  313.06    9.25 
  -7  -6   1  303.54    9.39 
   7  -6  -1  295.92    9.70 
   7  -6  -1  282.84    9.53 
  -7   6   1  291.04    9.22 
  -7   6   1  295.48    7.24 
   7   6  -1  298.16    8.17 
   7   6  -1  303.53    7.65 
  -7   6   1  312.26    8.76 
  -6  -6   1    2.94    2.73 
   6  -6  -1    5.40    2.92 
  -6  -6   1    7.07    2.62 
   6  -6  -1    0.04    2.83 
  -6   6   1    4.72    1.77 
  -6   6   1    7.51    3.20 
   6   6  -1    5.36    2.13 
   6   6  -1    8.44    2.22 
  -6   6   1    7.24    2.68 
  -6   6   1    5.14    1.76 
  -5  -6   1  105.69    5.54 
  -5  -6   1  102.16    5.20 
   5  -6  -1   86.58    5.32 
   5  -6  -1   89.52    5.61 
   5   6  -1   94.27    4.55 
  -5   6   1  100.89    5.03 
  -5   6   1  101.03    5.42 
   5   6  -1   96.92    4.19 
  -5   6   1  101.27    4.17 
  -5   6   1   92.28    3.92 
  -4  -6   1   74.06    4.44 
   4  -6  -1   62.63    4.81 
   4  -6  -1   58.91    4.56 
  -4  -6   1   53.42    4.48 
  -4   6   1   62.23    3.50 
  -4   6   1   59.47    4.62 
   4   6  -1   58.20    3.83 
  -4   6   1   56.07    3.38 
  -4   6   1   70.59    4.44 
   4   6  -1   68.36    3.71 
   3  -6  -1   -1.53    2.24 
  -3  -6   1   -2.05    2.12 
  -3  -6   1   -1.03    1.86 
   3  -6  -1   -0.60    2.42 
  -3   6   1    2.33    1.84 
  -3   6   1    2.41    1.70 
  -3   6   1    3.18    2.67 
  -3   6   1    0.10    2.41 
   3   6  -1    1.64    1.98 
   3   6  -1    0.65    2.19 
  -2  -6   1   11.36    2.58 
   2  -6  -1   10.84    2.82 
   2  -6  -1   14.70    2.88 
  -2   6   1   13.98    2.25 
  -2   6   1   10.81    2.72 
  -2   6   1   16.98    3.16 
   2   6  -1   19.71    3.25 
   2   6  -1   16.34    2.48 
  -2   6   1   15.78    2.34 
   1  -6  -1   58.38    4.23 
  -1  -6   1   60.89    3.66 
   1  -6  -1   63.32    4.57 
   1   6  -1   54.56    3.51 
  -1   6   1   50.45    3.62 
   1   6  -1   51.01    3.88 
   1   6  -1   56.14    3.91 
  -1   6   1   59.12    3.76 
  -1   6   1   51.63    4.11 
  -1   6   1   46.71    4.02 
   0  -6   1   31.78    3.25 
   0  -6  -1   32.32    3.45 
   0  -6  -1   32.93    3.53 
   0   6  -1   34.04    3.23 
   0   6   1   32.57    3.70 
   0   6  -1   29.47    3.69 
   0   6  -1   30.88    3.43 
   0   6   1   28.40    3.35 
   0   6   1   28.94    3.35 
   0   6  -1   26.84    3.15 
   1  -6   1   67.31    4.11 
  -1  -6  -1   71.68    4.45 
  -1  -6  -1   72.56    4.44 
   1   6   1   66.94    4.17 
  -1   6  -1   66.09    4.47 
  -1   6  -1   74.09    3.93 
   1   6   1   70.21    4.48 
  -1   6  -1   63.80    4.04 
  -1   6  -1   70.39    3.76 
   1   6   1   70.96    4.30 
   2  -6   1   10.11    2.67 
  -2  -6  -1   12.10    2.58 
  -2  -6  -1   14.42    2.80 
  -2  -6  -1   10.45    2.61 
  -2   6  -1   15.08    2.23 
  -2   6  -1   11.73    2.78 
   2   6   1   11.52    2.65 
  -2   6  -1   14.08    2.16 
  -2   6  -1   12.56    2.30 
  -3  -6  -1   25.40    3.68 
  -3  -6  -1   21.51    2.75 
   3  -6   1   22.29    3.56 
   3   6   1   24.38    3.82 
  -3   6  -1   27.96    2.83 
  -3   6  -1   27.96    2.86 
   3   6   1   28.30    3.00 
  -3   6  -1   26.19    3.38 
  -3   6  -1   28.10    4.13 
   4  -6   1    4.23    2.52 
  -4  -6  -1    2.98    2.23 
  -4   6  -1    1.07    1.94 
  -4   6  -1    1.40    2.93 
  -4   6  -1    4.00    1.67 
  -4   6  -1    2.51    1.59 
   4   6   1    0.41    2.11 
   4   6   1    1.41    1.86 
   4   6   1    3.28    2.24 
  -5  -6  -1   16.98    2.86 
  -5  -6  -1   20.60    3.26 
   5  -6   1   20.83    3.29 
   5   6   1   15.36    2.97 
   5   6   1   14.74    2.31 
  -5   6  -1   17.12    2.44 
  -5   6  -1   19.89    3.31 
  -5   6  -1   17.41    2.40 
  -5   6  -1   19.39    3.34 
   5   6   1   26.93    3.48 
  -6  -6  -1    5.08    2.74 
   6  -6   1    5.26    2.80 
  -6  -6  -1    5.27    2.46 
   6   6   1    6.79    2.28 
  -6   6  -1    6.05    1.63 
  -6   6  -1    4.86    1.83 
  -6   6  -1    5.63    2.97 
   6   6   1    6.88    1.96 
  -6   6  -1    4.26    2.44 
  -7  -6  -1    1.81    2.23 
  -7  -6  -1    1.23    2.32 
   7  -6   1    0.49    2.65 
  -7   6  -1    0.96    1.42 
  -7   6  -1    2.62    2.34 
  -7   6  -1    5.20    2.99 
   7   6   1    1.17    1.91 
   7   6   1    3.33    2.09 
   8  -6   1   35.44    4.51 
  -8  -6  -1   32.02    4.13 
  -8  -6  -1   28.32    4.34 
   8   6   1   33.37    3.45 
   8   6   1   39.12    3.33 
  -8   6  -1   34.74    3.92 
  -8   6  -1   41.18    4.40 
   9  -6   1   70.10    5.50 
  -9  -6  -1   67.29    5.07 
  -9  -6  -1   76.54    5.32 
   9   6   1   71.61    5.22 
   9   6   1   77.00    4.68 
   9   6   1   66.38    3.90 
  -9   6  -1   63.05    4.97 
  -9   6  -1   69.91    4.29 
 -10  -6  -1   71.51    5.06 
  10  -6   1   81.99    5.76 
  10   6   1   80.35    4.88 
  10   6   1   80.21    4.18 
 -10   6  -1   80.90    5.50 
  10   6   1   75.88    5.52 
 -10   6  -1   70.35    4.47 
  11  -6   1   18.01    3.78 
 -11  -6  -1   13.65    3.14 
 -11   6  -1   21.58    3.95 
  11   6   1   17.38    3.72 
 -11   6  -1   13.05    3.19 
  11   6   1   15.41    2.74 
  11   6   1   13.63    2.97 
  12  -6   1   20.72    4.10 
 -12  -6  -1   22.80    3.75 
 -12   6  -1   25.13    4.24 
  12   6   1   17.73    4.25 
  12   6   1   21.73    3.32 
 -12   6  -1   14.32    3.94 
  12   6   1   18.04    3.22 
  13  -6   1   11.97    3.92 
 -13  -6  -1   12.74    3.46 
 -13   6  -1    9.31    3.02 
  13   6   1   11.30    3.75 
  13   6   1    8.83    2.84 
  14  -6   1    7.96    3.78 
 -14  -6  -1   -0.04    2.81 
  14   6   1   -1.37    3.78 
 -14   6  -1   -5.25    2.86 
 -15  -6  -1    1.77    3.38 
  15  -6   1    8.63    4.17 
 -15   6  -1    1.43    3.33 
  15   6   1    7.14    3.95 
 -13  -7   1   40.55    5.33 
  13  -7  -1   35.77    5.81 
  13   7  -1   35.37    5.59 
 -13   7   1   35.62    5.33 
 -13   7   1   42.60    5.21 
  12  -7  -1    9.58    4.05 
 -12  -7   1    9.34    3.48 
 -12   7   1    6.64    3.43 
  12   7  -1    8.58    2.88 
 -12   7   1   22.68    4.51 
  12   7  -1   13.90    4.21 
  11  -7  -1   11.71    4.01 
 -11  -7   1   10.71    3.41 
 -11   7   1    0.05    3.78 
 -11   7   1    5.54    3.27 
  11   7  -1    2.64    2.42 
  11   7  -1    2.32    3.30 
  10  -7  -1    4.21    3.39 
 -10  -7   1    8.04    2.86 
 -10   7   1    3.99    3.43 
 -10   7   1    6.37    2.73 
  10   7  -1    8.95    2.75 
   9  -7  -1   25.75    4.24 
  -9  -7   1   29.05    4.00 
   9   7  -1   20.77    2.93 
  -9   7   1   23.39    4.18 
   9   7  -1   18.83    2.85 
  -9   7   1   24.91    4.13 
  -8  -7   1    5.86    2.91 
   8  -7  -1    3.84    3.42 
  -8   7   1    4.78    2.50 
   8   7  -1    3.12    2.32 
   8   7  -1    2.39    2.05 
  -8   7   1    5.11    3.38 
  -7  -7   1    4.63    2.83 
   7  -7  -1    4.33    3.08 
  -7  -7   1    2.69    2.54 
   7   7  -1    4.20    2.19 
   7   7  -1    2.93    2.20 
  -7   7   1    8.39    2.91 
  -7   7   1    3.49    3.15 
   6  -7  -1   -0.17    2.76 
  -6  -7   1   -0.58    2.66 
   6  -7  -1    1.16    2.96 
  -6  -7   1    4.18    2.69 
  -6   7   1    5.85    3.31 
   6   7  -1    2.97    2.83 
  -6   7   1    3.70    2.66 
   6   7  -1    1.20    2.21 
   6   7  -1   -0.86    2.01 
   5  -7  -1   71.14    5.52 
   5  -7  -1   79.32    5.43 
  -5  -7   1   70.25    5.17 
  -5  -7   1   74.26    4.60 
  -5   7   1   70.75    4.78 
   5   7  -1   84.11    4.41 
   5   7  -1   80.63    5.32 
  -5   7   1   74.00    3.79 
  -5   7   1   73.65    5.75 
   5   7  -1   73.14    4.43 
  -4  -7   1   46.06    4.34 
   4  -7  -1   48.47    4.78 
   4  -7  -1   56.12    5.25 
  -4   7   1   48.76    3.50 
  -4   7   1   47.22    5.11 
  -4   7   1   49.57    4.31 
   4   7  -1   44.06    3.86 
   4   7  -1   57.96    4.73 
   4   7  -1   48.88    3.71 
   3  -7  -1   -0.81    2.42 
   3  -7  -1   -1.37    2.30 
  -3  -7   1    1.94    2.36 
   3   7  -1    1.17    2.29 
  -3   7   1    0.00    1.82 
   3   7  -1    0.84    2.06 
  -3   7   1    1.91    3.19 
  -3   7   1    1.19    1.88 
  -3   7   1   -0.11    2.43 
   2  -7  -1   13.34    2.98 
   2  -7  -1   10.35    2.89 
  -2  -7   1    8.64    2.09 
  -2   7   1   12.04    2.67 
  -2   7   1   15.32    3.18 
   2   7  -1   18.38    2.95 
   2   7  -1   15.30    2.85 
  -2   7   1   16.97    3.27 
  -2   7   1   15.92    2.55 
  -1  -7   1    2.31    2.37 
   1  -7  -1    4.41    2.80 
   1  -7  -1    2.03    2.65 
   1   7  -1   -1.10    2.43 
   1   7  -1    1.34    2.04 
   1   7  -1   -3.58    2.11 
  -1   7   1   -0.50    1.99 
  -1   7   1   -3.30    2.81 
  -1   7   1    3.35    2.57 
   0  -7   1    9.73    2.77 
   0  -7  -1   15.26    3.08 
   0  -7  -1   13.84    3.04 
   0   7  -1   12.45    2.47 
   0   7   1   16.23    2.68 
   0   7   1   13.41    2.64 
   0   7   1   12.46    2.94 
   0   7  -1    9.93    2.62 
   0   7  -1   12.11    2.80 
   1  -7   1   57.48    4.13 
  -1  -7  -1   54.40    4.46 
  -1   7  -1   54.26    3.62 
  -1   7  -1   50.52    4.47 
   1   7   1   54.30    4.21 
   1   7   1   55.01    4.41 
  -1   7  -1   51.84    3.65 
  -1   7  -1   56.55    4.09 
  -2  -7  -1   15.53    2.76 
   2  -7   1   14.07    2.92 
  -2   7  -1   21.73    3.58 
  -2   7  -1   22.46    3.04 
  -2   7  -1   16.43    2.48 
  -2   7  -1   21.42    3.64 
   2   7   1   17.16    3.11 
   2   7   1   18.72    3.03 
   2   7   1   21.43    3.11 
   3  -7   1   25.24    3.72 
  -3  -7  -1   17.94    3.20 
   3   7   1   26.19    3.97 
  -3   7  -1   23.48    3.39 
  -3   7  -1   22.34    3.73 
   3   7   1   21.00    3.42 
  -3   7  -1   23.84    2.94 
   4  -7   1   14.96    3.12 
  -4  -7  -1   16.04    3.19 
  -4   7  -1   10.95    2.62 
  -4   7  -1   14.46    2.10 
   4   7   1   10.28    2.84 
   4   7   1    9.58    2.60 
   4   7   1   12.20    2.66 
  -4   7  -1   11.36    3.46 
   5  -7   1    2.69    2.59 
  -5  -7  -1    0.63    2.23 
   5   7   1    0.62    2.25 
  -5   7  -1    2.58    2.40 
  -5   7  -1    2.18    2.83 
   5   7   1    1.67    2.54 
   5   7   1   -3.49    2.09 
   6  -7   1  209.80    8.08 
  -6  -7  -1  206.52    7.82 
   6   7   1  198.76    7.07 
   6   7   1  193.54    6.36 
   6   7   1  220.03    8.30 
  -6   7  -1  206.47    6.94 
  -6   7  -1  214.72    8.12 
  -7  -7  -1    0.76    2.76 
   7  -7   1    0.57    2.84 
  -7  -7  -1    2.99    2.51 
   7   7   1    2.56    2.29 
   7   7   1   -1.88    2.15 
  -7   7  -1    2.13    2.55 
  -7   7  -1    1.65    3.00 
   7   7   1    4.71    2.65 
   8  -7   1   75.00    5.77 
  -8  -7  -1   84.52    5.72 
   8   7   1   75.55    4.88 
   8   7   1   75.05    5.50 
  -8   7  -1   71.28    4.74 
   8   7   1   78.22    4.32 
  -8   7  -1   73.03    5.35 
   9  -7   1    1.09    3.14 
  -9  -7  -1    0.86    2.78 
  -9   7  -1    2.21    3.13 
   9   7   1    1.14    2.40 
  -9   7  -1   -2.00    2.57 
   9   7   1    0.98    2.48 
   9   7   1    1.12    3.41 
  10  -7   1    8.43    3.54 
 -10  -7  -1    5.59    3.10 
 -10   7  -1    2.34    3.32 
  10   7   1    2.05    2.33 
  10   7   1    2.87    2.57 
  10   7   1    8.47    3.51 
 -10   7  -1    6.94    2.96 
 -11  -7  -1   12.65    3.37 
  11  -7   1   16.40    4.19 
  11   7   1   12.02    3.12 
 -11   7  -1    8.13    3.73 
  11   7   1   21.37    4.30 
 -11   7  -1   15.69    3.35 
  12  -7   1   -1.37    3.37 
 -12  -7  -1    4.93    3.27 
  12   7   1    2.06    3.48 
  12   7   1    2.08    2.52 
 -12   7  -1    5.02    3.71 
 -12   7  -1    5.77    3.34 
  13  -7   1    7.56    4.17 
 -13  -7  -1    8.61    3.48 
  13   7   1   20.54    4.42 
 -13   7  -1    7.90    3.49 
 -11  -8   1    6.69    3.45 
  11  -8  -1   10.84    4.62 
 -11   8   1   -4.10    3.14 
 -11   8   1   -2.88    3.55 
  11   8  -1    3.41    3.87 
  10  -8  -1   12.41    4.21 
 -10  -8   1    5.73    3.34 
 -10   8   1   11.29    3.54 
  10   8  -1    7.41    3.66 
 -10   8   1    7.34    3.85 
   9  -8  -1   38.88    5.51 
  -9  -8   1   34.48    4.49 
   9   8  -1   29.67    4.61 
  -9   8   1   31.97    5.03 
  -9   8   1   25.78    3.98 
  -8  -8   1    9.80    3.04 
   8  -8  -1    2.40    3.31 
  -8   8   1   10.15    3.78 
   8   8  -1    8.08    2.88 
  -8   8   1   10.26    3.19 
   7  -8  -1  140.13    7.63 
  -7  -8   1  162.45    7.30 
  -7   8   1  144.57    6.28 
  -7   8   1  162.85    7.86 
   7   8  -1  151.68    6.26 
   6  -8  -1    7.46    3.73 
  -6  -8   1    8.01    3.06 
  -6   8   1   10.21    3.12 
  -6   8   1    5.13    3.82 
   6   8  -1    5.67    2.53 
   6   8  -1    5.86    2.54 
   5  -8  -1  260.57    9.74 
  -5  -8   1  251.68    8.66 
   5   8  -1  241.01    7.54 
  -5   8   1  240.42    8.20 
   5   8  -1  230.23    7.82 
   5   8  -1  240.90    8.66 
  -5   8   1  248.86    9.29 
   4  -8  -1   -0.27    2.76 
  -4  -8   1   -0.71    2.30 
   4   8  -1    2.65    2.58 
   4   8  -1   -1.62    2.13 
   4   8  -1    2.04    2.37 
   4   8  -1   -2.26    2.20 
  -4   8   1    4.77    2.80 
  -4   8   1    2.75    3.55 
   3  -8  -1   10.99    3.45 
   3   8  -1   13.72    2.98 
   3   8  -1    8.24    2.69 
  -3   8   1   14.27    3.11 
   3   8  -1    8.83    2.88 
  -3   8   1   12.04    3.41 
  -2  -8   1   -0.30    1.70 
   2  -8  -1    6.20    3.18 
  -2   8   1    8.89    2.85 
   2   8  -1    6.06    2.73 
  -2   8   1    5.66    2.31 
   2   8  -1    6.62    2.60 
   2   8  -1   11.24    2.90 
   2   8  -1    7.37    2.92 
  -2   8   1    9.87    3.57 
   1  -8  -1   27.58    3.95 
  -1  -8   1   26.37    3.58 
  -1   8   1   30.80    3.58 
   1   8  -1   28.34    3.77 
  -1   8   1   29.82    3.98 
  -1   8   1   31.80    4.10 
   1   8  -1   29.98    3.89 
   1   8  -1   29.06    4.20 
   0  -8  -1   36.34    4.55 
   0  -8   1   39.96    4.36 
   0   8   1   36.35    4.70 
   0   8  -1   34.79    3.78 
   0   8  -1   36.38    4.02 
   0   8  -1   41.98    4.48 
   0   8   1   39.25    4.35 
   0   8   1   42.51    3.96 
  -1  -8  -1   58.53    4.85 
   1  -8   1   54.40    4.42 
   1   8   1   53.43    4.50 
   1   8   1   53.96    4.56 
  -1   8  -1   59.99    5.01 
   1   8   1   63.44    4.89 
  -1   8  -1   52.31    4.31 
  -1   8  -1   57.50    3.96 
  -2  -8  -1   15.44    3.06 
   2  -8   1   15.91    3.15 
  -2   8  -1   28.16    4.39 
   2   8   1   22.09    3.40 
   2   8   1   17.08    3.03 
   2   8   1   22.20    3.48 
  -2   8  -1   21.25    3.58 
   3  -8   1   31.77    4.79 
  -3   8  -1   34.64    3.86 
   3   8   1   25.33    3.54 
   3   8   1   37.30    4.40 
   3   8   1   35.92    4.51 
  -3   8  -1   35.38    4.69 
   4  -8   1    0.98    2.73 
  -4  -8  -1   -2.25    2.59 
   4   8   1    1.83    2.43 
  -4   8  -1    0.64    2.39 
  -4   8  -1    4.17    3.38 
   4   8   1    1.30    2.33 
   4   8   1    3.27    2.52 
   4   8   1   -0.48    2.62 
  -5  -8  -1    3.31    2.93 
   5  -8   1    6.38    3.11 
  -5   8  -1    7.14    2.58 
  -5   8  -1    4.15    3.43 
   5   8   1    2.42    2.53 
   5   8   1    1.58    2.38 
   6  -8   1   29.67    4.68 
  -6  -8  -1   27.01    4.09 
   6   8   1   23.80    3.99 
  -6   8  -1   26.91    4.57 
   6   8   1   20.98    3.81 
  -6   8  -1   18.55    3.16 
   6   8   1   28.36    3.74 
  -7  -8  -1   -1.87    2.77 
   7  -8   1   -1.57    3.25 
   7   8   1   -0.23    2.46 
  -7   8  -1    1.95    2.69 
   7   8   1    1.98    3.00 
   7   8   1   -1.94    2.30 
  -7   8  -1   -0.35    3.08 
   8  -8   1   34.38    5.70 
  -8  -8  -1   20.98    3.69 
  -8   8  -1   31.93    5.31 
  -8   8  -1   25.19    4.08 
   8   8   1   22.69    3.44 
   8   8   1   26.17    3.81 
   8   8   1   19.70    4.04 
  -9  -8  -1   -2.52    2.84 
   9  -8   1    4.12    3.49 
   9   8   1    1.81    3.42 
  -9   8  -1    7.61    3.70 
  -9   8  -1    5.22    2.95 
   9   8   1    2.47    2.73 
  10  -8   1   17.11    4.74 
 -10  -8  -1   23.24    4.05 
  10   8   1   19.16    4.56 
 -10   8  -1   24.29    4.55 
 -10   8  -1   18.14    3.67 
  10   8   1   12.09    3.26 
  11  -8   1   13.09    4.34 
 -11  -8  -1   15.52    3.97 
  11   8   1   15.42    4.23 
 -11   8  -1   20.06    4.51 
  11   8   1    9.82    3.30 
 -11   8  -1   18.50    5.50 
  -8  -9   1   15.54    5.26 
   8  -9  -1   17.64    4.98 
  -8   9   1   28.89    4.86 
   8   9  -1   22.60    4.44 
   7  -9  -1   -4.28    3.19 
  -7  -9   1    0.85    3.37 
   7   9  -1    7.54    3.52 
  -7   9   1    2.91    3.68 
  -7   9   1    0.07    4.09 
   6  -9  -1   32.01    5.16 
  -6  -9   1   24.56    4.16 
   6   9  -1   23.84    4.27 
  -6   9   1   28.15    4.49 
  -6   9   1   29.34    4.75 
   5  -9  -1   29.27    5.11 
   5   9  -1   31.43    4.75 
  -5   9   1   33.42    4.63 
  -5   9   1   26.07    4.92 
   4  -9  -1  101.48    6.62 
   4   9  -1   99.41    6.15 
  -4   9   1  106.19    6.53 
  -4   9   1  101.49    5.90 
   3  -9  -1   28.48    4.35 
   3   9  -1   30.73    4.16 
   3   9  -1   26.20    4.15 
   3   9  -1   33.00    4.51 
  -3   9   1   39.67    5.39 
  -3   9   1   40.67    4.64 
   3   9  -1   29.32    4.43 
   2  -9  -1   58.22    5.76 
   2   9  -1   68.99    5.22 
   2   9  -1   50.24    4.73 
   2   9  -1   70.98    5.41 
  -2   9   1   61.18    5.08 
  -2   9   1   61.51    5.37 
   1  -9  -1    7.78    3.55 
  -1  -9   1    5.26    3.17 
  -1   9   1   10.29    3.86 
   1   9  -1    6.82    3.11 
   1   9  -1    5.98    3.24 
   1   9  -1    8.09    3.14 
  -1   9   1    8.78    2.98 
  -1   9   1    6.61    3.08 
   0  -9   1   46.16    4.99 
   0  -9  -1   46.50    4.76 
   0   9   1   47.42    5.27 
   0   9  -1   41.94    4.98 
   0   9  -1   45.57    4.47 
   0   9   1   35.44    4.60 
   0   9   1   38.67    4.19 
  -1  -9  -1   -2.39    2.57 
   1  -9   1    1.76    3.01 
   1   9   1   -0.68    2.51 
  -1   9  -1    4.34    3.19 
   1   9   1    1.39    3.83 
   1   9   1   -0.44    2.88 
  -1   9  -1    0.74    3.25 
   1   9   1    3.76    3.41 
   1   9   1    6.55    3.12 
   2  -9   1   -4.50    2.90 
   2   9   1    6.00    3.08 
   2   9   1    1.20    2.84 
   2   9   1    3.38    2.82 
   2   9   1    3.64    2.87 
  -2   9  -1   -0.46    2.85 
   3  -9   1    7.33    3.62 
   3   9   1    3.14    3.36 
  -3   9  -1    2.89    3.64 
   3   9   1   10.18    2.98 
   3   9   1    3.11    2.90 
   3   9   1   -1.04    2.85 
   3   9   1   10.56    3.03 
   4  -9   1   47.31    5.89 
  -4   9  -1   36.59    4.80 
   4   9   1   48.04    4.84 
   4   9   1   28.16    4.29 
   4   9   1   44.49    4.69 
   4   9   1   48.17    4.79 
   5  -9   1   54.07    5.60 
   5   9   1   44.72    4.57 
  -5   9  -1   43.35    5.72 
   5   9   1   56.48    5.60 
   5   9   1   51.36    5.18 
   5   9   1   50.97    4.97 
  -6  -9  -1  103.39    6.32 
   6  -9   1  111.33    7.12 
   6   9   1  103.96    6.54 
  -6   9  -1  109.21    7.13 
   6   9   1  112.06    6.26 
   6   9   1  109.87    6.55 
  -7  -9  -1   55.91    5.64 
   7  -9   1   60.25    6.96 
   7   9   1   43.72    7.19 
   7   9   1   54.06    5.60 
  -7   9  -1   73.07    6.41 
  -8  -9  -1   55.76    5.39 
   8  -9   1   71.74    7.26 
   8   9   1   69.87    6.72 
  -8   9  -1   65.35    5.95 
  19   0  -2   18.51    3.77 
  18   0  -2    7.57    3.17 
 -18   0   2   -1.62    2.80 
 -17   0   2    5.73    2.83 
  17   0  -2   11.56    3.47 
 -17   0   2   10.07    3.49 
  16   0  -2   -1.17    2.85 
  16   0  -2    3.38    1.95 
 -16   0   2   -2.20    2.58 
 -16   0   2    1.35    2.24 
  15   0  -2    9.67    2.06 
 -15   0   2    8.24    2.64 
  15   0  -2    3.77    2.99 
 -15   0   2   -0.33    2.49 
  14   0  -2  949.75   18.85 
 -14   0   2  950.76   20.31 
 -14   0   2  966.78   20.73 
  14   0  -2  961.96   20.26 
 -13   0   2   44.35    4.09 
  13   0  -2   42.55    3.81 
  13   0  -2   43.72    3.23 
 -13   0   2   44.36    4.15 
 -12   0   2 1033.12   20.90 
  12   0  -2 1052.14   20.93 
  12   0  -2 1007.53   19.74 
 -12   0   2 1032.57   21.23 
 -11   0   2  376.89    9.55 
 -11   0   2  388.89    9.79 
  11   0  -2  368.75    9.25 
  11   0  -2  382.96    8.58 
  11   0  -2  389.81    9.25 
  10   0  -2    0.89    1.74 
 -10   0   2   -0.30    1.61 
  10   0  -2    1.73    1.52 
 -10   0   2    3.50    1.96 
  10   0  -2    0.22    1.33 
   9   0  -2  510.46   10.03 
  -9   0   2  500.65   10.94 
  -9   0   2  500.27   11.09 
   9   0  -2  503.11   10.75 
   9   0  -2  487.52   10.15 
   9   0  -2  493.36   10.62 
  -9   0   2  487.56    9.77 
   8   0  -2  233.23    6.01 
  -8   0   2  247.04    6.42 
  -8   0   2  242.63    5.32 
   8   0  -2  251.77    5.55 
   8   0  -2  234.58    5.61 
  -8   0   2  243.29    6.30 
   8   0  -2  237.95    5.97 
   7   0  -2  180.73    4.34 
   7   0  -2  184.38    4.82 
   7   0  -2  180.29    4.79 
  -7   0   2  184.42    4.97 
  -7   0   2  187.51    5.11 
  -7   0   2  187.82    4.24 
  -6   0   2    0.93    1.06 
   6   0  -2    3.30    1.25 
  -6   0   2    3.14    0.81 
   6   0  -2    1.15    0.76 
   6   0  -2    1.75    1.13 
  -6   0   2    1.25    1.19 
   6   0  -2    1.91    1.01 
   5   0  -2   34.20    2.00 
  -5   0   2   35.31    2.02 
   5   0  -2   32.15    1.88 
   5   0  -2   35.90    1.85 
  -5   0   2   31.63    2.05 
  -5   0   2   35.70    1.53 
   5   0  -2   34.07    1.59 
  -4   0   2 1384.19   25.02 
  -4   0   2 1406.79   24.52 
   4   0  -2 1399.80   24.81 
   4   0  -2 1412.72   24.87 
   4   0  -2 1444.69   24.63 
   4   0  -2 1390.56   24.99 
  -4   0   2 1405.68   24.99 
   4   0  -2 1401.56   24.93 
   3   0  -2 4582.30   78.22 
  -3   0   2 4431.32   78.76 
  -3   0   2 4536.52   79.63 
   3   0  -2 4605.50   79.56 
   3   0  -2 4580.99   80.08 
   3   0  -2 4421.30   77.75 
   3   0  -2 4602.76   80.39 
   3   0  -2 4523.72   79.45 
  -3   0   2 4501.00   78.62 
   2   0  -2 4586.51   81.66 
  -2   0   2 4694.04   83.37 
   2   0  -2 4757.76   83.32 
  -2   0   2 4900.73   82.66 
  -2   0   2 4719.17   82.81 
   2   0  -2 4791.41   82.97 
  -2   0   2 4641.34   81.38 
  -2   0   2 4662.21   83.50 
   2   0  -2 4806.12   82.79 
   1   0  -2 1131.86   19.12 
  -1   0   2 1094.59   19.13 
  -1   0   2 1123.69   19.25 
   1   0  -2 1092.53   19.19 
   1   0  -2 1084.85   19.24 
  -1   0   2 1114.63   19.11 
  -1   0   2 1114.71   19.20 
  -1   0   2 1118.58   19.16 
   0   0  -2  517.74    8.95 
   0   0  -2  513.94    9.32 
   0   0   2  497.98    8.98 
   0   0   2  513.54    8.98 
   0   0  -2  519.83    8.94 
  -1   0  -2 1534.74   26.03 
   1   0   2 1387.60   26.57 
   1   0   2 1525.62   26.43 
  -1   0  -2 1526.97   26.42 
  -1   0  -2 1522.21   26.33 
   1   0   2 1528.19   26.03 
   1   0   2 1593.28   26.08 
  -1   0  -2 1472.61   26.01 
   2   0   2 3630.93   66.52 
   2   0   2 3892.28   66.97 
  -2   0  -2 4002.56   66.76 
   2   0   2 3786.74   66.88 
  -2   0  -2 3853.45   67.43 
  -2   0  -2 3783.68   67.12 
   2   0   2 3801.39   67.00 
  -2   0  -2 3660.41   66.19 
  -3   0  -2 5313.17   94.29 
  -3   0  -2 5405.40   95.36 
  -3   0  -2 5503.56   93.53 
   3   0   2 5337.63   94.06 
   3   0   2 5313.23   93.61 
   3   0   2 5367.58   94.88 
  -4   0  -2 1701.06   30.04 
   4   0   2 1694.57   30.01 
   4   0   2 1704.12   29.79 
  -4   0  -2 1736.12   29.93 
  -4   0  -2 1694.59   30.07 
   4   0   2 1693.75   30.01 
   5   0   2    0.75    0.48 
   5   0   2    2.31    1.08 
   5   0   2    1.77    1.14 
  -5   0  -2    1.46    0.80 
  -5   0  -2    1.12    1.03 
   5   0   2    1.77    0.95 
  -5   0  -2    3.11    1.32 
  -6   0  -2  151.07    3.64 
   6   0   2  154.50    4.14 
  -6   0  -2  148.90    3.95 
   6   0   2  147.42    4.10 
   6   0   2  144.75    3.70 
  -6   0  -2  152.51    4.24 
   7   0   2  620.12   13.17 
  -7   0  -2  711.97   13.81 
  -7   0  -2  696.74   13.48 
   7   0   2  714.74   13.67 
   7   0   2  699.15   13.18 
  -7   0  -2  704.17   12.99 
   8   0   2  434.06    9.13 
   8   0   2  449.70    9.71 
   8   0   2  441.41    9.37 
  -8   0  -2  456.56    9.62 
  -8   0  -2  458.29    9.96 
  -8   0  -2  430.35    8.89 
  -9   0  -2  424.94    8.66 
  -9   0  -2  419.67    9.41 
   9   0   2  419.76    8.92 
   9   0   2  409.65    9.48 
  -9   0  -2  413.89    9.69 
   9   0   2  421.04    9.18 
  10   0   2   12.81    1.92 
  10   0   2   14.80    2.21 
  10   0   2   12.72    2.29 
 -10   0  -2   10.64    2.07 
 -10   0  -2   18.42    2.84 
 -11   0  -2  885.91   18.33 
  11   0   2  887.94   17.19 
  11   0   2  887.75   18.07 
 -11   0  -2  893.94   17.94 
  11   0   2  852.80   17.39 
 -12   0  -2  794.37   17.15 
  12   0   2  795.02   16.87 
  12   0   2  785.91   15.81 
 -12   0  -2  805.07   16.66 
  12   0   2  776.19   16.20 
 -13   0  -2  146.48    6.11 
 -13   0  -2  151.10    5.86 
  13   0   2  147.92    5.01 
  13   0   2  144.75    5.93 
  14   0   2  458.67   10.61 
  14   0   2  480.36   12.17 
 -14   0  -2  472.44   11.72 
 -14   0  -2  463.96   12.16 
  15   0   2   13.22    2.22 
 -15   0  -2    7.24    2.78 
 -15   0  -2    9.42    2.67 
  15   0   2   16.41    3.17 
 -16   0  -2    0.23    2.03 
 -16   0  -2   -0.10    2.56 
  16   0   2    1.85    2.79 
  16   0   2    1.94    1.98 
  17   0   2   28.96    4.09 
 -17   0  -2   29.02    4.35 
  17   0   2   29.26    3.72 
 -17   0  -2   24.10    3.99 
  18   0   2    5.52    3.63 
 -18   0  -2   -0.37    2.81 
  19   0   2   32.66    4.80 
  19  -1  -2   14.36    3.96 
  19   1  -2   12.99    3.79 
  18  -1  -2    2.33    3.52 
 -18  -1   2   -2.12    2.77 
 -18   1   2    2.62    3.40 
  18   1  -2    0.38    3.05 
  17  -1  -2   30.22    4.50 
 -17  -1   2   35.80    4.96 
  17   1  -2   34.80    3.70 
  17   1  -2   33.63    4.12 
 -17   1   2   26.03    3.50 
 -17   1   2   33.62    4.51 
  16  -1  -2    8.68    3.42 
 -16  -1   2    7.42    2.95 
 -16  -1   2    6.68    2.82 
 -16   1   2    1.65    2.77 
 -16   1   2    5.67    2.35 
  16   1  -2    3.83    2.57 
  16   1  -2   10.17    2.46 
 -15  -1   2    6.47    2.81 
 -15  -1   2    8.40    2.63 
  15  -1  -2    6.96    2.90 
  15   1  -2    7.94    2.60 
 -15   1   2    9.12    2.86 
  15   1  -2    3.00    2.22 
 -15   1   2    6.07    2.51 
  14  -1  -2    5.39    1.58 
 -14  -1   2    7.46    2.53 
 -14  -1   2    3.79    2.63 
  14  -1  -2    2.44    2.65 
 -14   1   2   -1.57    2.72 
  14   1  -2    8.82    2.69 
  14   1  -2    9.73    2.45 
 -14   1   2    8.38    2.57 
 -13  -1   2   33.40    4.09 
 -13  -1   2   37.82    3.99 
  13  -1  -2   32.46    2.48 
  13  -1  -2   31.24    4.26 
  13   1  -2   34.18    3.78 
 -13   1   2   27.39    3.52 
  13   1  -2   34.38    3.45 
 -13   1   2   31.08    3.84 
  12  -1  -2   22.35    2.96 
 -12  -1   2   34.82    3.75 
  12  -1  -2   24.95    3.51 
 -12  -1   2   32.76    3.48 
  12  -1  -2   31.76    2.39 
 -12   1   2   25.12    3.58 
 -12   1   2   23.42    3.31 
  12   1  -2   28.16    2.90 
  12   1  -2   26.07    3.44 
  11  -1  -2  296.91    6.57 
 -11  -1   2  310.05    8.37 
 -11  -1   2  287.75    8.26 
  11  -1  -2  293.90    8.22 
  11  -1  -2  292.99    7.51 
  11  -1  -2  305.48    7.65 
 -11   1   2  296.56    7.80 
 -11   1   2  295.58    8.24 
  11   1  -2  302.00    7.80 
  11   1  -2  291.87    7.58 
 -10  -1   2   14.29    2.42 
  10  -1  -2   13.14    2.13 
  10  -1  -2   11.16    1.96 
  10  -1  -2   10.54    2.33 
  10  -1  -2   16.85    1.67 
 -10  -1   2   11.35    2.25 
  10   1  -2    9.95    2.08 
 -10   1   2   14.61    2.20 
  10   1  -2   12.43    2.12 
 -10   1   2   11.98    2.39 
  10   1  -2   11.02    1.95 
   9  -1  -2  268.61    6.60 
   9  -1  -2  266.09    6.43 
   9  -1  -2  253.25    7.02 
   9  -1  -2  264.09    5.69 
  -9  -1   2  265.94    7.26 
  -9  -1   2  262.47    7.15 
  -9   1   2  260.65    7.07 
   9   1  -2  256.71    6.83 
   9   1  -2  267.50    6.49 
  -9   1   2  270.15    6.71 
  -8  -1   2  806.49   16.50 
  -8  -1   2  849.06   16.69 
   8  -1  -2  849.72   16.63 
   8  -1  -2  826.89   15.90 
   8  -1  -2  837.43   16.17 
   8  -1  -2  818.45   15.12 
  -8   1   2  814.40   16.47 
   8   1  -2  830.87   15.92 
   8   1  -2  840.51   16.45 
  -8   1   2  849.55   16.13 
   7  -1  -2  116.60    4.00 
   7  -1  -2  121.15    3.85 
   7  -1  -2  124.57    3.56 
   7  -1  -2  116.23    2.88 
  -7  -1   2  119.09    4.09 
  -7  -1   2  118.43    4.00 
  -7   1   2  118.15    3.73 
   7   1  -2  118.49    3.94 
  -7   1   2  120.15    4.02 
   7   1  -2  120.05    3.47 
  -7   1   2  115.61    4.00 
   7   1  -2  118.35    2.64 
  -6  -1   2 1238.56   22.27 
   6  -1  -2 1160.22   21.76 
   6  -1  -2 1172.96   20.80 
   6  -1  -2 1185.00   21.99 
   6  -1  -2 1193.04   22.02 
  -6  -1   2 1171.52   21.95 
   6  -1  -2 1159.71   21.49 
   6   1  -2 1201.92   21.88 
  -6   1   2 1177.32   21.96 
   6   1  -2 1206.33   21.40 
   6   1  -2 1187.03   21.96 
   6   1  -2 1196.42   20.60 
  -6   1   2 1174.44   21.96 
  -6   1   2 1196.89   21.59 
   5  -1  -2    7.78    0.76 
   5  -1  -2    6.14    1.35 
  -5  -1   2    7.71    1.09 
   5  -1  -2    5.41    1.14 
   5  -1  -2    4.60    1.04 
  -5  -1   2    8.65    1.31 
  -5  -1   2    6.41    1.34 
   5  -1  -2    8.96    1.43 
  -5   1   2    6.00    1.50 
   5   1  -2    7.96    1.26 
   5   1  -2    7.28    1.44 
   5   1  -2    6.26    0.64 
  -5   1   2    7.27    1.18 
  -5   1   2    5.38    1.16 
   5   1  -2    8.07    1.29 
  -5   1   2    6.40    1.34 
  -4  -1   2 1509.16   26.80 
   4  -1  -2 1505.19   26.90 
   4  -1  -2 1529.51   25.88 
   4  -1  -2 1496.57   26.85 
   4  -1  -2 1485.42   25.84 
  -4  -1   2 1516.61   27.01 
   4  -1  -2 1510.19   26.98 
  -4  -1   2 1503.30   26.52 
   4   1  -2 1497.27   26.72 
  -4   1   2 1498.67   26.93 
  -4   1   2 1492.69   26.76 
  -4   1   2 1537.91   26.58 
   4   1  -2 1469.18   26.28 
   4   1  -2 1520.39   26.92 
  -4   1   2 1518.45   26.88 
  -3  -1   2  111.61    3.05 
  -3  -1   2  104.32    2.27 
   3  -1  -2   82.11    2.49 
   3  -1  -2  104.21    2.97 
   3  -1  -2   99.85    2.95 
   3  -1  -2   96.59    2.85 
   3  -1  -2   97.54    2.88 
  -3  -1   2  104.67    2.81 
  -3  -1   2   98.14    2.47 
   3   1  -2  106.15    2.32 
  -3   1   2  102.96    2.69 
   3   1  -2  103.74    2.67 
  -3   1   2  103.79    2.97 
   3   1  -2  101.13    2.88 
  -3   1   2  101.20    2.90 
  -3   1   2  101.85    2.77 
   2  -1  -2  296.99    6.01 
  -2  -1   2  299.08    5.53 
   2  -1  -2  294.77    5.99 
  -2  -1   2  301.68    5.99 
  -2  -1   2  306.05    5.38 
   2  -1  -2  299.65    6.04 
  -2  -1   2  296.13    5.75 
   2  -1  -2  287.70    5.76 
  -2   1   2  293.26    6.05 
  -2   1   2  296.37    5.98 
  -2   1   2  298.59    5.76 
   2   1  -2  296.94    5.35 
  -2   1   2  297.09    5.95 
   2   1  -2  295.86    5.69 
   2   1  -2  300.72    5.54 
   2   1  -2  296.23    5.92 
   1  -1  -2 8707.71  154.07 
   1  -1  -2 9364.15  154.69 
   1  -1  -2 8036.95  153.96 
  -1  -1   2 8190.16  153.55 
   1  -1  -2 9250.41  152.89 
  -1  -1   2 9301.17  152.51 
  -1  -1   2 8311.89  154.01 
   1  -1  -2 9461.80  154.52 
  -1  -1   2 9741.92  156.02 
   1   1  -2 8310.66  152.63 
   1   1  -2 8348.60  153.32 
  -1   1   2 8316.70  153.89 
   1   1  -2 9494.66  152.58 
  -1   1   2 9042.11  154.61 
  -1   1   2 9569.48  153.88 
  -1   1   2 8822.18  152.65 
   1   1  -2 8911.88  154.81 
   0  -1  -2    1.44    0.53 
   0  -1   2    2.27    0.35 
   0  -1  -2    2.72    0.53 
   0  -1  -2    2.15    0.45 
   0  -1  -2    1.19    0.47 
   0  -1   2    2.38    0.38 
   0  -1   2    1.71    0.50 
   0  -1   2    3.14    0.50 
   0  -1   2    3.43    0.44 
   0   1   2    1.76    0.42 
   0   1  -2    2.96    0.44 
   0   1   2    2.25    0.39 
   0   1   2    2.94    0.65 
   0   1  -2    2.11    0.36 
   0   1   2    1.60    0.49 
   0   1  -2    2.81    0.51 
   0   1  -2    1.93    0.36 
   0   1  -2    2.99    0.49 
   0   1   2    2.16    0.50 
   1  -1   2 5271.01   92.14 
   1  -1   2 4746.06   92.81 
   1  -1   2 5435.89   93.08 
  -1  -1  -2 5197.71   93.66 
   1  -1   2 5309.49   91.24 
  -1   1  -2 5283.27   92.29 
   1   1   2 5464.30   93.78 
  -1   1  -2 5546.91   92.85 
  -1   1  -2 5328.81   92.01 
   1   1   2 5531.62   93.97 
   1   1   2 5234.46   92.96 
   1   1   2 5535.95   93.39 
  -1   1  -2 5336.97   92.98 
  -1   1  -2 5353.64   91.24 
   1   1   2 5176.30   93.16 
   2  -1   2    4.25    0.72 
   2  -1   2    7.79    0.41 
  -2  -1  -2    8.31    1.03 
   2  -1   2    8.81    1.06 
  -2  -1  -2    7.74    1.16 
   2  -1   2    7.91    0.80 
  -2  -1  -2    6.17    0.97 
   2  -1   2    6.93    1.04 
   2   1   2    7.86    1.06 
   2   1   2    7.90    1.06 
   2   1   2    7.34    1.16 
  -2   1  -2    8.34    1.03 
  -2   1  -2    9.89    0.80 
   2   1   2    6.31    1.05 
  -2   1  -2    7.47    0.89 
  -2   1  -2    8.76    0.40 
   2   1   2    7.15    0.97 
   3  -1   2  753.97   12.88 
  -3  -1  -2  741.42   13.76 
  -3  -1  -2  728.61   13.55 
   3  -1   2  738.49   13.08 
  -3  -1  -2  764.97   13.76 
   3  -1   2  620.63   13.24 
   3  -1   2  757.43   13.66 
   3  -1   2  730.62   13.61 
   3   1   2  752.25   13.63 
   3   1   2  754.02   13.59 
   3   1   2  735.34   13.64 
   3   1   2  754.21   13.74 
  -3   1  -2  730.02   13.35 
  -3   1  -2  749.16   13.68 
  -3   1  -2  746.25   12.89 
   3   1   2  756.05   13.46 
  -3   1  -2  728.95   13.04 
  -4  -1  -2 2443.10   43.36 
   4  -1   2 2424.81   42.58 
  -4  -1  -2 2460.72   43.38 
  -4  -1  -2 2462.89   43.18 
   4  -1   2 2491.95   43.54 
   4  -1   2 2593.92   43.42 
   4  -1   2 2533.98   43.10 
   4   1   2 2501.82   43.20 
   4   1   2 2479.24   43.28 
  -4   1  -2 2489.85   43.27 
  -4   1  -2 2448.53   42.55 
   4   1   2 2450.48   43.22 
  -4   1  -2 2440.08   43.04 
   4   1   2 2389.99   43.29 
   4   1   2 2466.58   43.03 
  -5  -1  -2  323.35    7.04 
   5  -1   2  319.29    6.19 
   5  -1   2  317.73    6.74 
   5  -1   2  310.06    6.14 
  -5  -1  -2  321.99    7.04 
   5  -1   2  307.96    6.93 
   5   1   2  309.63    6.64 
  -5   1  -2  314.37    6.75 
   5   1   2  310.23    6.85 
   5   1   2  316.23    6.89 
  -5   1  -2  324.99    6.29 
   5   1   2  316.41    6.92 
   5   1   2  312.15    6.87 
  -5   1  -2  314.68    6.77 
   6  -1   2  441.67    9.12 
  -6  -1  -2  439.43    9.41 
  -6  -1  -2  439.98    9.40 
   6  -1   2  438.98    8.51 
   6  -1   2  435.26    9.32 
   6  -1   2  435.31    8.39 
  -6  -1  -2  445.37    8.08 
  -6   1  -2  443.54    9.21 
   6   1   2  437.34    9.12 
   6   1   2  449.09    9.03 
   6   1   2  429.49    9.22 
   6   1   2  440.01    9.26 
  -6   1  -2  454.33    8.67 
   7  -1   2  221.82    5.04 
   7  -1   2  222.12    5.84 
  -7  -1  -2  227.94    6.02 
   7  -1   2  216.10    4.83 
  -7  -1  -2  213.99    4.44 
  -7  -1  -2  229.29    5.99 
   7   1   2  211.82    5.50 
  -7   1  -2  222.48    5.20 
   7   1   2  222.75    5.77 
   7   1   2  227.74    5.51 
  -7   1  -2  211.70    5.60 
  -8  -1  -2 1205.04   23.12 
  -8  -1  -2 1193.21   21.34 
   8  -1   2 1199.93   21.81 
   8  -1   2 1214.69   23.06 
  -8  -1  -2 1243.84   23.13 
   8  -1   2 1201.57   22.07 
  -8   1  -2 1227.12   22.30 
   8   1   2 1227.74   22.66 
   8   1   2 1213.09   22.81 
  -8   1  -2 1227.71   22.94 
   8   1   2 1183.16   22.60 
   9  -1   2  143.97    3.90 
   9  -1   2  155.36    5.12 
  -9  -1  -2  141.71    3.40 
   9  -1   2  141.38    4.14 
  -9  -1  -2  143.31    5.08 
  -9  -1  -2  150.44    5.21 
   9   1   2  147.42    4.72 
  -9   1  -2  145.60    5.08 
   9   1   2  141.55    4.69 
  -9   1  -2  151.98    4.47 
   9   1   2  144.19    4.61 
 -10  -1  -2   39.33    1.77 
 -10  -1  -2   40.89    3.26 
  10  -1   2   42.06    3.41 
  10  -1   2   42.18    2.37 
 -10  -1  -2   42.96    3.43 
  10  -1   2   40.28    2.60 
  10   1   2   43.26    3.46 
 -10   1  -2   41.80    3.28 
  10   1   2   38.35    2.92 
 -10   1  -2   45.85    2.95 
  10   1   2   37.06    2.96 
  11  -1   2  114.97    4.25 
 -11  -1  -2  110.73    5.09 
 -11  -1  -2  115.92    3.11 
 -11  -1  -2  129.03    5.33 
  11  -1   2  117.51    3.81 
  11  -1   2  124.09    5.20 
  11   1   2  113.12    4.83 
  11   1   2  125.23    4.81 
 -11   1  -2  116.15    5.03 
  11   1   2  127.20    4.84 
 -11   1  -2  124.69    4.55 
 -12  -1  -2  130.03    5.42 
 -12  -1  -2  128.82    5.69 
  12  -1   2  138.32    4.82 
  12  -1   2  126.42    5.56 
  12  -1   2  130.23    4.14 
  12   1   2  129.07    5.29 
  12   1   2  132.98    5.21 
 -12   1  -2  143.80    5.11 
 -12   1  -2  143.04    5.99 
  13  -1   2   92.52    3.54 
  13  -1   2   94.33    5.13 
 -13  -1  -2   90.16    5.08 
  13  -1   2   89.16    4.16 
 -13  -1  -2   83.27    4.98 
 -13   1  -2   93.37    4.61 
  13   1   2   93.61    4.30 
 -13   1  -2   89.50    4.99 
  13   1   2   81.29    4.52 
 -14  -1  -2   35.87    3.74 
  14  -1   2   33.89    4.13 
  14  -1   2   36.90    2.76 
 -14  -1  -2   35.28    4.07 
  14   1   2   33.07    4.15 
  14   1   2   38.92    3.66 
 -14   1  -2   37.10    3.78 
 -14   1  -2   34.72    4.00 
  15  -1   2    2.20    1.54 
 -15  -1  -2    3.60    2.50 
  15  -1   2    5.96    3.32 
 -15  -1  -2    4.20    2.64 
 -15   1  -2    4.98    2.70 
  15   1   2    5.73    2.69 
  15   1   2    4.65    2.35 
 -15   1  -2   -0.27    2.15 
 -16  -1  -2    8.26    3.10 
 -16  -1  -2    5.24    2.76 
  16  -1   2    2.45    3.43 
  16   1   2   12.14    2.67 
 -16   1  -2    7.12    3.02 
  16   1   2    4.75    2.80 
 -16   1  -2    7.71    2.64 
  17  -1   2    3.91    3.52 
 -17  -1  -2    2.92    2.74 
 -17  -1  -2    1.20    2.92 
  17   1   2   -1.13    3.08 
 -17   1  -2    9.83    3.52 
  17   1   2    5.54    2.40 
 -18  -1  -2   10.44    3.97 
  18  -1   2   22.17    4.55 
  18   1   2   18.68    3.71 
 -18   1  -2   18.10    3.70 
  18   1   2   20.17    3.20 
  19  -1   2   -4.68    3.17 
  19   1   2   -3.05    3.00 
  19  -2  -2   18.18    4.25 
  19   2  -2   21.42    3.61 
  19   2  -2   23.22    4.11 
 -18  -2   2    2.03    3.21 
  18  -2  -2    5.18    3.46 
 -18   2   2   -1.75    2.94 
  18   2  -2    5.54    3.13 
  18   2  -2    7.33    2.99 
  17  -2  -2   14.25    3.71 
 -17  -2   2    8.46    3.34 
 -17   2   2    7.09    3.16 
  17   2  -2   14.02    3.27 
  17   2  -2    9.04    2.53 
  16  -2  -2  159.51    7.48 
 -16  -2   2  166.27    7.47 
  16   2  -2  180.71    6.62 
 -16   2   2  165.59    6.51 
 -16   2   2  182.90    7.74 
  16   2  -2  191.42    6.98 
  15  -2  -2    1.92    2.94 
 -15  -2   2    0.74    2.72 
 -15  -2   2   -1.52    2.43 
 -15   2   2    0.08    2.14 
  15   2  -2    2.10    2.27 
 -15   2   2    0.03    2.50 
  15   2  -2    1.46    2.49 
  14  -2  -2   77.23    5.20 
 -14  -2   2   72.69    4.98 
 -14  -2   2   78.57    5.04 
 -14   2   2   78.77    4.94 
 -14   2   2   68.65    4.21 
  14   2  -2   80.57    4.50 
  14   2  -2   78.65    4.77 
  13  -2  -2   -1.55    2.45 
 -13  -2   2   -3.55    2.08 
 -13  -2   2    3.39    2.62 
 -13   2   2    2.33    2.01 
 -13   2   2   -0.87    2.35 
  13   2  -2    1.54    1.91 
  13   2  -2   -2.38    2.30 
  12  -2  -2   77.59    2.43 
  12  -2  -2   71.13    4.09 
  12  -2  -2   63.41    4.68 
 -12  -2   2   66.80    4.54 
 -12  -2   2   72.47    4.56 
  12   2  -2   71.70    4.28 
  12   2  -2   81.13    4.15 
 -12   2   2   80.38    4.67 
 -12   2   2   69.86    3.89 
 -11  -2   2   75.16    4.40 
 -11  -2   2   72.97    4.46 
  11  -2  -2   76.44    4.38 
  11  -2  -2   79.85    4.69 
  11  -2  -2   73.48    2.31 
 -11   2   2   82.69    4.89 
  11   2  -2   77.77    3.63 
 -11   2   2   78.47    3.97 
 -10  -2   2   -0.39    1.94 
  10  -2  -2    1.35    0.74 
 -10  -2   2   -3.49    1.80 
  10  -2  -2    0.37    1.44 
  10  -2  -2   -0.18    2.18 
  10  -2  -2    1.90    2.10 
 -10   2   2   -2.86    1.54 
 -10   2   2    2.03    2.13 
  10   2  -2    3.10    1.79 
   9  -2  -2   55.99    3.37 
   9  -2  -2   47.66    3.58 
  -9  -2   2   55.20    3.76 
   9  -2  -2   51.91    2.77 
   9  -2  -2   52.08    1.63 
  -9  -2   2   46.66    3.51 
   9   2  -2   53.02    2.94 
  -9   2   2   55.27    2.98 
   9   2  -2   53.82    3.73 
  -9   2   2   57.19    3.74 
  -9   2   2   59.12    3.55 
   8  -2  -2  129.70    3.94 
   8  -2  -2  127.09    4.86 
   8  -2  -2  129.00    2.81 
   8  -2  -2  134.13    4.64 
   8  -2  -2  127.92    2.70 
  -8  -2   2  135.93    4.86 
  -8  -2   2  131.81    4.85 
  -8   2   2  128.73    4.01 
  -8   2   2  133.59    4.85 
  -8   2   2  132.00    4.81 
   8   2  -2  133.82    3.96 
   8   2  -2  129.01    4.62 
   7  -2  -2   55.73    1.29 
  -7  -2   2   53.74    3.20 
  -7  -2   2   63.05    3.32 
   7  -2  -2   55.98    3.06 
   7  -2  -2   54.43    2.46 
   7  -2  -2   56.01    1.35 
   7  -2  -2   57.10    3.27 
   7   2  -2   60.26    2.43 
  -7   2   2   51.63    2.63 
   7   2  -2   62.83    3.14 
  -7   2   2   63.04    3.11 
  -7   2   2   53.03    3.23 
  -6  -2   2    6.91    1.62 
  -6  -2   2    6.03    1.48 
   6  -2  -2    6.90    1.63 
   6  -2  -2    6.30    1.15 
   6  -2  -2    7.28    1.76 
   6   2  -2    8.04    1.42 
  -6   2   2    7.93    1.67 
   6   2  -2    9.65    1.58 
   6   2  -2    7.71    1.68 
  -6   2   2    6.82    1.23 
  -6   2   2    7.92    1.91 
  -5  -2   2  470.05    9.21 
  -5  -2   2  462.73    9.53 
   5  -2  -2  458.16    9.06 
   5  -2  -2  474.45    9.86 
   5  -2  -2  463.02    9.87 
   5  -2  -2  459.48    9.67 
  -5  -2   2  454.64    9.83 
   5   2  -2  456.12    9.12 
  -5   2   2  455.28    9.75 
  -5   2   2  448.18    9.52 
   5   2  -2  433.95    8.05 
   5   2  -2  463.37    9.40 
   5   2  -2  461.39    9.69 
   5   2  -2  457.19    8.76 
  -5   2   2  461.06    8.99 
  -4  -2   2   73.81    3.00 
  -4  -2   2   78.09    2.40 
  -4  -2   2   76.76    2.83 
   4  -2  -2   76.98    3.08 
   4  -2  -2   80.48    3.09 
   4  -2  -2   75.02    2.43 
   4  -2  -2   76.69    2.88 
   4   2  -2   72.42    2.55 
   4   2  -2   76.13    2.90 
   4   2  -2   78.69    2.47 
   4   2  -2   73.50    1.86 
  -4   2   2   73.41    2.87 
   4   2  -2   76.71    2.13 
  -4   2   2   80.56    2.48 
  -4   2   2   78.41    3.10 
   3  -2  -2  356.72    7.79 
   3  -2  -2  353.85    7.74 
  -3  -2   2  355.44    7.36 
  -3  -2   2  364.11    7.68 
   3  -2  -2  348.90    7.59 
  -3   2   2  360.77    6.33 
   3   2  -2  358.55    6.79 
  -3   2   2  350.93    7.10 
   3   2  -2  355.06    7.25 
  -3   2   2  355.40    7.57 
   3   2  -2  360.48    7.04 
   3   2  -2  361.79    6.80 
  -3   2   2  358.27    7.78 
  -3   2   2  355.62    6.35 
   3   2  -2  361.66    7.58 
  -2  -2   2 4534.87   82.69 
   2  -2  -2 4871.45   83.23 
  -2  -2   2 4842.00   83.04 
   2  -2  -2 4964.12   83.25 
   2  -2  -2 4805.33   83.13 
  -2   2   2 4886.75   83.25 
  -2   2   2 4856.70   83.08 
   2   2  -2 4667.80   83.53 
   2   2  -2 4928.03   84.19 
  -2   2   2 5074.39   83.27 
  -2   2   2 4731.93   82.66 
   2   2  -2 4670.91   82.63 
   2   2  -2 4601.17   82.45 
   2   2  -2 4953.05   82.99 
  -1  -2   2 2414.53   41.70 
  -1  -2   2 2317.66   41.47 
   1  -2  -2 2415.79   41.98 
  -1  -2   2 2410.30   41.36 
   1  -2  -2 2338.70   41.69 
   1  -2  -2 2416.88   41.97 
  -1   2   2 2435.25   41.94 
  -1   2   2 2365.51   41.64 
   1   2  -2 2310.52   41.40 
  -1   2   2 2446.78   41.90 
  -1   2   2 2397.89   41.92 
   1   2  -2 2399.28   41.62 
   1   2  -2 2416.17   41.65 
   0  -2  -2  399.82    7.90 
   0  -2  -2  396.11    7.89 
   0  -2  -2  394.04    8.00 
   0  -2   2  396.70    7.51 
   0  -2   2  404.17    7.59 
   0  -2   2  395.54    7.81 
   0  -2   2  336.90    7.46 
   0  -2  -2  389.11    7.94 
   0   2   2  394.18    7.88 
   0   2   2  396.80    7.79 
   0   2  -2  393.83    7.55 
   0   2   2  397.63    7.88 
   0   2   2  398.45    8.00 
   0   2  -2  396.02    7.51 
  -1  -2  -2   16.12    1.55 
  -1  -2  -2   17.28    1.75 
   1  -2   2   18.70    1.28 
   1  -2   2   14.88    1.40 
   1  -2   2   17.53    1.48 
  -1  -2  -2   17.81    1.64 
  -1   2  -2   18.98    1.46 
  -1   2  -2   15.02    1.60 
   1   2   2   17.19    1.69 
   1   2   2   15.00    1.43 
   1   2   2   15.55    1.73 
  -1   2  -2   18.81    1.36 
  -1   2  -2   20.23    1.28 
   1   2   2   18.75    1.65 
  -1   2  -2   14.11    1.55 
  -1   2  -2   15.57    1.17 
   2  -2   2    5.80    1.21 
  -2  -2  -2    2.58    0.89 
   2  -2   2    4.03    1.21 
  -2  -2  -2    3.90    1.27 
   2  -2   2    2.99    0.88 
  -2  -2  -2    2.17    1.22 
  -2   2  -2    3.00    0.66 
  -2   2  -2    2.40    0.95 
  -2   2  -2    3.51    0.65 
   2   2   2    4.09    1.23 
  -2   2  -2    3.32    1.25 
  -2   2  -2    4.53    1.02 
   2   2   2    5.55    1.25 
   2   2   2    3.63    1.22 
   3  -2   2  110.48    3.43 
  -3  -2  -2  106.38    3.48 
   3  -2   2  113.48    2.46 
  -3  -2  -2  111.10    2.71 
  -3  -2  -2  113.03    3.61 
   3  -2   2  113.19    2.77 
   3   2   2  110.71    3.10 
  -3   2  -2  110.49    3.37 
   3   2   2  109.84    3.49 
   3   2   2  110.87    3.34 
   3   2   2  112.53    3.30 
  -3   2  -2  114.35    2.41 
  -3   2  -2  111.77    3.04 
  -4  -2  -2   11.00    1.81 
   4  -2   2    8.51    1.05 
  -4  -2  -2    7.66    1.47 
   4  -2   2    7.16    0.89 
   4  -2   2    6.27    1.07 
  -4  -2  -2    7.85    0.91 
   4  -2   2    7.64    1.46 
  -4   2  -2   10.82    1.61 
  -4   2  -2    9.61    1.60 
   4   2   2    7.09    1.22 
   4   2   2    7.93    1.32 
   4   2   2    7.76    1.21 
  -4   2  -2    8.46    0.89 
   4   2   2    7.75    1.40 
   5  -2   2  247.97    4.97 
   5  -2   2  256.34    6.16 
  -5  -2  -2  235.19    4.62 
  -5  -2  -2  246.51    6.22 
  -5  -2  -2  247.24    6.12 
   5  -2   2  242.78    4.88 
   5  -2   2  249.49    5.78 
   5   2   2  253.36    6.10 
   5   2   2  239.78    5.89 
  -5   2  -2  244.32    6.01 
   5   2   2  241.83    5.79 
  -5   2  -2  242.47    5.68 
   5   2   2  246.86    5.57 
  -5   2  -2  245.68    4.87 
   5   2   2  243.97    6.10 
  -6  -2  -2   97.04    3.77 
  -6  -2  -2   94.33    3.77 
   6  -2   2   95.47    2.56 
   6  -2   2   98.24    2.54 
   6  -2   2  101.82    3.68 
   6  -2   2   90.92    3.29 
  -6  -2  -2   90.53    1.93 
   6   2   2   96.52    3.44 
  -6   2  -2  101.27    3.76 
  -6   2  -2   95.82    2.63 
   6   2   2   98.30    3.28 
  -6   2  -2  104.09    3.52 
   6   2   2   93.63    3.60 
   6   2   2   94.40    3.66 
   7  -2   2    1.21    0.78 
  -7  -2  -2    1.70    1.74 
   7  -2   2    1.40    0.87 
  -7  -2  -2    0.63    1.54 
   7  -2   2   -0.49    1.56 
   7   2   2    0.47    1.30 
  -7   2  -2    0.47    0.89 
   7   2   2   -0.74    1.47 
   7   2   2   -0.12    1.60 
  -7   2  -2    0.46    1.36 
   7   2   2    4.10    1.62 
  -8  -2  -2  221.68    6.44 
   8  -2   2  224.50    4.78 
   8  -2   2  216.96    5.01 
   8  -2   2  227.24    6.52 
  -8  -2  -2  211.27    6.30 
   8   2   2  217.32    5.99 
   8   2   2  220.64    5.83 
   8   2   2  207.65    6.14 
   8   2   2  225.58    6.34 
  -8   2  -2  211.53    5.91 
  -8   2  -2  220.44    5.14 
   9  -2   2  162.42    5.75 
  -9  -2  -2  161.20    5.59 
  -9  -2  -2  161.51    5.66 
   9  -2   2  165.62    3.92 
   9  -2   2  164.37    4.30 
   9   2   2  156.57    5.37 
  -9   2  -2  166.29    5.31 
   9   2   2  164.90    5.40 
  -9   2  -2  163.11    4.50 
   9   2   2  159.86    4.92 
  10  -2   2  109.25    3.14 
  10  -2   2   98.71    4.94 
 -10  -2  -2  106.85    5.12 
  10  -2   2  103.32    3.51 
 -10  -2  -2   97.07    4.73 
  10   2   2  100.86    5.31 
 -10   2  -2  111.31    3.84 
  10   2   2   99.83    4.49 
  10   2   2   97.67    4.12 
 -10   2  -2  104.83    4.52 
  11  -2   2  311.92    7.26 
  11  -2   2  315.29    8.99 
  11  -2   2  308.90    6.69 
 -11  -2  -2  299.88    8.82 
 -11  -2  -2  307.70    8.80 
 -11   2  -2  322.74    8.71 
  11   2   2  310.82    8.08 
  11   2   2  306.25    8.34 
 -11   2  -2  311.32    7.53 
 -12  -2  -2   79.37    4.84 
 -12  -2  -2   73.41    4.96 
  12  -2   2   67.81    4.79 
  12  -2   2   81.77    2.92 
  12  -2   2   71.50    3.38 
 -12   2  -2   76.98    4.55 
 -12   2  -2   76.36    3.83 
  12   2   2   77.65    4.38 
  12   2   2   74.01    4.16 
  13  -2   2  165.54    5.18 
  13  -2   2  159.40    6.75 
 -13  -2  -2  160.79    6.49 
 -13  -2  -2  174.35    6.88 
  13  -2   2  177.62    4.60 
 -13   2  -2  169.25    5.61 
  13   2   2  161.99    6.06 
  13   2   2  171.40    6.28 
 -13   2  -2  179.40    6.77 
 -14  -2  -2   49.78    4.66 
  14  -2   2   49.55    4.70 
 -14  -2  -2   50.65    4.53 
  14   2   2   44.81    3.88 
 -14   2  -2   53.60    3.70 
  14   2   2   49.16    3.90 
 -14   2  -2   49.66    4.25 
 -15  -2  -2   -0.47    2.53 
  15  -2   2    1.41    2.96 
 -15  -2  -2    4.29    2.52 
  15   2   2   -0.98    2.22 
  15   2   2    1.40    2.46 
 -15   2  -2    1.44    2.61 
 -15   2  -2    2.72    2.58 
  16  -2   2   47.16    5.03 
 -16  -2  -2   49.61    4.87 
 -16  -2  -2   53.22    5.59 
  16   2   2   47.82    4.58 
  16   2   2   48.01    4.80 
 -16   2  -2   46.31    4.63 
  17  -2   2    0.48    3.52 
 -17  -2  -2    0.74    2.84 
  17   2   2    2.30    2.40 
  17   2   2    1.29    3.08 
 -17   2  -2   -1.15    2.68 
 -18  -2  -2   -1.70    2.99 
  18  -2   2   -3.35    3.17 
  18   2   2   -2.07    3.25 
 -18   2  -2   -1.89    2.89 
  18   2   2    0.71    2.92 
  19  -2   2   20.44    4.47 
  19   2   2   18.32    4.17 
  19   2   2   15.07    3.40 
  18  -3  -2   19.06    4.46 
  18   3  -2   22.18    3.96 
  18   3  -2   18.64    5.55 
 -18   3   2   12.57    4.28 
 -17  -3   2    2.72    3.16 
  17  -3  -2    7.40    4.09 
  17   3  -2   16.28    3.37 
 -17   3   2    6.78    3.21 
  17   3  -2    8.87    3.02 
 -16  -3   2   17.02    3.56 
  16  -3  -2   16.43    3.94 
 -16   3   2   13.60    3.45 
  16   3  -2   20.71    3.32 
  16   3  -2   20.13    3.44 
 -15  -3   2   40.07    4.47 
  15  -3  -2   41.62    4.90 
 -15   3   2   42.98    4.47 
  15   3  -2   49.68    4.02 
  15   3  -2   42.73    4.33 
 -14  -3   2   23.73    3.86 
  14  -3  -2   18.23    3.57 
 -14  -3   2   24.77    3.96 
  14   3  -2   16.40    3.44 
  14   3  -2   20.01    3.28 
 -14   3   2   19.11    2.98 
 -14   3   2   19.73    3.37 
  13  -3  -2    4.49    2.33 
 -13  -3   2    3.28    2.73 
  13  -3  -2    3.47    2.89 
 -13  -3   2    5.98    2.62 
 -13   3   2    5.12    2.71 
 -13   3   2    7.97    2.05 
  13   3  -2    5.22    3.04 
  13   3  -2    5.16    2.27 
  12  -3  -2    3.77    1.66 
 -12  -3   2   -1.25    2.29 
  12  -3  -2    3.28    2.58 
  12  -3  -2    2.96    2.73 
 -12  -3   2    2.22    2.33 
  12   3  -2    5.59    2.15 
 -12   3   2    7.85    2.69 
 -12   3   2    0.24    1.83 
 -11  -3   2  363.32   10.25 
  11  -3  -2  373.92    9.98 
  11  -3  -2  367.98    8.55 
  11  -3  -2  355.58   10.31 
 -11  -3   2  366.53    9.95 
 -11   3   2  363.97    9.91 
  11   3  -2  364.31    8.72 
 -11   3   2  364.41    8.71 
  10  -3  -2  106.85    5.42 
 -10  -3   2  106.85    4.95 
 -10  -3   2  108.76    5.32 
  10  -3  -2  113.47    5.19 
  10  -3  -2  108.38    4.00 
  10   3  -2  104.96    4.04 
 -10   3   2  110.57    4.03 
 -10   3   2  109.36    5.32 
 -10   3   2  107.40    4.90 
   9  -3  -2  476.40   10.21 
  -9  -3   2  493.39   11.78 
  -9  -3   2  457.97   11.22 
   9  -3  -2  467.02   11.73 
   9  -3  -2  504.83   11.82 
  -9   3   2  480.36   11.47 
  -9   3   2  485.92   10.20 
   9   3  -2  473.73   10.09 
  -9   3   2  485.00   11.29 
   8  -3  -2    8.60    2.47 
   8  -3  -2    9.54    1.55 
  -8  -3   2    5.77    2.17 
   8  -3  -2    6.96    2.23 
  -8  -3   2   11.33    2.21 
   8   3  -2    8.96    2.05 
  -8   3   2    9.99    1.64 
   8   3  -2    9.30    1.70 
  -8   3   2   11.65    2.28 
  -8   3   2   11.22    2.62 
   7  -3  -2  630.58   12.69 
   7  -3  -2  664.14   14.23 
  -7  -3   2  661.90   13.66 
  -7  -3   2  630.36   13.98 
   7  -3  -2  651.88   14.02 
   7   3  -2  656.58   13.01 
  -7   3   2  647.63   13.48 
   7   3  -2  648.25   12.47 
  -7   3   2  632.13   13.83 
  -7   3   2  658.74   12.60 
   7   3  -2  628.46   13.68 
   6  -3  -2  121.82    4.64 
  -6  -3   2  119.55    4.18 
   6  -3  -2  114.39    3.60 
   6  -3  -2  114.75    4.56 
  -6  -3   2  121.47    4.61 
   6   3  -2  115.73    3.38 
  -6   3   2  115.14    4.19 
   6   3  -2  120.80    4.54 
  -6   3   2  125.68    4.66 
   6   3  -2  115.25    2.54 
   6   3  -2  120.04    3.80 
  -6   3   2  116.51    3.48 
   5  -3  -2  768.13   15.47 
  -5  -3   2  735.05   15.26 
   5  -3  -2  735.04   15.36 
  -5  -3   2  760.35   14.98 
   5  -3  -2  739.11   14.35 
   5   3  -2  750.79   14.36 
   5   3  -2  745.48   15.09 
  -5   3   2  760.71   15.34 
  -5   3   2  758.69   14.96 
   5   3  -2  759.29   13.61 
   5   3  -2  750.76   13.95 
   5   3  -2  765.39   14.79 
  -5   3   2  759.40   14.16 
   4  -3  -2  307.06    7.64 
  -4  -3   2  312.86    7.56 
  -4  -3   2  313.70    7.16 
   4  -3  -2  304.36    7.38 
   4  -3  -2  312.41    7.61 
   4  -3  -2  298.93    6.67 
  -4   3   2  306.84    7.53 
  -4   3   2  313.39    6.58 
   4   3  -2  300.08    6.35 
   4   3  -2  308.67    6.93 
   4   3  -2  318.71    6.68 
  -4   3   2  302.92    5.70 
   4   3  -2  301.96    7.26 
   4   3  -2  307.76    6.27 
  -4   3   2  296.92    7.14 
   3  -3  -2 1438.89   26.49 
  -3  -3   2 1412.75   25.88 
   3  -3  -2 1398.43   25.63 
   3  -3  -2 1428.51   26.41 
  -3  -3   2 1445.97   26.22 
   3  -3  -2 1431.87   26.24 
   3   3  -2 1425.35   25.38 
  -3   3   2 1435.82   25.51 
   3   3  -2 1433.42   25.70 
  -3   3   2 1431.03   26.41 
  -3   3   2 1421.92   26.07 
   3   3  -2 1388.28   25.23 
   3   3  -2 1399.42   26.04 
   3   3  -2 1425.78   25.47 
  -2  -3   2  487.32    9.79 
   2  -3  -2  490.03   10.13 
   2  -3  -2  473.38   10.28 
  -2  -3   2  477.26    9.99 
   2  -3  -2  483.09   10.28 
  -2  -3   2  490.06    9.44 
  -2   3   2  485.43   10.07 
   2   3  -2  485.35    9.60 
  -2   3   2  479.93    9.65 
  -2   3   2  483.79   10.07 
   2   3  -2  481.37    9.91 
   2   3  -2  488.44    9.63 
  -1  -3   2   87.05    3.05 
   1  -3  -2   89.18    3.30 
   1  -3  -2   79.19    3.20 
  -1  -3   2   83.37    2.83 
   1  -3  -2   84.83    2.91 
  -1  -3   2   87.50    2.78 
  -1   3   2   85.22    3.02 
  -1   3   2   86.96    3.23 
   1   3  -2   86.55    2.95 
   1   3  -2   90.42    2.82 
  -1   3   2   86.20    3.21 
   1   3  -2   82.85    2.82 
   0  -3   2  193.38    4.66 
   0  -3  -2  202.62    5.20 
   0  -3  -2  195.49    5.03 
   0  -3   2  189.81    4.61 
   0   3  -2  191.50    4.58 
   0   3   2  195.59    5.01 
   0   3   2  190.98    4.89 
   0   3   2  188.96    4.87 
   0   3  -2  195.25    4.60 
   0   3  -2  190.32    4.63 
   1  -3   2  167.53    4.47 
  -1  -3  -2  168.71    4.67 
  -1  -3  -2  159.77    4.32 
   1  -3   2  160.75    4.26 
  -1  -3  -2  195.99    4.78 
   1   3   2  163.56    4.30 
  -1   3  -2  165.59    3.98 
  -1   3  -2  168.92    4.26 
   1   3   2  163.29    4.58 
   1   3   2  169.02    4.55 
  -1   3  -2  167.13    4.36 
  -1   3  -2  168.08    4.06 
  -1   3  -2  165.79    4.17 
   1   3   2  166.41    4.54 
  -2  -3  -2    1.76    1.43 
   2  -3   2    2.03    1.02 
  -2  -3  -2    1.18    1.29 
   2  -3   2    0.38    1.18 
  -2  -3  -2    2.20    1.20 
  -2  -3  -2    1.44    1.04 
   2  -3   2    1.66    1.06 
  -2   3  -2   -0.09    1.09 
   2   3   2    3.56    1.29 
   2   3   2    4.07    1.53 
  -2   3  -2    0.71    0.88 
   2   3   2    0.55    1.19 
  -2   3  -2    1.54    0.79 
  -2   3  -2   -0.12    0.93 
   2   3   2    2.32    1.00 
   2   3   2   -0.86    1.11 
  -2   3  -2    2.49    1.53 
   3  -3   2 2122.53   38.08 
  -3  -3  -2 2076.20   38.10 
  -3  -3  -2 2096.80   37.28 
  -3  -3  -2 2124.38   38.25 
   3  -3   2 2100.79   37.18 
   3   3   2 2161.85   37.13 
   3   3   2 2172.68   38.03 
  -3   3  -2 2101.47   36.79 
  -3   3  -2 2130.27   37.92 
   3   3   2 2109.57   37.59 
  -3   3  -2 2141.51   37.44 
  -3   3  -2 2095.93   36.88 
   3   3   2 2139.01   38.17 
  -4  -3  -2  286.37    6.01 
  -4  -3  -2  293.66    7.13 
   4  -3   2  282.78    5.74 
   4  -3   2  281.02    5.96 
   4  -3   2  287.39    7.10 
  -4  -3  -2  291.24    7.26 
   4   3   2  292.42    6.50 
  -4   3  -2  276.10    6.86 
  -4   3  -2  277.99    6.37 
  -4   3  -2  292.06    5.64 
   4   3   2  284.11    6.72 
   4   3   2  294.64    7.13 
   5  -3   2   68.26    2.10 
  -5  -3  -2   63.28    2.11 
  -5  -3  -2   64.76    3.27 
  -5  -3  -2   66.14    3.45 
   5  -3   2   72.48    3.42 
   5  -3   2   63.56    2.19 
   5  -3   2   66.33    3.00 
   5   3   2   70.40    2.90 
  -5   3  -2   67.64    2.05 
   5   3   2   63.60    3.15 
   5   3   2   65.12    3.29 
  -5   3  -2   68.92    3.35 
  -5   3  -2   70.39    3.00 
  -6  -3  -2  587.23   10.87 
   6  -3   2  604.38   11.18 
  -6  -3  -2  598.37   13.04 
   6  -3   2  596.44   11.18 
   6  -3   2  608.19   13.02 
  -6  -3  -2  613.47   12.93 
   6   3   2  608.48   12.39 
   6   3   2  613.13   12.88 
  -6   3  -2  593.99   12.18 
  -6   3  -2  604.27   11.06 
  -6   3  -2  594.50   12.69 
   6   3   2  590.94   11.95 
   7  -3   2   16.23    1.43 
  -7  -3  -2   13.74    2.26 
   7  -3   2   18.65    2.82 
   7  -3   2   17.22    1.44 
  -7  -3  -2   14.45    2.32 
   7   3   2   20.34    2.39 
   7   3   2   12.52    2.26 
   7   3   2   20.31    2.73 
  -7   3  -2   20.31    2.63 
  -7   3  -2   18.53    2.77 
   7   3   2   12.55    2.18 
  -7   3  -2   14.53    1.53 
   8  -3   2   80.22    4.35 
  -8  -3  -2   77.51    4.28 
   8  -3   2   85.63    2.54 
   8  -3   2   83.05    2.70 
  -8  -3  -2   83.82    4.24 
  -8   3  -2   83.39    4.26 
   8   3   2   89.23    3.49 
   8   3   2   89.16    4.28 
   8   3   2   87.59    4.33 
  -8   3  -2   90.88    4.10 
  -8   3  -2   82.71    2.85 
   8   3   2   81.46    3.83 
  -9  -3  -2  114.88    5.19 
  -9  -3  -2  110.61    5.26 
   9  -3   2  111.64    5.23 
   9  -3   2  116.04    3.07 
   9  -3   2  102.40    3.32 
   9   3   2  117.15    4.45 
   9   3   2  111.48    4.99 
   9   3   2  120.93    4.66 
  -9   3  -2  116.33    3.52 
  -9   3  -2  116.56    4.58 
  10  -3   2    3.14    1.20 
  10  -3   2   -2.40    2.38 
 -10  -3  -2   -2.95    2.00 
 -10  -3  -2   -1.08    2.14 
  10  -3   2   -0.18    0.97 
 -10   3  -2    0.80    1.38 
 -10   3  -2    3.18    2.45 
  10   3   2   -2.13    2.23 
  10   3   2   -0.62    1.88 
  11  -3   2    2.69    1.32 
  11  -3   2    1.75    2.79 
 -11  -3  -2    1.89    2.43 
 -11  -3  -2    2.21    2.45 
  11  -3   2    5.16    1.17 
  11   3   2    0.92    2.79 
 -11   3  -2    1.67    2.58 
  11   3   2    5.43    2.13 
 -11   3  -2    3.10    1.56 
  12  -3   2   10.79    2.45 
 -12  -3  -2   14.39    2.97 
  12  -3   2   13.94    3.25 
 -12  -3  -2   17.80    3.01 
 -12   3  -2   16.41    2.09 
  12   3   2   14.22    2.89 
 -12   3  -2   13.44    2.96 
  12   3   2   14.39    2.75 
  13  -3   2   11.35    3.36 
 -13  -3  -2    5.26    2.70 
 -13  -3  -2   11.65    2.86 
 -13   3  -2    6.77    2.92 
 -13   3  -2   10.15    1.99 
  13   3   2    9.91    2.54 
  13   3   2   13.56    2.87 
 -14  -3  -2   77.45    5.19 
 -14  -3  -2   74.60    5.27 
  14  -3   2   78.10    5.60 
  14   3   2   76.76    5.28 
  14   3   2   68.43    4.31 
 -14   3  -2   79.80    5.25 
 -15  -3  -2    6.76    3.05 
  15  -3   2    9.90    3.43 
 -15   3  -2    5.83    3.05 
  15   3   2    3.80    2.77 
  15   3   2    9.70    3.25 
 -16  -3  -2   29.87    4.51 
  16  -3   2   33.27    5.00 
 -16   3  -2   38.05    4.43 
  16   3   2   30.60    4.64 
  16   3   2   32.02    4.38 
 -17  -3  -2   23.26    4.46 
  17  -3   2   20.45    4.36 
 -17   3  -2   24.51    4.21 
  17   3   2   19.03    3.84 
  17   3   2   25.83    4.18 
  18  -3   2   -1.33    3.49 
 -18   3  -2   -1.55    3.49 
  18   3   2    6.94    3.48 
  18   3   2    6.90    3.39 
 -17  -4   2   36.17    5.80 
  17  -4  -2   30.30    5.09 
  17   4  -2   58.42    5.89 
 -17   4   2   40.57    5.01 
  16  -4  -2   36.73    5.53 
 -16  -4   2   34.52    4.87 
  16   4  -2   37.53    5.44 
 -16   4   2   39.95    5.30 
  15  -4  -2   75.43    6.10 
 -15  -4   2   64.68    5.85 
  15   4  -2   68.74    4.38 
 -15   4   2   76.93    5.36 
  15   4  -2   84.17    5.71 
  14  -4  -2   66.95    5.62 
 -14  -4   2   63.63    5.48 
  14   4  -2   58.85    3.98 
 -14   4   2   65.49    5.38 
  14   4  -2   69.19    5.35 
  13  -4  -2    5.22    3.14 
 -13  -4   2    3.54    2.56 
 -13  -4   2    4.37    2.98 
  13   4  -2    6.69    2.25 
 -13   4   2    8.14    2.89 
  13   4  -2    4.54    2.86 
  12  -4  -2   22.20    3.76 
  12  -4  -2   21.63    3.74 
 -12  -4   2   25.63    3.70 
 -12  -4   2   23.94    3.69 
  12   4  -2   24.93    2.96 
 -12   4   2   22.68    2.87 
 -12   4   2   26.11    3.68 
 -12   4   2   24.71    4.08 
 -11  -4   2   32.17    4.02 
  11  -4  -2   31.57    4.26 
  11  -4  -2   21.71    3.35 
 -11  -4   2   31.74    4.10 
  11  -4  -2   34.52    2.68 
 -11   4   2   27.00    2.77 
 -11   4   2   25.06    3.76 
 -11   4   2   26.40    3.62 
  11   4  -2   30.20    3.06 
 -10  -4   2   46.86    4.32 
  10  -4  -2   55.32    4.49 
  10  -4  -2   47.47    2.98 
  10  -4  -2   45.62    4.61 
 -10  -4   2   54.21    4.07 
  10   4  -2   51.23    3.19 
 -10   4   2   48.55    3.14 
 -10   4   2   51.98    4.50 
 -10   4   2   50.28    4.10 
   9  -4  -2  135.39    4.47 
   9  -4  -2  133.37    6.34 
  -9  -4   2  128.16    5.85 
   9  -4  -2  134.11    6.12 
  -9  -4   2  124.48    5.42 
  -9   4   2  130.48    4.36 
  -9   4   2  144.09    6.00 
  -9   4   2  137.54    5.47 
   9   4  -2  127.96    4.77 
   9   4  -2  136.98    4.51 
   8  -4  -2   82.85    4.83 
  -8  -4   2   77.57    4.25 
   8  -4  -2   71.80    4.72 
  -8  -4   2   88.03    4.78 
   8  -4  -2   84.00    3.49 
  -8   4   2   85.87    4.39 
   8   4  -2   83.25    3.30 
  -8   4   2   74.51    3.37 
   8   4  -2   79.30    3.94 
  -8   4   2   89.64    4.92 
  -7  -4   2   35.51    3.54 
   7  -4  -2   37.95    3.70 
  -7  -4   2   39.17    3.26 
   7  -4  -2   37.36    3.74 
   7  -4  -2   37.87    2.56 
  -7   4   2   37.08    3.79 
   7   4  -2   37.20    2.96 
  -7   4   2   36.01    3.34 
   7   4  -2   41.92    2.62 
  -7   4   2   36.43    2.64 
   6  -4  -2  493.10   10.36 
   6  -4  -2  498.05   11.88 
   6  -4  -2  476.38   11.73 
  -6  -4   2  494.05   11.18 
  -6  -4   2  508.23   11.83 
  -6   4   2  496.02   10.15 
   6   4  -2  482.61    9.98 
   6   4  -2  490.59   11.35 
  -6   4   2  504.41   11.23 
  -6   4   2  499.76   11.72 
   6   4  -2  504.08   10.55 
   6   4  -2  495.21    9.50 
  -5  -4   2  934.67   19.12 
  -5  -4   2  972.19   18.87 
   5  -4  -2  912.92   19.28 
   5  -4  -2  961.61   18.12 
   5  -4  -2  957.24   19.46 
  -5   4   2  971.95   19.29 
   5   4  -2  930.81   17.45 
  -5   4   2  939.30   17.73 
   5   4  -2  943.96   17.68 
   5   4  -2  956.27   18.06 
   5   4  -2  971.35   18.97 
  -5   4   2  935.69   18.68 
  -4  -4   2 1749.35   32.14 
   4  -4  -2 1780.02   32.90 
   4  -4  -2 1750.30   32.84 
   4  -4  -2 1740.43   31.65 
  -4  -4   2 1721.69   32.49 
   4   4  -2 1770.08   31.43 
   4   4  -2 1741.43   32.29 
   4   4  -2 1778.50   31.58 
  -4   4   2 1722.25   32.14 
   4   4  -2 1722.99   31.21 
  -4   4   2 1767.40   31.38 
  -4   4   2 1744.07   32.65 
  -3  -4   2  288.60    7.16 
   3  -4  -2  288.64    6.87 
   3  -4  -2  288.63    7.65 
  -3  -4   2  288.17    7.34 
   3  -4  -2  290.87    7.73 
  -3   4   2  289.15    7.28 
  -3   4   2  282.06    7.73 
   3   4  -2  282.93    6.80 
   3   4  -2  292.97    6.55 
  -3   4   2  295.24    6.74 
   3   4  -2  298.38    7.26 
   2  -4  -2  607.22   13.10 
   2  -4  -2  617.17   13.06 
  -2  -4   2  615.19   12.77 
  -2  -4   2  626.17   12.18 
  -2  -4   2  622.61   12.53 
   2   4  -2  615.97   12.27 
  -2   4   2  604.42   12.76 
  -2   4   2  591.32   12.98 
   2   4  -2  622.33   12.62 
  -2   4   2  614.48   12.28 
  -2   4   2  605.29   12.39 
  -1  -4   2   -3.27    0.98 
   1  -4  -2   -0.18    1.77 
   1  -4  -2   -1.78    1.55 
  -1  -4   2    1.07    1.40 
  -1  -4   2    0.58    1.37 
   1   4  -2    0.30    1.24 
   1   4  -2    0.52    1.28 
  -1   4   2   -3.12    1.35 
  -1   4   2    0.09    1.29 
  -1   4   2   -0.76    1.67 
   0  -4  -2  598.58   12.33 
   0  -4  -2  571.27   12.25 
   0   4  -2  605.45   11.87 
   0   4  -2  580.96   11.72 
   0   4   2  594.08   12.16 
   0   4   2  580.86   12.04 
   0   4  -2  584.70   11.75 
   0   4  -2  567.32   11.79 
   0   4   2  580.17   12.30 
  -1  -4  -2  809.06   16.04 
  -1  -4  -2  784.42   16.12 
  -1  -4  -2  802.24   15.93 
   1  -4   2  810.58   15.92 
   1   4   2  838.18   16.14 
   1   4   2  802.71   16.04 
  -1   4  -2  799.35   15.57 
  -1   4  -2  812.85   15.42 
  -1   4  -2  799.18   15.58 
  -1   4  -2  821.71   15.93 
  -1   4  -2  812.78   15.39 
  -2  -4  -2   70.47    3.24 
   2  -4   2   73.66    3.39 
  -2  -4  -2   76.91    3.82 
  -2  -4  -2   72.02    3.08 
  -2   4  -2   73.62    2.79 
  -2   4  -2   72.35    2.81 
  -2   4  -2   76.06    3.09 
  -2   4  -2   74.97    3.16 
   2   4   2   76.64    3.58 
  -2   4  -2   73.20    3.34 
   2   4   2   77.62    3.50 
  -3  -4  -2   11.87    2.06 
  -3  -4  -2   11.17    1.67 
   3  -4   2   13.03    2.11 
  -3  -4  -2   12.19    2.04 
  -3   4  -2   13.03    2.18 
   3   4   2   15.28    2.54 
  -3   4  -2   13.62    2.00 
   3   4   2   16.53    2.14 
  -3   4  -2   12.15    2.33 
  -3   4  -2   13.11    1.65 
   3   4   2   12.86    1.99 
  -3   4  -2   13.83    1.68 
  -4  -4  -2  258.16    7.15 
  -4  -4  -2  253.29    7.22 
   4  -4   2  247.52    5.77 
  -4  -4  -2  249.87    5.97 
   4  -4   2  249.01    6.95 
  -4   4  -2  257.75    5.61 
   4   4   2  247.80    6.90 
   4   4   2  253.83    6.56 
   4   4   2  255.95    6.38 
  -4   4  -2  247.24    6.26 
  -4   4  -2  260.79    7.01 
  -4   4  -2  251.43    5.44 
  -5  -4  -2  130.87    5.09 
   5  -4   2  129.45    3.64 
   5  -4   2  132.87    5.09 
  -5  -4  -2  138.85    5.24 
  -5  -4  -2  131.36    3.76 
   5  -4   2  130.63    3.54 
  -5   4  -2  137.42    5.23 
  -5   4  -2  128.16    3.47 
   5   4   2  132.89    4.53 
  -5   4  -2  130.08    3.38 
   5   4   2  131.68    4.96 
   5   4   2  136.92    4.25 
  -5   4  -2  128.10    4.40 
   6  -4   2  221.99    5.05 
  -6  -4  -2  228.79    7.03 
   6  -4   2  224.09    6.96 
   6  -4   2  214.20    5.02 
  -6  -4  -2  211.28    6.67 
  -6  -4  -2  227.83    5.06 
   6   4   2  218.41    5.81 
   6   4   2  224.41    6.76 
  -6   4  -2  230.62    6.95 
  -6   4  -2  223.47    6.14 
  -6   4  -2  222.39    4.85 
   6   4   2  221.20    6.34 
  -7  -4  -2  189.69    6.55 
   7  -4   2  192.98    6.56 
  -7  -4  -2  187.26    6.31 
   7  -4   2  181.15    4.32 
   7  -4   2  180.80    4.45 
  -7   4  -2  183.96    5.69 
   7   4   2  176.49    5.84 
   7   4   2  187.46    5.44 
  -7   4  -2  186.66    4.32 
  -7   4  -2  186.77    6.26 
   8  -4   2    0.40    1.03 
  -8  -4  -2    4.15    2.22 
   8  -4   2    0.05    0.92 
   8  -4   2    2.93    2.50 
  -8  -4  -2    3.28    2.26 
  -8   4  -2    0.71    1.15 
   8   4   2    1.56    1.69 
   8   4   2    1.65    1.87 
  -8   4  -2   -0.97    2.44 
  -8   4  -2    6.09    2.30 
   8   4   2    0.07    2.28 
   9  -4   2  271.80    8.79 
  -9  -4  -2  293.44    8.74 
   9  -4   2  263.40    5.64 
   9  -4   2  276.58    6.21 
  -9  -4  -2  275.77    8.57 
  -9   4  -2  271.13    7.55 
   9   4   2  288.02    7.43 
   9   4   2  293.87    8.00 
   9   4   2  281.60    8.47 
  -9   4  -2  269.76    6.10 
  -9   4  -2  266.71    8.26 
  10  -4   2   18.77    1.94 
  10  -4   2   19.03    3.47 
 -10  -4  -2   16.74    3.05 
 -10  -4  -2   17.50    3.09 
  10   4   2   16.47    2.60 
  10   4   2   18.41    2.64 
  10   4   2   14.17    3.47 
 -10   4  -2   19.82    3.00 
 -10   4  -2   19.84    2.08 
  11  -4   2   13.35    3.25 
 -11  -4  -2   13.62    3.02 
 -11  -4  -2   14.09    3.29 
  11   4   2   13.19    2.69 
  11   4   2    8.51    2.37 
  11   4   2   13.20    3.07 
 -11   4  -2   13.78    2.15 
 -11   4  -2   10.79    2.59 
  12  -4   2    0.60    2.69 
 -12  -4  -2    3.40    2.83 
 -12  -4  -2    3.46    2.60 
  12   4   2   -0.07    1.99 
 -12   4  -2    1.39    2.57 
  12   4   2    0.17    2.54 
 -13  -4  -2   33.48    4.27 
  13  -4   2   35.25    4.57 
 -13  -4  -2   32.80    4.21 
 -13   4  -2   30.08    4.21 
  13   4   2   35.97    4.83 
  13   4   2   32.33    3.68 
 -14  -4  -2   -1.53    2.87 
  14  -4   2    3.38    3.21 
  14   4   2    4.94    2.95 
  14   4   2    2.15    2.31 
 -14   4  -2    2.73    2.60 
  15  -4   2   15.77    3.95 
 -15  -4  -2   21.22    3.86 
  15   4   2   21.01    3.68 
  15   4   2   22.05    3.38 
 -15   4  -2   12.44    3.21 
 -16  -4  -2   33.23    4.87 
  16  -4   2   19.77    4.34 
  16   4   2   25.18    4.31 
  16   4   2   26.19    4.21 
 -16   4  -2   26.98    4.31 
  17  -4   2   -3.87    3.26 
 -17  -4  -2   -1.39    3.45 
 -17   4  -2   -3.14    2.83 
  17   4   2    1.88    3.62 
  17   4   2   -2.62    2.94 
 -16  -5   2    1.16    3.04 
  16  -5  -2    0.14    3.66 
 -16   5   2    2.39    3.62 
  16   5  -2    6.40    3.65 
  15  -5  -2   -1.42    3.32 
 -15  -5   2   -3.75    2.85 
  15   5  -2    2.46    3.32 
 -15   5   2   -1.59    3.33 
  14  -5  -2   82.52    6.39 
 -14  -5   2   77.82    5.55 
  14   5  -2   84.25    6.14 
 -14   5   2   83.03    5.90 
  13  -5  -2   11.29    3.95 
 -13  -5   2   11.40    2.97 
 -13   5   2    9.22    3.54 
  13   5  -2   14.82    3.67 
  13   5  -2    5.64    2.43 
 -13   5   2   11.29    3.10 
 -12  -5   2   21.38    3.41 
  12  -5  -2   19.76    3.86 
 -12   5   2   18.21    3.76 
  12   5  -2   18.56    3.01 
 -12   5   2   20.16    3.57 
 -11  -5   2    9.07    2.65 
  11  -5  -2    7.99    3.03 
  11  -5  -2    6.07    3.07 
 -11  -5   2    9.09    2.86 
 -11   5   2   11.49    3.39 
  11   5  -2   13.21    2.33 
 -11   5   2    7.45    3.03 
 -10  -5   2   17.48    3.17 
 -10  -5   2   11.16    2.73 
  10  -5  -2   14.51    3.36 
  10  -5  -2   15.61    3.50 
 -10   5   2   14.84    2.45 
 -10   5   2   16.31    3.59 
  10   5  -2   13.65    2.56 
 -10   5   2   16.14    3.21 
  10   5  -2   15.79    2.26 
   9  -5  -2  294.12    9.34 
   9  -5  -2  284.11    9.34 
  -9  -5   2  305.02    8.79 
  -9  -5   2  281.45    9.07 
   9  -5  -2  276.14    7.27 
   9   5  -2  285.13    7.08 
  -9   5   2  285.05    8.96 
   9   5  -2  284.72    7.83 
  -9   5   2  279.37    6.97 
  -9   5   2  291.32    8.61 
   8  -5  -2  126.11    4.45 
   8  -5  -2  116.49    6.21 
  -8  -5   2  126.76    5.93 
  -8  -5   2  127.18    5.45 
   8  -5  -2  122.28    6.21 
  -8   5   2  124.13    5.96 
  -8   5   2  121.88    5.64 
  -8   5   2  121.79    4.21 
   8   5  -2  112.76    4.14 
   8   5  -2  115.58    4.82 
  -7  -5   2  186.90    6.59 
   7  -5  -2  177.95    5.43 
   7  -5  -2  177.88    7.05 
  -7  -5   2  182.65    6.83 
   7  -5  -2  167.31    6.97 
  -7   5   2  180.44    5.15 
  -7   5   2  172.48    6.15 
   7   5  -2  177.99    5.65 
  -7   5   2  169.10    6.72 
   7   5  -2  179.12    5.20 
   6  -5  -2  831.53   18.24 
  -6  -5   2  836.66   17.48 
   6  -5  -2  835.77   18.39 
  -6  -5   2  829.43   17.97 
   6  -5  -2  849.62   16.62 
  -6   5   2  833.46   17.37 
  -6   5   2  846.98   16.15 
   6   5  -2  849.38   16.64 
  -6   5   2  801.52   14.87 
   6   5  -2  820.13   16.09 
  -6   5   2  831.49   17.97 
  -5  -5   2   37.83    3.63 
   5  -5  -2   31.04    2.73 
   5  -5  -2   31.41    3.88 
   5  -5  -2   27.64    4.02 
  -5  -5   2   26.59    3.90 
  -5   5   2   37.75    3.85 
   5   5  -2   33.11    2.60 
   5   5  -2   30.14    3.16 
  -5   5   2   34.55    3.94 
  -5   5   2   32.15    2.66 
  -4  -5   2  665.07   14.76 
   4  -5  -2  668.91   15.01 
   4  -5  -2  662.13   13.75 
   4  -5  -2  664.59   15.14 
  -4  -5   2  648.63   14.17 
   4   5  -2  678.49   13.43 
  -4   5   2  659.90   13.70 
   4   5  -2  660.95   14.35 
  -4   5   2  666.00   14.85 
   4   5  -2  668.36   13.69 
  -4   5   2  687.12   14.48 
  -4   5   2  683.49   13.54 
   3  -5  -2   17.15    2.81 
  -3  -5   2   16.42    2.77 
   3  -5  -2   12.99    2.68 
  -3  -5   2   11.31    2.41 
   3   5  -2   12.09    2.35 
  -3   5   2   13.18    2.04 
  -3   5   2    9.44    1.85 
  -3   5   2   10.68    2.81 
  -3   5   2   13.46    2.69 
   3   5  -2   10.26    1.99 
   2  -5  -2  205.48    6.58 
  -2  -5   2  194.92    6.17 
  -2  -5   2  200.62    5.72 
  -2  -5   2  199.08    5.86 
   2  -5  -2  201.21    6.60 
  -2   5   2  203.18    5.78 
  -2   5   2  199.77    6.22 
  -2   5   2  205.76    5.91 
   2   5  -2  214.45    6.00 
  -2   5   2  203.30    6.55 
   1  -5  -2   24.46    3.11 
  -1  -5   2   22.78    2.74 
  -1  -5   2   26.96    2.75 
   1  -5  -2   25.18    3.11 
   1   5  -2   29.47    2.89 
   1   5  -2   22.77    2.68 
  -1   5   2   22.50    2.73 
   1   5  -2   29.72    2.86 
  -1   5   2   25.47    2.92 
  -1   5   2   21.30    3.29 
   0  -5  -2    7.57    2.18 
   0  -5  -2    8.91    2.06 
   0  -5   2    7.26    2.03 
   0   5  -2    8.23    1.97 
   0   5  -2   10.39    1.78 
   0   5   2   12.06    2.27 
   0   5   2    7.19    2.10 
   0   5   2    8.90    2.02 
   0   5  -2    5.19    1.75 
   0   5  -2    7.03    2.02 
  -1  -5  -2   62.40    3.88 
  -1  -5  -2   61.94    3.56 
  -1  -5  -2   54.62    3.41 
   1  -5   2   57.43    3.69 
  -1   5  -2   52.16    3.13 
  -1   5  -2   62.49    3.38 
   1   5   2   65.92    3.56 
  -1   5  -2   59.90    3.16 
   1   5   2   59.87    3.79 
  -1   5  -2   54.05    3.33 
  -2  -5  -2    0.37    1.78 
  -2  -5  -2    0.85    2.07 
   2  -5   2    3.14    1.90 
  -2  -5  -2    1.41    1.81 
  -2   5  -2    0.09    1.34 
  -2   5  -2   -1.31    1.40 
   2   5   2   -0.08    1.73 
  -2   5  -2   -0.10    1.70 
  -2   5  -2    2.96    2.29 
   2   5   2   -2.15    1.87 
  -3  -5  -2  108.86    4.74 
   3  -5   2  113.93    4.83 
  -3  -5  -2  108.98    4.27 
   3   5   2  112.78    4.73 
   3   5   2  123.34    5.01 
  -3   5  -2  113.27    3.79 
  -3   5  -2  116.19    3.76 
  -3   5  -2  107.73    4.67 
   3   5   2  124.34    4.64 
  -3   5  -2  112.03    4.34 
  -4  -5  -2   57.96    3.11 
  -4  -5  -2   43.94    3.70 
  -4  -5  -2   52.83    4.05 
   4  -5   2   55.59    3.89 
  -4   5  -2   50.40    3.79 
  -4   5  -2   57.88    2.77 
   4   5   2   51.88    3.48 
   4   5   2   53.28    3.89 
   4   5   2   55.61    3.92 
  -4   5  -2   56.58    3.46 
   4   5   2   60.36    3.82 
  -4   5  -2   52.71    2.64 
  -5  -5  -2    4.43    2.29 
  -5  -5  -2    6.70    2.58 
  -5  -5  -2    8.70    1.71 
   5  -5   2    5.36    2.40 
  -5   5  -2    5.49    2.55 
  -5   5  -2    6.22    1.41 
   5   5   2    6.55    2.13 
  -5   5  -2    5.06    2.09 
  -5   5  -2    6.93    1.40 
   5   5   2    6.87    1.99 
  -6  -5  -2  330.29    9.25 
   6  -5   2  322.90    9.18 
  -6  -5  -2  318.14    9.17 
   6   5   2  322.32    8.34 
  -6   5  -2  319.38    9.08 
   6   5   2  316.70    7.89 
  -6   5  -2  319.45    6.80 
  -6   5  -2  328.87    8.24 
  -6   5  -2  309.42    7.00 
  -7  -5  -2   41.89    3.89 
  -7  -5  -2   39.14    4.53 
   7  -5   2   46.32    4.28 
   7   5   2   42.11    3.06 
  -7   5  -2   40.11    2.28 
  -7   5  -2   42.92    2.36 
  -7   5  -2   39.01    3.27 
   7   5   2   46.11    3.47 
  -7   5  -2   44.45    4.59 
   8  -5   2    4.88    2.84 
  -8  -5  -2    5.48    2.56 
   8  -5   2    5.43    1.38 
  -8  -5  -2    8.24    2.63 
  -8   5  -2    7.48    1.37 
   8   5   2    3.37    2.81 
  -8   5  -2    5.68    2.98 
   8   5   2    5.35    2.19 
   8   5   2    5.71    2.43 
  -8   5  -2    8.37    2.59 
   9  -5   2   -0.53    2.69 
  -9  -5  -2   -0.09    2.38 
  -9  -5  -2    3.30    2.41 
   9   5   2    1.03    2.11 
  -9   5  -2   -0.54    1.15 
   9   5   2   -2.15    2.62 
   9   5   2    1.02    2.06 
  -9   5  -2    3.38    2.93 
  -9   5  -2    3.19    2.17 
  10  -5   2   97.47    5.83 
 -10  -5  -2  101.89    5.76 
 -10  -5  -2  105.78    5.89 
 -10   5  -2  105.39    5.13 
  10   5   2  107.35    5.33 
  10   5   2  107.00    6.14 
  10   5   2   93.48    4.57 
 -10   5  -2  108.17    5.70 
 -11  -5  -2    0.15    2.45 
  11  -5   2    6.94    3.15 
 -11  -5  -2    7.90    2.83 
  11   5   2    0.48    2.18 
 -11   5  -2    1.78    2.27 
  11   5   2    8.09    3.06 
  11   5   2    1.53    2.26 
 -12  -5  -2   14.48    3.23 
  12  -5   2   20.90    3.96 
  12   5   2   21.63    3.71 
 -12   5  -2   23.21    3.42 
  12   5   2   19.90    3.22 
  12   5   2   22.36    3.43 
 -13  -5  -2    0.55    2.63 
  13  -5   2   -1.89    2.73 
  13   5   2    3.22    3.07 
 -13   5  -2   -1.15    2.41 
  13   5   2   -0.29    2.33 
  14  -5   2   16.62    4.35 
 -14  -5  -2   16.92    3.89 
  14   5   2   12.85    2.98 
  14   5   2   13.96    3.66 
 -14   5  -2    9.60    3.00 
 -15  -5  -2    8.61    3.31 
  15  -5   2    4.11    3.74 
  15   5   2    7.90    3.61 
 -15   5  -2   -0.97    3.23 
  15   5   2    2.25    2.90 
  16  -5   2    7.75    4.03 
 -16  -5  -2    2.21    3.15 
 -16   5  -2    6.03    3.25 
  16   5   2    1.50    3.03 
  16   5   2    5.40    3.63 
 -15  -6   2   -1.83    3.18 
  15  -6  -2   -3.43    3.60 
  15   6  -2    1.99    3.72 
 -15   6   2   -1.94    3.46 
  14  -6  -2    7.20    4.00 
 -14  -6   2    7.97    3.51 
 -14   6   2    8.41    3.69 
  14   6  -2   11.81    4.17 
 -13  -6   2   -0.82    2.50 
  13  -6  -2    3.10    3.47 
 -13   6   2    0.57    2.89 
 -13   6   2   -0.48    3.41 
  13   6  -2    1.24    3.41 
  12  -6  -2    7.04    3.54 
 -12  -6   2   10.61    3.22 
 -12   6   2    9.80    3.65 
 -12   6   2    6.77    3.26 
 -11  -6   2   11.72    2.95 
  11  -6  -2    9.24    3.53 
 -11   6   2    5.09    3.36 
  11   6  -2    9.82    2.54 
 -11   6   2    8.33    2.95 
  10  -6  -2   21.17    3.94 
 -10  -6   2   15.38    3.27 
 -10  -6   2   17.86    4.08 
  10  -6  -2   11.68    3.28 
 -10   6   2   14.34    3.66 
  10   6  -2   18.55    2.76 
 -10   6   2   13.47    3.21 
  10   6  -2   12.34    2.31 
  -9  -6   2   23.75    3.55 
  -9  -6   2   19.48    3.37 
   9  -6  -2   20.45    3.86 
   9  -6  -2   26.94    4.36 
   9   6  -2   19.00    2.73 
   9   6  -2   24.31    2.94 
  -9   6   2   19.25    3.84 
  -9   6   2   28.85    4.10 
  -8  -6   2  108.34    5.33 
   8  -6  -2  103.57    6.14 
  -8  -6   2  106.47    5.74 
   8  -6  -2  111.86    6.18 
  -8   6   2  105.17    5.19 
   8   6  -2  106.41    4.98 
   8   6  -2  105.57    4.32 
  -8   6   2  108.66    5.94 
  -8   6   2  108.70    4.08 
   7  -6  -2    8.85    3.16 
  -7  -6   2    5.76    2.70 
   7  -6  -2   13.98    3.71 
  -7  -6   2   12.18    2.68 
   7   6  -2   11.93    2.43 
   7   6  -2   14.17    2.26 
  -7   6   2   16.44    3.50 
  -7   6   2   16.40    3.16 
  -7   6   2    9.41    2.00 
   6  -6  -2  485.28   13.04 
  -6  -6   2  484.69   12.10 
  -6  -6   2  470.58   12.36 
   6  -6  -2  486.74   12.87 
   6   6  -2  487.35   10.64 
  -6   6   2  487.43   10.96 
  -6   6   2  500.94   12.83 
  -6   6   2  481.73   10.53 
  -6   6   2  478.66   11.69 
   6   6  -2  484.37   11.10 
  -5  -6   2   26.10    3.61 
   5  -6  -2   19.63    3.53 
   5  -6  -2   24.62    4.03 
  -5  -6   2   28.42    3.68 
   5   6  -2   25.35    2.81 
  -5   6   2   24.22    2.92 
  -5   6   2   32.25    4.03 
  -5   6   2   29.93    4.23 
   5   6  -2   23.77    3.38 
  -5   6   2   28.04    3.02 
  -5   6   2   21.28    2.18 
   4  -6  -2  215.56    7.61 
  -4  -6   2  219.76    7.19 
   4  -6  -2  221.40    8.11 
  -4  -6   2  216.53    6.99 
  -4   6   2  205.27    6.85 
  -4   6   2  204.82    6.05 
  -4   6   2  217.27    6.48 
  -4   6   2  215.54    7.52 
   4   6  -2  214.30    6.43 
   4   6  -2  218.45    6.20 
  -3  -6   2   12.23    2.48 
   3  -6  -2   19.05    3.48 
   3  -6  -2   14.85    3.06 
  -3  -6   2   13.31    2.54 
  -3   6   2   16.09    3.27 
  -3   6   2   16.44    2.42 
  -3   6   2   15.98    2.34 
  -3   6   2   18.20    3.08 
   3   6  -2   14.65    2.42 
   3   6  -2   13.97    2.56 
  -2  -6   2   48.95    3.50 
  -2  -6   2   52.46    3.70 
   2  -6  -2   48.03    4.12 
   2  -6  -2   55.45    4.39 
   2   6  -2   45.64    3.70 
   2   6  -2   51.46    3.95 
  -2   6   2   52.32    3.59 
  -2   6   2   49.19    3.81 
  -2   6   2   47.27    3.47 
  -2   6   2   49.39    4.21 
   1  -6  -2  213.11    7.24 
   1  -6  -2  221.66    7.40 
   1   6  -2  214.78    6.55 
   1   6  -2  220.10    6.71 
  -1   6   2  212.12    6.53 
  -1   6   2  214.65    7.10 
   1   6  -2  207.35    6.57 
  -1   6   2  225.21    6.78 
   0  -6  -2   16.82    3.11 
   0  -6   2   17.06    2.74 
   0  -6  -2   15.80    2.97 
   0   6   2   17.38    2.66 
   0   6  -2   18.99    3.07 
   0   6   2   19.24    3.05 
   0   6  -2   21.52    2.87 
   0   6  -2   14.37    2.31 
   0   6  -2   21.18    3.41 
   0   6   2   19.72    2.87 
   1  -6   2   14.61    2.57 
  -1  -6  -2   16.59    2.83 
  -1  -6  -2   14.00    2.90 
  -1   6  -2   13.02    2.21 
  -1   6  -2   12.77    2.17 
  -1   6  -2    8.82    2.32 
   1   6   2   11.11    2.84 
  -1   6  -2   19.56    3.10 
   1   6   2   15.65    3.30 
   1   6   2   16.07    2.73 
  -2  -6  -2  128.31    5.68 
   2  -6   2  126.51    5.38 
  -2  -6  -2  130.08    5.38 
  -2  -6  -2  131.62    5.22 
  -2   6  -2  128.48    4.63 
  -2   6  -2  125.28    5.01 
  -2   6  -2  128.77    4.57 
  -2   6  -2  131.19    5.64 
   2   6   2  125.86    5.36 
  -3  -6  -2   45.61    3.65 
   3  -6   2   55.14    4.11 
  -3  -6  -2   51.80    4.32 
  -3   6  -2   53.83    3.15 
  -3   6  -2   57.07    4.00 
   3   6   2   58.38    4.00 
  -3   6  -2   55.48    4.52 
  -3   6  -2   54.43    3.15 
   3   6   2   55.47    4.46 
   4  -6   2    3.08    2.74 
  -4  -6  -2    1.43    1.81 
  -4  -6  -2   -0.38    2.18 
  -4   6  -2   -1.54    1.37 
   4   6   2   -0.67    2.14 
   4   6   2    2.90    2.29 
   4   6   2    1.24    2.44 
  -4   6  -2    1.94    2.18 
  -4   6  -2    0.62    1.45 
  -4   6  -2    0.12    2.50 
   5  -6   2   10.20    2.88 
  -5  -6  -2   12.13    3.01 
   5   6   2    9.73    2.61 
  -5   6  -2   11.43    1.77 
  -5   6  -2    9.85    2.45 
   5   6   2    8.42    2.47 
   5   6   2   11.59    2.25 
  -5   6  -2   14.75    2.27 
  -5   6  -2   14.35    3.33 
  -6  -6  -2   99.83    5.35 
  -6  -6  -2   96.33    5.19 
   6  -6   2  100.38    5.85 
   6   6   2   90.34    4.85 
   6   6   2   92.24    4.46 
  -6   6  -2   92.96    4.59 
  -6   6  -2  107.58    5.74 
  -6   6  -2   97.25    3.34 
   6   6   2   92.23    5.28 
  -7  -6  -2  160.24    6.83 
  -7  -6  -2  157.83    6.69 
   7  -6   2  157.19    6.89 
   7   6   2  164.80    5.66 
  -7   6  -2  158.44    6.54 
   7   6   2  166.95    5.93 
  -7   6  -2  159.28    5.82 
   7   6   2  160.30    6.69 
  -8  -6  -2    8.11    2.78 
  -8  -6  -2   10.78    2.88 
   8  -6   2   14.97    3.43 
   8   6   2   10.35    3.37 
  -8   6  -2   10.91    3.28 
   8   6   2    9.30    2.61 
  -8   6  -2    8.72    2.68 
   8   6   2   10.88    2.24 
   9  -6   2   82.34    5.72 
  -9  -6  -2   84.79    5.28 
  -9  -6  -2   91.73    5.61 
   9   6   2   96.50    5.71 
  -9   6  -2   83.33    4.78 
   9   6   2   83.90    4.12 
   9   6   2   84.88    4.66 
  -9   6  -2   80.18    5.32 
  10  -6   2    4.42    3.30 
 -10  -6  -2    3.00    2.55 
 -10   6  -2    2.49    3.12 
  10   6   2    0.82    2.96 
  10   6   2    6.55    2.42 
 -10   6  -2    3.23    2.64 
  10   6   2    6.03    2.65 
  11  -6   2   52.77    5.23 
 -11  -6  -2   49.00    5.18 
  11   6   2   49.36    3.83 
 -11   6  -2   55.16    4.17 
 -11   6  -2   49.09    4.90 
  11   6   2   46.71    4.09 
  11   6   2   52.20    5.08 
 -12  -6  -2    2.09    2.60 
  12  -6   2   -2.06    2.98 
 -12   6  -2   -3.17    2.59 
  12   6   2    1.43    2.45 
  12   6   2   -1.22    2.57 
  12   6   2   -4.59    2.78 
 -13  -6  -2   20.66    4.09 
  13  -6   2   23.54    4.45 
  13   6   2   20.21    3.32 
 -13   6  -2   20.86    3.73 
  13   6   2   27.49    4.34 
  14  -6   2    5.74    3.71 
 -14  -6  -2   -3.53    2.67 
 -14   6  -2   -3.21    3.03 
  14   6   2    0.39    3.43 
  14   6   2    0.38    2.88 
  15  -6   2    9.25    4.15 
 -15   6  -2    7.23    3.58 
  15   6   2   14.82    4.61 
  13  -7  -2   -2.01    3.53 
 -13  -7   2    2.36    3.17 
 -13   7   2   -0.08    3.38 
 -13   7   2    5.64    3.96 
  13   7  -2   -2.23    3.69 
  12  -7  -2    7.09    3.86 
 -12  -7   2    3.42    2.84 
 -12   7   2   -3.41    3.11 
  12   7  -2    6.24    4.15 
 -12   7   2    4.24    3.78 
 -11  -7   2    6.60    3.11 
  11  -7  -2    2.93    3.38 
 -11   7   2    5.29    3.24 
 -11   7   2    2.26    3.61 
  11   7  -2    0.86    2.52 
  10  -7  -2   17.49    4.08 
 -10  -7   2   15.78    3.29 
 -10   7   2   15.95    3.56 
  10   7  -2   12.48    2.87 
 -10   7   2   11.33    3.83 
  -9  -7   2    6.08    2.86 
   9  -7  -2    7.12    3.42 
   9   7  -2    2.86    2.34 
  -9   7   2    3.05    3.37 
  -9   7   2    4.39    3.06 
   8  -7  -2   12.48    3.60 
  -8  -7   2    8.95    3.67 
   8  -7  -2    6.11    3.19 
  -8  -7   2   24.45    4.15 
  -8   7   2   11.84    3.24 
   8   7  -2   15.09    2.63 
  -8   7   2   13.51    3.85 
   8   7  -2   16.19    2.64 
  -7  -7   2   34.89    4.72 
  -7  -7   2   32.90    3.83 
   7  -7  -2   32.78    4.67 
   7  -7  -2   27.19    4.11 
   7   7  -2   22.99    2.93 
  -7   7   2   36.95    5.27 
   7   7  -2   36.19    3.67 
  -7   7   2   32.99    4.23 
  -6  -7   2   91.85    5.32 
  -6  -7   2   80.52    5.24 
   6  -7  -2   81.64    5.99 
   6  -7  -2   79.09    5.72 
  -6   7   2   90.82    4.80 
   6   7  -2   76.83    4.18 
  -6   7   2   82.07    5.17 
  -6   7   2   88.63    5.77 
   6   7  -2   84.02    4.52 
   5  -7  -2   13.56    3.50 
   5  -7  -2   10.61    3.40 
  -5  -7   2   15.22    3.08 
  -5  -7   2   11.13    2.79 
  -5   7   2   20.08    3.82 
   5   7  -2   16.92    2.57 
  -5   7   2   18.09    3.31 
   5   7  -2   15.98    2.62 
   5   7  -2   26.60    3.79 
  -5   7   2   19.33    3.01 
   4  -7  -2   86.99    5.70 
  -4  -7   2   98.40    5.15 
   4  -7  -2   96.00    5.71 
  -4   7   2   92.46    4.23 
  -4   7   2   93.97    5.59 
   4   7  -2   86.37    4.57 
  -4   7   2   87.67    3.69 
   4   7  -2   80.79    4.24 
  -4   7   2   94.13    5.28 
   4   7  -2   89.51    4.97 
  -3  -7   2    5.03    2.32 
   3  -7  -2    1.17    2.55 
   3  -7  -2    6.51    2.80 
   3   7  -2    4.45    2.19 
  -3   7   2    5.09    2.71 
   3   7  -2    4.29    2.36 
  -3   7   2    4.82    2.08 
  -3   7   2    2.47    2.93 
   2  -7  -2    6.39    2.95 
   2  -7  -2    4.28    2.69 
  -2  -7   2    2.68    2.18 
  -2   7   2    2.92    2.07 
   2   7  -2    3.96    2.21 
  -2   7   2    0.26    3.12 
  -2   7   2    3.07    2.56 
   2   7  -2    2.15    2.27 
   1  -7  -2   26.13    3.69 
   1  -7  -2   33.45    4.00 
   1   7  -2   34.31    3.43 
  -1   7   2   32.48    4.00 
  -1   7   2   39.22    3.59 
  -1   7   2   39.88    4.13 
   1   7  -2   35.22    3.57 
   1   7  -2   38.71    3.62 
   0  -7  -2   16.69    2.93 
   0  -7   2   15.46    2.83 
   0  -7  -2   21.11    3.36 
   0   7   2   23.85    3.45 
   0   7  -2   17.49    3.11 
   0   7  -2   13.45    2.50 
   0   7   2   14.55    2.81 
   0   7  -2   14.75    2.62 
  -1  -7  -2    6.84    2.82 
   1  -7   2    8.63    2.49 
  -1  -7  -2    7.82    2.57 
  -1   7  -2   12.11    2.29 
  -1   7  -2   14.49    2.52 
   1   7   2   13.21    2.74 
  -1   7  -2    7.58    2.93 
  -1   7  -2   11.20    2.27 
   1   7   2   10.00    2.63 
   2  -7   2   22.83    3.46 
  -2  -7  -2   22.14    3.13 
  -2  -7  -2   18.14    3.28 
   2   7   2   24.62    3.96 
  -2   7  -2   20.80    2.69 
  -2   7  -2   21.00    3.22 
   2   7   2   29.05    3.81 
  -2   7  -2   20.00    2.87 
   2   7   2   22.46    3.35 
  -2   7  -2   25.12    3.51 
   3  -7   2    3.84    2.46 
  -3  -7  -2    1.77    2.59 
  -3   7  -2    7.67    2.80 
   3   7   2    2.90    2.26 
  -3   7  -2    6.95    2.42 
  -3   7  -2    1.39    1.75 
   3   7   2    4.23    2.53 
   4  -7   2   15.25    3.35 
  -4  -7  -2   13.93    3.05 
   4   7   2   11.85    3.04 
   4   7   2   13.15    2.77 
  -4   7  -2   12.35    2.47 
  -4   7  -2   17.19    2.56 
  -4   7  -2   15.55    3.53 
   4   7   2   11.53    2.77 
  -5  -7  -2    5.79    2.89 
   5  -7   2    5.14    3.00 
   5   7   2    6.15    2.74 
   5   7   2    3.81    2.46 
  -5   7  -2    2.49    2.75 
   5   7   2    5.99    2.50 
  -5   7  -2    6.72    2.39 
  -6  -7  -2   28.77    4.32 
   6  -7   2   20.90    3.66 
  -6   7  -2   19.93    3.96 
   6   7   2   25.21    3.44 
   6   7   2   15.96    3.35 
   6   7   2   24.38    3.90 
   6   7   2   17.69    2.95 
  -6   7  -2   18.64    2.90 
  -7  -7  -2    3.34    2.82 
   7  -7   2    4.23    3.30 
   7   7   2    4.32    2.96 
   7   7   2   -0.22    2.35 
   7   7   2   -3.59    2.67 
   7   7   2   -0.74    2.24 
  -7   7  -2    2.35    3.31 
  -7   7  -2    1.99    2.47 
  -8  -7  -2   20.12    3.49 
   8  -7   2   20.33    4.18 
   8   7   2   18.40    2.94 
  -8   7  -2   17.19    3.68 
  -8   7  -2   15.53    2.94 
   8   7   2   22.12    3.86 
   8   7   2   15.57    3.06 
   9  -7   2   -1.28    2.82 
  -9  -7  -2   -0.18    2.44 
  -9   7  -2    0.71    3.04 
   9   7   2    3.92    3.17 
  -9   7  -2    2.55    2.58 
   9   7   2   -2.02    2.43 
   9   7   2    4.43    2.52 
  10  -7   2   15.88    3.91 
 -10  -7  -2   23.30    3.99 
 -10   7  -2   17.31    3.91 
  10   7   2   20.27    3.16 
  10   7   2   16.52    3.12 
 -10   7  -2   23.55    3.45 
  10   7   2   17.76    3.87 
 -11  -7  -2   -0.95    2.69 
  11  -7   2    5.24    3.76 
 -11   7  -2    4.09    2.87 
  11   7   2    0.56    3.28 
 -11   7  -2    3.04    3.88 
  11   7   2    0.84    2.59 
  11   7   2    3.93    2.57 
  12  -7   2   36.32    5.74 
 -12  -7  -2   30.27    4.68 
 -12   7  -2   38.81    4.19 
  12   7   2   42.62    5.46 
  12   7   2   35.28    4.73 
  13  -7   2    6.71    4.07 
 -13  -7  -2   -2.84    2.95 
  13   7   2    3.11    3.67 
  13   7   2    2.54    2.70 
 -13   7  -2    6.13    3.38 
 -11  -8   2   10.11    3.22 
  11  -8  -2    4.24    3.76 
  11   8  -2   12.06    4.22 
 -11   8   2    8.50    4.04 
 -11   8   2    4.25    3.33 
  10  -8  -2    3.92    3.58 
 -10  -8   2    1.14    3.06 
 -10   8   2    0.42    4.09 
 -10   8   2    0.19    3.16 
  -9  -8   2   10.97    3.43 
   9  -8  -2    8.75    3.78 
  -9   8   2    8.81    3.44 
  -9   8   2   13.12    4.06 
   8  -8  -2    5.52    3.94 
  -8  -8   2    5.86    3.17 
  -8   8   2    9.91    3.82 
   8   8  -2    8.39    4.17 
  -8   8   2    6.11    3.21 
   7  -8  -2    2.25    3.62 
  -7  -8   2   -2.73    2.72 
   7   8  -2    2.52    2.35 
  -7   8   2   12.02    3.29 
  -7   8   2    4.24    3.81 
   6  -8  -2   10.54    3.57 
  -6  -8   2    1.52    2.80 
  -6   8   2    0.42    2.83 
   6   8  -2    3.22    2.30 
  -6   8   2    9.67    4.01 
  -5  -8   2   43.07    4.53 
   5  -8  -2   49.25    5.25 
   5   8  -2   42.68    4.00 
   5   8  -2   47.44    4.52 
   5   8  -2   48.48    4.09 
  -5   8   2   54.98    5.78 
  -5   8   2   50.93    4.75 
  -4  -8   2   21.38    3.45 
   4  -8  -2   23.18    4.30 
   4   8  -2   22.47    3.55 
  -4   8   2   25.98    4.23 
   4   8  -2   25.43    3.48 
   4   8  -2   26.35    4.15 
   4   8  -2   21.66    3.66 
  -4   8   2   32.52    4.62 
   3  -8  -2   52.86    4.95 
   3   8  -2   47.76    4.15 
   3   8  -2   50.66    4.61 
  -3   8   2   55.32    4.78 
   3   8  -2   58.63    4.62 
   3   8  -2   59.75    4.51 
  -3   8   2   54.57    4.58 
  -3   8   2   54.55    5.00 
   3   8  -2   59.22    4.27 
   2  -8  -2   37.94    4.89 
  -2  -8   2   35.24    3.84 
   2   8  -2   36.26    3.93 
   2   8  -2   46.51    4.19 
  -2   8   2   38.11    3.75 
  -2   8   2   49.34    5.19 
  -2   8   2   33.29    4.43 
   2   8  -2   46.25    4.26 
  -2   8   2   37.36    3.35 
   2   8  -2   44.12    4.25 
   1  -8  -2    8.12    2.95 
  -1  -8   2    1.88    1.83 
  -1   8   2   12.48    3.19 
   1   8  -2    4.74    2.37 
  -1   8   2   11.02    3.27 
   1   8  -2   11.18    2.79 
  -1   8   2   10.04    2.42 
  -1   8   2    8.79    2.61 
   1   8  -2   13.55    2.86 
   0  -8  -2   54.44    4.58 
   0  -8   2   52.92    4.53 
   0   8   2   56.10    4.08 
   0   8  -2   50.65    4.56 
   0   8   2   56.12    4.83 
   0   8   2   51.68    4.29 
   0   8   2   43.94    4.50 
   0   8  -2   49.83    4.15 
   0   8  -2   56.14    4.38 
   1  -8   2    2.41    2.41 
  -1  -8  -2    3.04    2.54 
  -1   8  -2    1.71    2.38 
   1   8   2    8.02    2.55 
   1   8   2    4.90    2.63 
  -1   8  -2    5.40    2.73 
  -1   8  -2    4.94    2.48 
   1   8   2   -0.50    2.52 
   2  -8   2   28.71    3.85 
   2   8   2   29.66    4.17 
  -2   8  -2   31.97    3.68 
  -2   8  -2   26.27    3.92 
   2   8   2   29.42    4.28 
   2   8   2   23.17    3.52 
   2   8   2   25.11    3.58 
   3  -8   2    2.47    2.91 
  -3   8  -2    0.41    2.33 
  -3   8  -2    1.93    3.11 
   3   8   2    5.41    2.95 
   3   8   2    0.16    2.63 
   3   8   2    0.97    2.31 
   3   8   2    0.92    2.69 
  -4  -8  -2    7.62    3.08 
   4  -8   2    6.36    2.96 
  -4   8  -2    0.90    3.12 
  -4   8  -2    4.21    2.49 
   4   8   2    6.60    2.81 
   4   8   2    4.25    2.77 
   4   8   2    5.82    3.08 
   4   8   2    2.65    2.96 
   4   8   2    4.04    2.57 
  -5  -8  -2   13.23    3.33 
   5  -8   2    8.74    3.21 
  -5   8  -2   13.89    2.87 
  -5   8  -2   10.01    3.58 
   5   8   2    8.06    2.83 
   5   8   2   10.41    3.34 
   5   8   2    6.45    2.77 
   6  -8   2    1.33    2.87 
  -6  -8  -2    2.88    2.65 
   6   8   2   -0.08    2.88 
   6   8   2    0.16    2.17 
  -6   8  -2    5.40    3.17 
  -6   8  -2    6.67    2.68 
   6   8   2    1.09    2.55 
   7  -8   2    2.55    2.94 
  -7  -8  -2    0.37    2.48 
   7   8   2    1.13    2.54 
  -7   8  -2    3.75    3.53 
   7   8   2    0.89    2.48 
   7   8   2    2.05    2.96 
  -7   8  -2    0.28    2.46 
  -8  -8  -2   -0.61    2.61 
   8  -8   2    0.28    3.46 
   8   8   2    0.85    3.07 
   8   8   2   -5.06    2.49 
  -8   8  -2   -0.80    2.54 
   8   8   2    0.81    2.57 
  -8   8  -2   -3.29    3.01 
   9  -8   2    6.79    3.71 
  -9  -8  -2    3.14    2.91 
  -9   8  -2    2.22    3.40 
   9   8   2   -2.89    3.82 
  -9   8  -2    2.43    3.42 
   9   8   2    1.39    3.29 
   9   8   2    3.36    2.84 
  10  -8   2   21.36    4.59 
 -10  -8  -2   25.13    4.22 
 -10   8  -2   19.57    4.35 
  10   8   2   28.84    4.56 
  10   8   2   34.38    5.23 
 -11  -8  -2   -1.42    3.22 
  11  -8   2    0.57    3.63 
  11   8   2    0.27    3.42 
  11   8   2   -0.74    2.90 
 -11   8  -2    0.00    3.51 
   8  -9  -2   27.75    5.40 
  -8   9   2   17.41    3.87 
  -8   9   2   20.44    4.63 
   7  -9  -2    7.32    4.31 
  -7   9   2   12.04    4.61 
  -7   9   2    8.13    3.38 
   6  -9  -2    3.24    4.08 
  -6   9   2   -1.14    3.44 
  -6   9   2    5.64    3.18 
   5  -9  -2    6.65    4.08 
  -5   9   2    8.83    3.84 
  -5   9   2   13.08    3.37 
   4  -9  -2   13.16    3.84 
  -4   9   2   14.42    4.11 
  -4   9   2    6.42    3.23 
   3  -9  -2    6.68    3.83 
  -3   9   2    6.47    2.78 
  -3   9   2   11.97    4.29 
   2  -9  -2   -1.14    3.02 
  -2   9   2    3.76    3.64 
  -2   9   2    6.52    3.13 
   2   9  -2    7.22    3.23 
   2   9  -2   -1.45    2.57 
   1  -9  -2   10.11    3.38 
   1   9  -2    4.56    3.12 
  -1   9   2    5.67    3.46 
  -1   9   2   10.72    3.38 
   0  -9  -2   12.19    3.39 
   0  -9   2    5.32    3.24 
   0   9   2   12.01    3.43 
   0   9  -2   11.46    3.49 
   0   9   2   10.42    2.80 
   0   9   2   12.01    3.92 
   1  -9   2   19.47    3.84 
  -1  -9  -2   23.58    3.93 
   1   9   2   31.73    4.66 
   1   9   2   23.11    3.36 
   1   9   2   26.58    4.10 
  -1   9  -2   30.30    4.35 
   1   9   2   31.01    4.76 
   1   9   2   33.59    5.09 
   2  -9   2   54.89    5.34 
   2   9   2   45.98    4.79 
   2   9   2   39.49    4.83 
   2   9   2   42.14    4.54 
   2   9   2   42.41    5.19 
  -2   9  -2   38.07    4.53 
   3  -9   2    8.47    3.21 
   3   9   2   12.65    3.21 
   3   9   2   16.10    3.45 
   3   9   2   10.11    3.33 
   3   9   2   15.84    3.73 
  -3   9  -2   13.93    3.86 
   4  -9   2   56.99    5.92 
   4   9   2   52.46    5.40 
  -4   9  -2   38.72    5.32 
   4   9   2   31.76    4.49 
   4   9   2   59.64    5.66 
   4   9   2   36.14    4.77 
   5  -9   2   11.01    3.69 
  -5   9  -2   11.31    3.64 
   5   9   2   11.91    3.40 
   5   9   2   13.22    3.83 
   5   9   2   14.10    3.60 
   5   9   2    6.36    3.08 
  -6  -9  -2   12.81    3.44 
   6  -9   2   17.34    4.07 
   6   9   2   18.25    4.04 
  -6   9  -2    8.40    3.68 
   6   9   2   13.16    3.43 
   6   9   2   17.55    3.77 
   6   9   2   11.79    3.59 
  -7  -9  -2   21.59    4.27 
   7  -9   2   16.96    4.52 
   7   9   2   17.10    4.20 
  -7   9  -2   12.62    3.91 
   7   9   2    7.88    3.21 
   8  -9   2   11.54    3.98 
  -8  -9  -2    6.78    3.83 
  -8   9  -2    7.44    3.76 
   8   9   2    4.31    3.47 
   8   9   2    1.32    3.09 
  19   0  -3   -2.33    2.96 
  18   0  -3    8.22    3.36 
 -18   0   3    1.93    2.92 
 -17   0   3   -0.94    2.25 
  17   0  -3    1.67    2.95 
 -17   0   3   -3.30    2.40 
  16   0  -3   -0.25    1.87 
 -16   0   3    1.42    2.67 
 -16   0   3   -2.95    2.36 
  16   0  -3   -1.96    2.30 
 -15   0   3   -1.56    2.34 
 -15   0   3   -0.60    2.50 
  15   0  -3   -1.42    2.44 
  15   0  -3    2.12    1.86 
 -14   0   3    1.10    2.17 
 -14   0   3   -0.78    2.50 
  14   0  -3    1.37    2.80 
  14   0  -3   -1.60    1.82 
  13   0  -3   -1.75    2.24 
  13   0  -3    1.33    1.71 
 -13   0   3    0.73    2.43 
 -13   0   3    4.41    2.46 
  12   0  -3    0.62    2.20 
  12   0  -3   -2.97    1.76 
 -12   0   3    1.64    2.43 
 -12   0   3    0.64    2.38 
 -11   0   3   -0.64    1.88 
  11   0  -3   -1.19    1.43 
 -11   0   3    1.59    2.17 
  11   0  -3    0.92    2.00 
  11   0  -3   -0.50    1.93 
  11   0  -3   -1.07    1.47 
 -10   0   3    1.85    1.81 
 -10   0   3   -0.13    1.91 
  10   0  -3    0.35    1.73 
  10   0  -3   -1.02    1.25 
  10   0  -3   -0.25    1.74 
  10   0  -3    0.48    1.38 
   9   0  -3   -2.28    1.12 
   9   0  -3    0.01    1.54 
   9   0  -3    0.15    1.39 
  -9   0   3   -0.44    1.56 
  -9   0   3    1.90    1.81 
   8   0  -3   -1.07    1.28 
  -8   0   3    1.97    1.40 
  -8   0   3    1.35    1.53 
   8   0  -3   -0.50    1.00 
   8   0  -3   -0.89    1.42 
   7   0  -3    0.18    1.21 
   7   0  -3    1.47    0.93 
  -7   0   3    1.51    1.59 
   7   0  -3   -0.52    1.18 
  -7   0   3    0.07    1.30 
  -6   0   3   -0.48    1.15 
   6   0  -3    1.88    1.04 
   6   0  -3    0.21    0.80 
   6   0  -3    0.35    1.17 
   6   0  -3    0.24    1.15 
  -6   0   3    0.71    1.26 
  -5   0   3    0.57    1.32 
   5   0  -3    0.93    1.12 
   5   0  -3   -0.52    0.76 
   5   0  -3   -0.13    0.95 
  -5   0   3    0.17    1.21 
   5   0  -3    1.98    1.05 
   4   0  -3    0.57    0.75 
   4   0  -3    0.21    0.96 
  -4   0   3    0.31    0.95 
   4   0  -3   -1.07    0.98 
   4   0  -3    0.42    1.10 
   4   0  -3   -0.06    0.99 
  -4   0   3    0.88    1.07 
  -4   0   3    1.35    1.03 
  -3   0   3    0.28    0.72 
   3   0  -3   -0.38    0.81 
   3   0  -3    0.24    0.85 
   3   0  -3    1.67    0.83 
   3   0  -3    1.38    0.76 
  -3   0   3    3.20    0.90 
  -3   0   3   -0.04    0.86 
  -3   0   3    0.31    0.88 
   2   0  -3    0.19    0.43 
  -2   0   3    0.33    0.48 
   2   0  -3    0.08    0.48 
   2   0  -3    0.26    0.49 
  -2   0   3    1.66    0.62 
  -2   0   3    0.12    0.42 
   2   0  -3    0.50    0.56 
  -2   0   3    3.28    0.63 
  -2   0   3    0.19    0.41 
   1   0  -3    1.74    0.37 
  -1   0   3    2.36    0.37 
   1   0  -3    1.63    0.30 
  -1   0   3    2.54    0.36 
  -1   0   3    2.95    0.48 
  -1   0   3    2.26    0.37 
   0   0   3    0.55    0.20 
   0   0   3    0.81    0.26 
   0   0  -3    1.77    0.28 
   0   0  -3    0.55    0.25 
   0   0  -3    0.87    0.25 
   0   0   3    0.51    0.24 
   0   0   3    1.15    0.29 
   1   0   3    0.34    0.22 
   1   0   3    2.25    0.38 
  -1   0  -3    0.62    0.30 
  -1   0  -3    1.24    0.31 
  -1   0  -3    0.97    0.33 
  -1   0  -3    0.15    0.25 
  -1   0  -3    1.43    0.38 
   1   0   3   -0.05    0.11 
   1   0   3    0.32    0.28 
   1   0   3    0.33    0.28 
   2   0   3    0.54    0.41 
  -2   0  -3    1.48    0.53 
  -2   0  -3    1.26    0.56 
   2   0   3    3.37    0.55 
  -2   0  -3    2.05    0.50 
   2   0   3    1.23    0.51 
   2   0   3    0.92    0.55 
   2   0   3    1.31    0.45 
  -3   0  -3    1.89    0.77 
   3   0   3    1.59    0.86 
   3   0   3    0.84    0.77 
  -3   0  -3    1.83    0.77 
  -3   0  -3    1.97    0.84 
   3   0   3    0.55    0.64 
   3   0   3    6.51    1.01 
   3   0   3    3.23    0.83 
  -4   0  -3   -0.31    0.93 
   4   0   3    0.77    0.94 
  -4   0  -3   -0.13    0.84 
  -4   0  -3    0.03    0.90 
   4   0   3    1.78    1.04 
   4   0   3   -0.97    0.94 
   4   0   3    1.19    0.61 
   5   0   3   -0.30    0.96 
  -5   0  -3    0.33    1.08 
  -5   0  -3    1.66    0.99 
   5   0   3   -0.79    0.85 
   5   0   3   -0.57    0.46 
   5   0   3   -0.01    0.87 
   6   0   3    0.19    0.98 
   6   0   3    0.08    1.19 
   6   0   3   -0.35    0.32 
  -6   0  -3   -0.84    0.79 
  -6   0  -3   -0.56    1.13 
   6   0   3    2.58    1.25 
  -6   0  -3   -1.34    0.96 
  -7   0  -3   -0.91    1.35 
   7   0   3    0.62    1.36 
   7   0   3   -0.50    1.02 
  -7   0  -3   -0.43    0.90 
  -7   0  -3    1.09    1.30 
   7   0   3   -0.55    0.50 
  -8   0  -3   -0.81    1.32 
   8   0   3   -1.29    1.21 
   8   0   3   -1.52    0.89 
  -8   0  -3    0.54    1.03 
  -8   0  -3   -0.05    1.44 
   8   0   3    1.50    1.52 
   9   0   3   -0.38    1.38 
  -9   0  -3    1.21    1.57 
   9   0   3   -1.81    1.26 
  -9   0  -3   -2.54    1.60 
   9   0   3    0.31    1.74 
 -10   0  -3    1.06    1.70 
  10   0   3   -1.42    1.85 
  10   0   3   -0.10    1.50 
  10   0   3   -1.67    1.44 
 -10   0  -3   -0.09    1.93 
  11   0   3   -0.55    1.43 
  11   0   3   -2.07    2.10 
 -11   0  -3   -1.47    1.90 
  11   0   3    0.91    1.77 
 -11   0  -3    1.83    2.11 
  12   0   3    1.83    1.81 
  12   0   3   -0.30    2.29 
 -12   0  -3    0.41    2.37 
  12   0   3    0.82    1.78 
 -12   0  -3   -1.40    2.02 
 -13   0  -3    1.99    2.42 
  13   0   3   -2.37    2.37 
 -13   0  -3    0.43    2.07 
  13   0   3   -2.53    1.63 
 -14   0  -3    1.23    2.22 
  14   0   3    0.07    1.82 
 -14   0  -3    2.32    2.73 
  14   0   3    2.40    2.60 
  15   0   3    5.62    2.14 
  15   0   3   -1.35    2.60 
 -15   0  -3    1.90    2.47 
 -15   0  -3   -1.78    2.07 
  16   0   3    0.90    2.00 
  16   0   3    3.92    2.91 
 -16   0  -3   -2.30    2.23 
 -16   0  -3    2.53    2.62 
 -17   0  -3    0.51    2.44 
 -17   0  -3   -2.64    2.53 
  17   0   3    3.30    2.96 
  17   0   3   -0.20    1.92 
  18   0   3    2.77    3.68 
 -18   0  -3   -1.92    3.13 
  19   0   3    4.27    3.93 
  19  -1  -3    2.56    3.68 
  19   1  -3   -0.80    3.26 
 -18  -1   3    9.37    3.23 
  18  -1  -3    5.91    3.28 
 -18   1   3    5.59    3.33 
  18   1  -3    6.64    3.28 
 -17  -1   3    2.29    2.77 
  17  -1  -3    1.93    3.28 
 -17   1   3    2.84    2.58 
  17   1  -3    2.45    2.58 
  17   1  -3    7.22    2.34 
 -17   1   3    1.05    2.84 
  16  -1  -3   36.27    4.95 
 -16  -1   3   37.41    4.66 
 -16  -1   3   36.83    4.88 
  16   1  -3   50.94    3.85 
 -16   1   3   34.32    4.13 
 -16   1   3   27.71    4.17 
  16   1  -3   35.05    4.32 
 -15  -1   3    5.52    2.57 
  15  -1  -3    6.16    3.17 
 -15  -1   3    7.21    2.74 
 -15   1   3    5.78    2.79 
 -15   1   3    6.37    2.29 
  15   1  -3    5.32    2.44 
  15   1  -3    6.46    2.38 
 -14  -1   3    9.27    2.86 
  14  -1  -3   13.71    2.12 
  14  -1  -3    5.92    2.70 
 -14  -1   3   12.55    2.72 
 -14   1   3   11.66    2.78 
 -14   1   3   11.25    2.88 
  14   1  -3   11.89    2.51 
  14   1  -3   12.04    2.81 
  13  -1  -3   51.03    2.69 
  13  -1  -3   47.74    4.10 
 -13  -1   3   50.22    4.63 
 -13  -1   3   53.38    4.10 
 -13   1   3   57.07    4.34 
 -13   1   3   51.27    3.67 
  13   1  -3   48.02    3.87 
  13   1  -3   51.28    3.70 
  12  -1  -3   92.42    4.22 
  12  -1  -3  100.32    3.40 
  12  -1  -3   92.73    4.88 
  12  -1  -3   96.64    4.44 
 -12  -1   3  105.23    5.13 
 -12  -1   3   88.53    4.82 
  12   1  -3  105.46    4.58 
 -12   1   3   99.58    5.36 
 -12   1   3  100.04    4.44 
  12   1  -3   98.52    4.63 
 -11  -1   3   31.39    3.44 
  11  -1  -3   33.83    3.04 
 -11  -1   3   30.69    3.38 
  11  -1  -3   34.33    2.17 
  11  -1  -3   33.37    3.11 
  11  -1  -3   38.26    3.48 
  11   1  -3   33.97    3.25 
 -11   1   3   32.15    3.34 
 -11   1   3   41.95    4.11 
  10  -1  -3   11.98    1.67 
  10  -1  -3   18.65    2.66 
  10  -1  -3   18.61    2.92 
 -10  -1   3   14.45    2.62 
 -10  -1   3   18.04    2.77 
  10  -1  -3   16.49    2.62 
 -10   1   3   20.65    3.08 
 -10   1   3   16.13    2.46 
  10   1  -3   16.31    2.33 
  10   1  -3   20.10    2.77 
   9  -1  -3  288.01    6.88 
  -9  -1   3  277.51    7.40 
   9  -1  -3  278.26    6.00 
   9  -1  -3  283.83    7.03 
  -9  -1   3  289.23    7.57 
   9  -1  -3  284.69    7.55 
   9   1  -3  279.37    7.22 
  -9   1   3  288.75    7.15 
  -9   1   3  281.57    7.44 
   9   1  -3  282.37    6.84 
   9   1  -3  276.68    5.71 
   8  -1  -3   -1.56    0.83 
   8  -1  -3   -0.12    1.32 
   8  -1  -3    0.86    1.59 
  -8  -1   3    0.65    1.58 
  -8  -1   3    0.65    1.71 
   8  -1  -3   -1.70    1.31 
   8   1  -3    0.12    1.41 
  -8   1   3    1.67    1.59 
   8   1  -3   -0.64    0.72 
  -8   1   3    1.84    1.50 
   8   1  -3    0.16    1.32 
   7  -1  -3    7.84    1.34 
  -7  -1   3    7.85    1.66 
   7  -1  -3    7.44    1.07 
  -7  -1   3   12.65    2.03 
   7  -1  -3    6.00    1.50 
   7  -1  -3    6.50    1.66 
   7   1  -3    9.08    1.00 
  -7   1   3    7.14    1.80 
  -7   1   3    7.12    1.72 
  -7   1   3    6.87    1.48 
   7   1  -3    8.95    1.60 
   7   1  -3    9.22    1.39 
   6  -1  -3  414.78    8.80 
   6  -1  -3  410.47    8.62 
   6  -1  -3  404.41    8.36 
  -6  -1   3  406.00    8.85 
  -6  -1   3  391.90    8.62 
   6  -1  -3  409.16    8.77 
   6   1  -3  408.90    8.56 
  -6   1   3  409.06    8.46 
   6   1  -3  399.90    8.66 
   6   1  -3  408.92    7.49 
   6   1  -3  415.51    8.10 
  -6   1   3  393.48    8.67 
  -6   1   3  401.27    8.71 
   5  -1  -3    4.74    1.33 
  -5  -1   3    3.83    1.16 
   5  -1  -3    4.45    1.03 
   5  -1  -3    2.19    1.17 
  -5  -1   3    4.16    0.94 
   5  -1  -3    4.83    0.64 
  -5  -1   3    5.93    1.35 
   5  -1  -3    5.08    1.30 
  -5   1   3    4.82    1.11 
   5   1  -3    4.13    0.59 
  -5   1   3    4.59    1.31 
   5   1  -3    3.72    1.11 
  -5   1   3    4.57    1.18 
  -5   1   3    1.80    1.37 
   5   1  -3    4.90    1.24 
   5   1  -3    5.66    0.98 
  -4  -1   3   45.67    2.03 
   4  -1  -3   43.97    2.21 
   4  -1  -3   47.52    1.25 
   4  -1  -3   46.69    1.98 
  -4  -1   3   45.92    1.81 
   4  -1  -3   43.99    2.28 
  -4  -1   3   47.47    2.36 
   4  -1  -3   42.74    2.23 
  -4   1   3   44.56    2.27 
   4   1  -3   49.50    2.17 
  -4   1   3   54.24    2.22 
  -4   1   3   48.74    2.17 
   4   1  -3   44.72    2.40 
  -4   1   3   44.23    2.28 
  -3  -1   3  737.41   13.34 
  -3  -1   3  721.48   13.59 
   3  -1  -3  729.91   13.37 
   3  -1  -3  720.73   13.63 
  -3  -1   3  711.36   13.03 
   3  -1  -3  731.86   13.63 
   3  -1  -3  725.67   13.55 
  -3  -1   3  727.78   12.78 
   3  -1  -3  750.48   13.69 
   3  -1  -3  730.62   12.60 
   3   1  -3  727.55   13.53 
  -3   1   3  724.53   13.62 
   3   1  -3  722.12   12.81 
  -3   1   3  740.01   13.61 
  -3   1   3  736.55   12.64 
   3   1  -3  717.91   13.26 
  -3   1   3  728.69   13.33 
  -3   1   3  746.11   13.52 
  -2  -1   3 2335.33   40.65 
   2  -1  -3 2298.97   40.89 
  -2  -1   3 2277.34   41.44 
   2  -1  -3 2355.33   40.95 
   2  -1  -3 2412.38   40.96 
   2  -1  -3 2384.73   40.90 
  -2  -1   3 2296.93   40.90 
  -2  -1   3 2367.83   40.83 
   2  -1  -3 2324.20   40.73 
  -2  -1   3 2365.27   40.94 
   2   1  -3 2314.85   40.49 
   2   1  -3 2317.14   40.77 
   2   1  -3 2273.73   40.64 
  -2   1   3 2383.20   40.82 
  -2   1   3 2428.93   40.84 
  -2   1   3 2384.22   40.93 
  -2   1   3 2437.86   41.02 
  -2   1   3 2342.80   40.69 
  -1  -1   3  143.04    2.71 
   1  -1  -3  147.12    3.36 
  -1  -1   3  151.50    2.95 
   1  -1  -3  153.36    2.94 
   1  -1  -3  145.39    3.38 
   1  -1  -3  148.48    3.48 
  -1  -1   3  143.99    3.41 
   1  -1  -3  147.92    3.45 
  -1  -1   3  154.52    3.27 
  -1   1   3  154.05    2.94 
  -1   1   3  152.36    3.35 
   1   1  -3  149.86    3.22 
   1   1  -3  152.86    2.74 
  -1   1   3  152.33    3.50 
   1   1  -3  151.75    2.70 
   1   1  -3  151.48    2.93 
   0  -1   3  300.28    5.49 
   0  -1   3  306.43    5.53 
   0  -1  -3  314.23    6.01 
   0  -1   3  304.19    5.60 
   0  -1  -3  294.37    5.96 
   0  -1   3  305.33    5.90 
   0  -1  -3  308.65    6.06 
   0  -1   3  298.18    5.31 
   0   1  -3  301.27    5.29 
   0   1   3  306.82    5.68 
   0   1   3  299.95    6.03 
   0   1  -3  305.86    5.57 
   0   1  -3  298.61    5.48 
   0   1  -3  304.69    5.47 
   0   1   3  295.55    5.94 
   1  -1   3  183.84    3.26 
  -1  -1  -3  174.39    3.98 
   1  -1   3  176.43    3.35 
  -1  -1  -3  178.94    3.98 
   1   1   3  183.93    4.00 
  -1   1  -3  179.45    3.32 
   1   1   3  181.30    3.87 
  -1   1  -3  182.28    3.24 
   1   1   3  175.91    3.94 
   1   1   3  179.57    3.78 
  -2  -1  -3 6845.73  118.10 
   2  -1   3 6676.27  117.47 
  -2  -1  -3 6616.29  117.91 
   2  -1   3 6618.25  117.27 
   2  -1   3 6713.80  116.31 
   2  -1   3 6562.53  116.63 
  -2   1  -3 6691.29  116.17 
   2   1   3 6690.49  115.03 
   2   1   3 6823.26  117.22 
   2   1   3 6820.58  117.61 
   2   1   3 6373.35  114.89 
   2   1   3 6651.86  115.17 
   3  -1   3   12.28    1.14 
   3  -1   3   12.83    1.44 
   3  -1   3   14.64    0.73 
  -3  -1  -3   12.17    1.60 
  -3  -1  -3   14.32    1.59 
  -3  -1  -3   11.83    1.38 
   3  -1   3   14.54    1.50 
   3   1   3   13.18    1.54 
  -3   1  -3   13.39    0.77 
   3   1   3   13.21    1.45 
   3   1   3   12.07    1.37 
   3   1   3   11.57    1.46 
  -3   1  -3   13.09    1.26 
   3   1   3   13.14    1.45 
  -4  -1  -3    2.43    0.94 
   4  -1   3    1.83    0.59 
  -4  -1  -3    1.39    1.19 
  -4  -1  -3    0.03    1.09 
   4  -1   3    2.36    0.97 
   4  -1   3    2.26    0.81 
   4  -1   3    0.89    0.85 
   4   1   3    0.50    1.10 
   4   1   3    2.46    1.08 
  -4   1  -3    1.19    0.98 
   4   1   3    1.92    1.04 
   4   1   3    0.87    1.04 
   4   1   3    0.90    1.03 
  -4   1  -3    1.85    0.95 
  -4   1  -3    2.25    0.66 
   5  -1   3   88.07    2.43 
   5  -1   3   85.31    2.30 
  -5  -1  -3   84.61    3.23 
   5  -1   3   87.40    2.78 
  -5  -1  -3   90.91    3.13 
   5  -1   3   86.88    3.07 
  -5   1  -3   89.92    2.98 
   5   1   3   87.54    3.00 
   5   1   3   84.42    2.96 
   5   1   3   90.20    2.99 
   5   1   3   88.64    2.87 
  -5   1  -3   89.25    2.42 
  -5   1  -3   93.92    2.99 
   5   1   3   88.56    3.02 
  -6  -1  -3   38.55    2.37 
   6  -1   3   39.78    1.70 
   6  -1   3   38.60    2.12 
  -6  -1  -3   35.60    2.39 
   6  -1   3   39.35    2.37 
   6  -1   3   41.15    1.72 
  -6   1  -3   37.61    1.82 
   6   1   3   39.65    2.30 
   6   1   3   42.51    2.29 
   6   1   3   35.13    2.13 
   6   1   3   35.96    2.19 
  -6   1  -3   40.90    2.41 
   6   1   3   36.48    2.31 
  -7  -1  -3  149.75    3.35 
  -7  -1  -3  149.10    4.54 
   7  -1   3  143.17    3.69 
   7  -1   3  143.03    3.68 
  -7  -1  -3  148.63    4.64 
   7  -1   3  143.08    4.51 
  -7   1  -3  144.52    3.87 
   7   1   3  145.93    4.30 
   7   1   3  141.10    4.25 
  -7   1  -3  142.81    4.32 
   7   1   3  145.02    4.38 
  -8  -1  -3   18.04    2.34 
   8  -1   3   12.38    1.95 
   8  -1   3   17.24    1.60 
   8  -1   3   16.79    1.76 
  -8  -1  -3   21.97    2.50 
  -8  -1  -3   16.43    1.33 
   8   1   3   14.48    2.09 
  -8   1  -3   18.23    1.87 
   8   1   3   19.95    2.24 
   8   1   3   16.09    2.14 
  -8   1  -3   17.02    2.23 
   9  -1   3  128.13    4.78 
  -9  -1  -3  135.51    4.92 
  -9  -1  -3  129.56    3.30 
   9  -1   3  130.93    3.84 
  -9  -1  -3  132.17    4.90 
   9  -1   3  135.66    3.73 
  -9   1  -3  125.68    4.59 
   9   1   3  118.16    4.26 
   9   1   3  138.92    4.69 
  -9   1  -3  133.77    4.22 
   9   1   3  124.72    4.46 
 -10  -1  -3    8.41    2.28 
 -10  -1  -3    7.27    2.30 
  10  -1   3    5.78    2.24 
  10  -1   3    5.06    1.55 
 -10  -1  -3    5.65    1.12 
  10  -1   3   10.09    1.58 
  10   1   3    5.79    1.97 
 -10   1  -3    6.28    1.70 
  10   1   3    2.96    2.04 
  10   1   3    6.79    2.12 
 -10   1  -3    9.94    2.25 
  11  -1   3   76.67    3.36 
  11  -1   3   75.53    4.42 
 -11  -1  -3   76.55    2.62 
  11  -1   3   78.33    3.14 
 -11  -1  -3   74.72    4.43 
 -11  -1  -3   84.78    4.27 
  11   1   3   86.22    4.21 
  11   1   3   79.77    4.11 
  11   1   3   74.74    4.17 
 -11   1  -3   86.87    4.74 
 -11   1  -3   80.42    3.76 
  12  -1   3   23.21    3.61 
  12  -1   3   20.24    2.53 
  12  -1   3   20.60    2.63 
 -12  -1  -3   32.89    3.50 
 -12  -1  -3   23.33    3.62 
  12   1   3   26.93    3.44 
 -12   1  -3   19.29    3.00 
  12   1   3   26.03    3.10 
 -12   1  -3   22.46    3.53 
 -13  -1  -3   66.13    4.67 
  13  -1   3   60.30    3.41 
 -13  -1  -3   54.81    4.43 
  13  -1   3   56.86    3.02 
  13  -1   3   72.21    5.06 
  13   1   3   61.65    4.08 
 -13   1  -3   55.67    3.76 
 -13   1  -3   62.14    4.38 
  13   1   3   60.95    4.20 
 -14  -1  -3   13.30    3.06 
  14  -1   3   19.38    2.54 
  14  -1   3   19.66    3.35 
 -14  -1  -3   16.96    3.05 
 -14   1  -3   15.75    2.64 
  14   1   3   15.84    2.94 
  14   1   3   18.64    2.90 
 -14   1  -3   17.22    3.07 
  15  -1   3   -4.85    2.48 
 -15  -1  -3    2.32    2.95 
 -15  -1  -3    1.63    2.46 
  15  -1   3    0.10    1.62 
 -15   1  -3   -0.45    1.96 
 -15   1  -3   -2.01    2.41 
  15   1   3    0.02    1.89 
  15   1   3    1.24    2.52 
  16  -1   3    9.52    3.26 
 -16  -1  -3    7.37    2.95 
 -16  -1  -3    8.07    3.14 
  16   1   3    5.83    2.27 
  16   1   3    7.31    3.29 
 -16   1  -3    3.60    2.85 
 -16   1  -3    5.49    2.46 
 -17  -1  -3   -2.47    2.50 
  17  -1   3    0.97    3.50 
 -17  -1  -3   -0.13    2.84 
  17   1   3   -2.63    2.05 
  17   1   3    0.62    2.77 
 -17   1  -3   -1.05    3.05 
 -18  -1  -3    1.60    3.14 
  18  -1   3    3.82    3.42 
  18   1   3    8.95    2.82 
 -18   1  -3    5.49    3.38 
  18   1   3    4.65    3.29 
  19  -1   3    6.13    3.65 
  19   1   3    1.53    3.20 
  19  -2  -3    8.84    4.39 
  19   2  -3    8.45    3.90 
  19   2  -3    8.86    3.50 
  18  -2  -3   -3.47    3.48 
 -18  -2   3    3.44    3.29 
  18   2  -3    7.08    3.16 
  18   2  -3    9.24    2.97 
 -18   2   3    3.39    3.26 
  17  -2  -3    7.61    3.31 
 -17  -2   3   -0.60    2.67 
  17   2  -3    2.22    2.41 
 -17   2   3    2.10    3.31 
  17   2  -3    1.58    2.44 
 -16  -2   3    9.96    3.04 
  16  -2  -3    4.40    3.12 
 -16   2   3    3.41    2.56 
  16   2  -3    7.29    2.72 
 -16   2   3   11.34    3.16 
  16   2  -3   10.01    2.88 
 -15  -2   3    8.23    2.79 
  15  -2  -3   17.59    3.55 
 -15  -2   3   17.47    3.26 
  15   2  -3   10.52    2.86 
  15   2  -3    9.88    2.54 
 -15   2   3   15.63    3.32 
 -15   2   3    8.92    2.64 
 -14  -2   3    7.59    2.65 
  14  -2  -3    2.25    2.74 
 -14  -2   3    1.53    2.43 
  14   2  -3    1.36    2.09 
 -14   2   3   -2.19    2.45 
  14   2  -3    0.74    2.30 
 -14   2   3    2.02    2.15 
  13  -2  -3  144.20    6.44 
 -13  -2   3  146.89    6.21 
 -13  -2   3  147.60    6.32 
  13  -2  -3  164.33    6.08 
 -13   2   3  152.44    5.80 
  13   2  -3  157.03    5.56 
  13   2  -3  148.64    5.83 
 -13   2   3  155.34    6.30 
 -12  -2   3   16.93    3.15 
  12  -2  -3   12.80    1.64 
  12  -2  -3   13.40    2.99 
 -12  -2   3   16.42    2.88 
  12  -2  -3   10.43    2.64 
 -12   2   3    9.97    2.82 
  12   2  -3   14.46    2.49 
 -12   2   3   15.43    2.47 
  11  -2  -3  205.12    4.40 
 -11  -2   3  201.30    6.99 
  11  -2  -3  216.50    7.18 
 -11  -2   3  208.88    7.13 
  11  -2  -3  208.97    6.56 
  11   2  -3  213.75    6.04 
 -11   2   3  202.96    6.15 
 -11   2   3  212.22    6.88 
 -10  -2   3   76.68    4.16 
  10  -2  -3   67.81    4.25 
  10  -2  -3   74.44    3.93 
 -10  -2   3   73.34    4.30 
  10  -2  -3   78.32    2.06 
 -10   2   3   78.43    3.71 
  10   2  -3   77.62    3.52 
 -10   2   3   83.66    4.28 
   9  -2  -3   10.89    0.91 
  -9  -2   3   11.82    2.24 
  -9  -2   3    8.98    2.20 
   9  -2  -3    9.25    1.01 
   9  -2  -3   12.14    2.49 
   9  -2  -3    6.88    1.96 
  -9   2   3   11.06    1.87 
  -9   2   3   10.49    2.52 
  -9   2   3   10.51    2.42 
   9   2  -3   13.73    2.24 
   9   2  -3   10.94    1.74 
   8  -2  -3  103.73    4.34 
   8  -2  -3  101.24    2.11 
  -8  -2   3  105.94    4.32 
  -8  -2   3  107.45    4.40 
   8  -2  -3  101.43    4.08 
   8  -2  -3   99.03    2.18 
   8   2  -3  108.48    3.43 
  -8   2   3  104.86    4.32 
   8   2  -3  100.86    4.11 
  -8   2   3   99.08    4.35 
  -8   2   3  104.37    3.68 
  -7  -2   3  142.80    4.56 
   7  -2  -3  146.38    4.73 
  -7  -2   3  141.08    4.86 
   7  -2  -3  151.83    4.99 
   7   2  -3  153.42    3.93 
  -7   2   3  140.71    4.65 
  -7   2   3  146.65    4.19 
   7   2  -3  140.68    4.79 
  -7   2   3  145.41    4.85 
   6  -2  -3    8.61    1.86 
  -6  -2   3   11.90    1.68 
   6  -2  -3   10.46    1.93 
  -6  -2   3   12.73    1.84 
  -6   2   3   10.63    1.81 
   6   2  -3   13.82    1.50 
   6   2  -3   14.61    2.13 
   6   2  -3   10.60    0.61 
   6   2  -3   10.94    1.66 
  -6   2   3    8.23    1.93 
  -6   2   3   10.82    1.56 
   5  -2  -3   58.48    2.91 
   5  -2  -3   51.86    2.85 
  -5  -2   3   58.90    2.88 
  -5  -2   3   58.67    2.68 
   5  -2  -3   49.74    2.74 
  -5  -2   3   53.98    2.15 
   5   2  -3   56.22    1.91 
  -5   2   3   57.17    2.74 
  -5   2   3   53.73    2.91 
  -5   2   3   56.80    2.36 
   5   2  -3   56.66    2.71 
   5   2  -3   52.85    2.22 
   5   2  -3   56.15    2.50 
   4  -2  -3   90.57    3.31 
  -4  -2   3   95.17    2.66 
   4  -2  -3   88.51    3.34 
  -4  -2   3   90.91    3.44 
  -4  -2   3   93.80    2.93 
   4  -2  -3   93.42    3.24 
   4   2  -3   93.29    2.64 
   4   2  -3   93.76    2.34 
  -4   2   3   89.16    3.38 
   4   2  -3   91.65    3.16 
  -4   2   3   92.91    2.87 
  -4   2   3   93.70    3.26 
   3  -2  -3  317.99    7.28 
   3  -2  -3  339.46    7.32 
   3  -2  -3  334.81    7.33 
  -3  -2   3  321.36    7.11 
  -3  -2   3  327.72    6.79 
   3  -2  -3  316.99    6.74 
  -3   2   3  326.06    5.80 
  -3   2   3  322.47    6.69 
   3   2  -3  324.28    7.03 
   3   2  -3  331.29    6.67 
  -3   2   3  325.53    7.14 
   3   2  -3  319.09    6.11 
   3   2  -3  335.44    6.32 
  -3   2   3  323.47    7.31 
   3   2  -3  331.28    6.41 
  -2  -2   3   99.00    3.19 
   2  -2  -3   95.89    3.30 
  -2  -2   3   99.84    2.75 
   2  -2  -3  100.17    3.32 
   2  -2  -3  101.34    2.93 
   2  -2  -3  105.47    3.27 
  -2  -2   3   98.74    3.25 
   2   2  -3   99.15    2.66 
   2   2  -3  100.40    2.50 
   2   2  -3  100.91    2.37 
  -2   2   3   97.93    3.28 
   2   2  -3  100.81    3.01 
  -2   2   3   99.02    2.91 
   2   2  -3   99.09    2.40 
  -2   2   3  102.58    2.27 
  -2   2   3   99.77    3.19 
  -1  -2   3 1212.25   22.25 
  -1  -2   3 1219.43   21.95 
   1  -2  -3 1265.05   22.66 
   1  -2  -3 1226.35   22.42 
  -1  -2   3 1277.74   21.88 
  -1  -2   3 1235.36   22.54 
   1  -2  -3 1259.71   22.61 
  -1   2   3 1250.88   22.47 
  -1   2   3 1247.06   22.62 
   1   2  -3 1245.20   22.20 
   1   2  -3 1286.23   21.87 
  -1   2   3 1261.05   21.87 
  -1   2   3 1259.42   22.65 
   1   2  -3 1218.24   21.88 
  -1   2   3 1239.74   22.35 
   0  -2   3   76.27    2.11 
   0  -2  -3   74.45    2.70 
   0  -2   3   70.59    2.60 
   0  -2  -3   70.80    2.74 
   0  -2  -3   73.18    2.53 
   0  -2  -3   71.98    2.59 
   0  -2   3   74.88    2.21 
   0  -2   3   75.30    2.21 
   0   2  -3   69.64    1.98 
   0   2  -3   72.06    2.20 
   0   2  -3   73.31    2.48 
   0   2  -3   73.12    2.16 
   0   2   3   73.89    2.68 
   0   2   3   71.64    2.62 
   0   2   3   75.66    2.46 
   0   2   3   70.85    2.27 
  -1  -2  -3  100.98    3.09 
   1  -2   3  103.91    2.46 
  -1  -2  -3  100.58    3.25 
  -1  -2  -3  105.20    2.95 
   1  -2   3  101.05    2.83 
   1   2   3  104.16    3.32 
   1   2   3  104.23    3.28 
  -1   2  -3  101.61    2.40 
  -1   2  -3  101.37    2.52 
   1   2   3  102.48    2.91 
   1   2   3   97.18    3.19 
  -1   2  -3   99.95    2.53 
  -1   2  -3   98.96    2.82 
  -2  -2  -3 2315.98   39.43 
   2  -2   3 2223.84   39.31 
  -2  -2  -3 2214.98   40.00 
   2  -2   3 2303.64   39.75 
   2  -2   3 2275.13   39.45 
   2  -2   3 2285.65   39.76 
  -2  -2  -3 2267.39   40.03 
  -2   2  -3 2277.67   40.04 
   2   2   3 2274.41   39.79 
   2   2   3 2257.61   40.05 
  -2   2  -3 2260.76   38.95 
  -2   2  -3 2220.56   39.60 
   2   2   3 2270.74   39.72 
   2   2   3 2308.09   39.98 
  -2   2  -3 2236.78   39.21 
  -2   2  -3 2283.74   39.21 
   2   2   3 2235.83   40.02 
  -3  -2  -3  131.65    3.94 
  -3  -2  -3  135.65    4.03 
  -3  -2  -3  132.37    3.11 
   3  -2   3  132.19    3.25 
   3  -2   3  134.98    3.36 
   3  -2   3  132.62    3.76 
  -3   2  -3  131.90    3.29 
   3   2   3  134.50    3.77 
   3   2   3  135.92    4.09 
   3   2   3  131.05    3.78 
   3   2   3  132.12    3.57 
   3   2   3  138.93    3.85 
  -3   2  -3  132.71    2.59 
  -3   2  -3  134.03    2.54 
  -3   2  -3  126.35    3.65 
   4  -2   3    8.43    1.48 
   4  -2   3    8.29    1.15 
  -4  -2  -3    7.65    1.49 
  -4  -2  -3    9.22    0.98 
   4  -2   3    8.35    0.74 
  -4  -2  -3    6.72    1.49 
   4   2   3   11.10    1.53 
  -4   2  -3    8.67    0.72 
   4   2   3    7.00    1.44 
   4   2   3    9.24    1.47 
  -4   2  -3    9.36    1.52 
   4   2   3   11.81    1.92 
  -4   2  -3    7.40    1.14 
   4   2   3    9.70    1.59 
  -5  -2  -3  271.03    6.66 
   5  -2   3  263.04    5.10 
  -5  -2  -3  259.97    5.15 
  -5  -2  -3  269.07    6.60 
   5  -2   3  267.82    6.07 
   5  -2   3  268.53    5.50 
   5  -2   3  275.81    6.57 
  -5   2  -3  268.29    6.40 
   5   2   3  269.73    6.59 
   5   2   3  269.49    6.31 
  -5   2  -3  256.92    5.97 
  -5   2  -3  270.44    5.13 
   5   2   3  277.24    6.48 
   5   2   3  260.94    6.36 
   5   2   3  268.73    6.07 
   6  -2   3   15.08    2.00 
   6  -2   3   14.54    1.15 
   6  -2   3   13.75    1.38 
  -6  -2  -3   12.81    1.88 
   6  -2   3   13.75    2.14 
  -6  -2  -3   18.57    2.25 
  -6   2  -3   15.47    2.06 
   6   2   3   14.29    1.90 
   6   2   3   13.10    2.09 
   6   2   3   14.28    2.01 
   6   2   3   13.51    1.77 
  -6   2  -3   16.08    1.28 
  -7  -2  -3  229.71    6.46 
  -7  -2  -3  233.53    6.51 
   7  -2   3  235.56    5.01 
   7  -2   3  235.65    6.46 
   7  -2   3  235.47    5.10 
   7   2   3  239.11    6.17 
  -7   2  -3  240.74    6.07 
   7   2   3  235.10    5.86 
   7   2   3  250.98    6.37 
   7   2   3  238.96    6.40 
  -7   2  -3  239.71    5.14 
  -8  -2  -3  382.77    9.17 
   8  -2   3  368.54    9.07 
   8  -2   3  375.77    7.49 
  -8  -2  -3  372.75    9.12 
   8  -2   3  361.68    7.48 
  -8  -2  -3  369.28    6.64 
  -8   2  -3  368.33    8.55 
   8   2   3  364.82    8.76 
   8   2   3  371.85    8.71 
  -8   2  -3  373.95    7.64 
   8   2   3  374.04    8.93 
   8   2   3  367.69    8.37 
   9  -2   3    5.92    1.19 
  -9  -2  -3    8.16    2.33 
  -9  -2  -3    5.87    2.34 
   9  -2   3    6.40    1.96 
   9  -2   3    7.46    1.25 
   9   2   3    4.03    1.92 
   9   2   3    5.55    2.10 
  -9   2  -3    7.60    1.98 
   9   2   3    6.56    1.92 
  -9   2  -3    5.10    1.34 
  10  -2   3    8.01    2.52 
  10  -2   3    9.29    1.51 
 -10  -2  -3    8.39    2.29 
  10  -2   3    7.38    1.30 
 -10  -2  -3    7.24    2.39 
  10   2   3    5.97    2.19 
  10   2   3    8.74    2.54 
  10   2   3    7.89    2.08 
 -10   2  -3    7.90    1.61 
 -10   2  -3    6.76    2.19 
  11  -2   3   50.40    4.25 
  11  -2   3   44.43    2.62 
  11  -2   3   46.48    2.47 
 -11  -2  -3   46.20    3.98 
 -11  -2  -3   47.05    4.34 
 -11   2  -3   49.63    3.76 
 -11   2  -3   49.34    3.14 
  11   2   3   47.56    3.90 
  11   2   3   46.02    3.67 
  12  -2   3   64.57    3.08 
  12  -2   3   60.99    2.79 
 -12  -2  -3   58.67    4.45 
 -12  -2  -3   59.67    4.36 
  12  -2   3   69.89    4.80 
 -12   2  -3   62.32    3.45 
  12   2   3   58.59    4.06 
  12   2   3   64.51    4.41 
 -12   2  -3   60.95    4.15 
  13  -2   3   12.29    3.22 
  13  -2   3   14.85    2.03 
  13  -2   3   16.08    2.08 
 -13  -2  -3   12.06    2.73 
 -13  -2  -3   17.08    3.12 
  13   2   3   16.17    2.85 
  13   2   3   14.33    2.74 
 -13   2  -3   17.23    2.78 
 -13   2  -3   15.83    3.17 
 -14  -2  -3    3.09    2.33 
  14  -2   3    5.42    2.98 
 -14  -2  -3    2.54    2.53 
 -14   2  -3    0.54    1.91 
  14   2   3    5.49    2.64 
  14   2   3    0.68    2.36 
 -14   2  -3   -1.81    2.63 
 -15  -2  -3    4.90    3.05 
 -15  -2  -3    2.68    2.43 
  15  -2   3    5.46    3.12 
 -15   2  -3    5.93    3.05 
  15   2   3   10.04    3.16 
  15   2   3    5.63    2.81 
  16  -2   3   20.66    3.86 
 -16  -2  -3   19.70    4.05 
 -16  -2  -3   19.58    4.19 
  16   2   3   25.72    4.12 
  16   2   3   22.08    3.51 
 -16   2  -3   20.43    3.49 
  17  -2   3    0.89    3.10 
 -17  -2  -3   -1.54    2.82 
  17   2   3    1.15    3.19 
 -17   2  -3   -0.67    2.73 
  17   2   3    0.57    2.38 
 -18  -2  -3   -6.32    2.69 
  18  -2   3    1.24    3.33 
 -18   2  -3    0.66    3.33 
  18   2   3    7.28    3.61 
  18   2   3    5.37    2.93 
  19  -2   3    6.67    3.82 
  19   2   3   -0.30    2.88 
  19   2   3    0.76    3.52 
  18  -3  -3   11.28    3.90 
  18   3  -3   12.01    3.61 
 -17  -3   3    8.98    3.37 
  17  -3  -3    7.28    3.76 
 -17   3   3    5.47    3.31 
  17   3  -3   12.56    3.14 
  17   3  -3    7.45    3.38 
  16  -3  -3   22.63    4.09 
 -16  -3   3    8.44    3.13 
  16   3  -3   23.12    3.66 
 -16   3   3   17.42    3.58 
  16   3  -3   25.93    4.01 
  15  -3  -3   -1.97    2.91 
 -15  -3   3    4.60    3.10 
 -15   3   3   -1.05    2.56 
 -15   3   3    1.99    3.15 
  15   3  -3    3.04    2.39 
  15   3  -3    3.97    3.05 
 -14  -3   3   61.08    4.77 
 -14  -3   3   55.19    5.20 
  14  -3  -3   45.02    4.80 
  14   3  -3   61.40    4.16 
 -14   3   3   56.53    4.06 
 -14   3   3   43.42    4.43 
  14   3  -3   52.61    4.54 
 -13  -3   3   46.86    4.22 
  13  -3  -3   41.08    4.37 
 -13  -3   3   51.81    4.97 
  13  -3  -3   48.68    4.66 
  13   3  -3   51.31    4.35 
 -13   3   3   51.04    3.68 
 -13   3   3   44.69    4.22 
  13   3  -3   53.84    3.55 
  12  -3  -3    9.08    2.96 
  12  -3  -3   13.08    2.76 
  12  -3  -3   12.64    1.95 
 -12  -3   3    7.67    2.55 
 -12  -3   3   13.69    2.91 
 -12   3   3   11.87    2.29 
  12   3  -3   11.10    2.26 
 -12   3   3    5.79    2.63 
  11  -3  -3  291.72    9.00 
 -11  -3   3  302.23    8.83 
  11  -3  -3  281.21    7.33 
 -11  -3   3  271.49    8.76 
  11  -3  -3  287.50    8.60 
  11   3  -3  294.71    7.32 
 -11   3   3  294.84    8.74 
 -11   3   3  299.79    8.49 
 -11   3   3  280.04    7.41 
  10  -3  -3    1.22    2.51 
  10  -3  -3   -0.87    1.45 
 -10  -3   3    1.82    2.29 
 -10  -3   3   -2.37    2.23 
  10  -3  -3   -3.99    2.08 
 -10   3   3    1.55    1.72 
  10   3  -3    1.05    1.72 
 -10   3   3    1.81    2.65 
 -10   3   3   -0.41    2.31 
   9  -3  -3   48.40    4.06 
  -9  -3   3   49.52    3.91 
  -9  -3   3   47.68    3.51 
   9  -3  -3   47.02    3.88 
   9  -3  -3   50.90    2.98 
  -9   3   3   56.42    3.21 
  -9   3   3   45.90    3.65 
   9   3  -3   43.38    2.69 
  -9   3   3   56.21    4.14 
  -8  -3   3   10.87    2.31 
   8  -3  -3    6.14    2.24 
   8  -3  -3    5.69    1.53 
  -8  -3   3    9.87    2.28 
   8  -3  -3    7.16    2.45 
  -8   3   3    8.90    1.82 
  -8   3   3   10.79    2.33 
  -8   3   3    9.98    2.67 
   8   3  -3   11.11    2.38 
   8   3  -3    8.05    1.58 
  -7  -3   3   91.46    4.06 
  -7  -3   3   80.13    4.14 
   7  -3  -3   89.69    4.25 
   7  -3  -3   87.95    4.35 
   7  -3  -3   86.52    3.35 
   7   3  -3   85.84    3.98 
   7   3  -3   85.83    3.44 
   7   3  -3   85.62    2.88 
  -7   3   3   89.69    4.27 
  -7   3   3   91.21    4.32 
  -7   3   3   89.15    3.30 
   6  -3  -3    9.32    2.11 
  -6  -3   3   13.57    2.07 
   6  -3  -3    6.82    2.00 
   6  -3  -3   12.93    1.78 
  -6  -3   3    7.05    1.88 
  -6   3   3   10.94    2.02 
  -6   3   3   12.74    1.87 
   6   3  -3    8.44    0.94 
   6   3  -3    7.35    1.38 
   6   3  -3   10.19    1.83 
   6   3  -3    9.86    1.32 
  -6   3   3    8.80    1.92 
   5  -3  -3   11.48    2.11 
  -5  -3   3   13.80    2.17 
  -5  -3   3   11.30    1.92 
   5  -3  -3   13.36    2.15 
   5  -3  -3   14.73    1.78 
   5   3  -3   17.80    1.37 
   5   3  -3   11.35    1.72 
   5   3  -3   12.42    1.20 
  -5   3   3   14.36    1.85 
   5   3  -3   14.76    1.73 
   5   3  -3   12.24    1.84 
  -5   3   3   14.79    2.31 
  -5   3   3   13.91    2.28 
   4  -3  -3  410.19    9.23 
   4  -3  -3  388.56    9.14 
  -4  -3   3  392.90    8.95 
  -4  -3   3  389.50    8.52 
  -4   3   3  396.01    8.20 
   4   3  -3  382.92    7.78 
   4   3  -3  391.61    8.31 
  -4   3   3  393.60    7.16 
  -4   3   3  396.87    8.83 
  -4   3   3  394.47    7.10 
   4   3  -3  398.85    7.72 
   4   3  -3  398.54    8.77 
   4   3  -3  398.44    8.03 
  -4   3   3  397.29    9.14 
   3  -3  -3   25.64    2.22 
  -3  -3   3   29.02    2.51 
   3  -3  -3   25.74    2.52 
  -3  -3   3   26.46    2.00 
   3  -3  -3   32.00    2.59 
   3   3  -3   25.16    2.11 
  -3   3   3   25.37    2.52 
   3   3  -3   28.98    1.90 
   3   3  -3   26.17    1.53 
  -3   3   3   28.15    2.40 
  -3   3   3   26.95    1.28 
   3   3  -3   26.66    1.79 
   3   3  -3   28.43    1.77 
  -3   3   3   29.61    2.10 
  -2  -3   3  534.84   10.67 
  -2  -3   3  520.78    9.92 
   2  -3  -3  509.53   10.43 
   2  -3  -3  513.40   10.91 
   2  -3  -3  517.95   10.83 
   2  -3  -3  522.25   10.97 
  -2  -3   3  512.49   10.23 
   2   3  -3  518.59   10.45 
  -2   3   3  524.07   10.84 
  -2   3   3  518.16    9.74 
  -2   3   3  530.42   10.39 
   2   3  -3  515.24   10.10 
   2   3  -3  506.02   10.23 
  -2   3   3  525.33   10.82 
  -1  -3   3 1041.82   18.94 
   1  -3  -3 1049.55   19.70 
  -1  -3   3 1032.92   19.00 
   1  -3  -3 1048.88   19.76 
   1  -3  -3 1023.24   19.42 
  -1  -3   3 1040.52   19.28 
  -1   3   3 1020.28   19.30 
   1   3  -3 1041.43   19.18 
  -1   3   3 1026.84   19.67 
  -1   3   3 1062.62   19.73 
   1   3  -3 1089.70   20.20 
   1   3  -3 1048.82   18.94 
   0  -3   3  199.19    5.01 
   0  -3   3  196.65    4.55 
   0  -3   3  197.19    4.75 
   0  -3  -3  195.69    5.19 
   0  -3  -3  199.04    5.27 
   0  -3   3  198.73    4.73 
   0  -3  -3  201.00    5.21 
   0   3   3  194.67    5.17 
   0   3   3  195.04    5.26 
   0   3  -3  198.98    4.52 
   0   3  -3  196.38    4.59 
   0   3   3  196.91    5.15 
   0   3  -3  200.31    4.64 
   0   3   3  201.50    5.18 
   0   3  -3  200.69    4.74 
  -1  -3  -3  396.33    8.58 
  -1  -3  -3  392.89    8.41 
   1  -3   3  385.76    8.29 
  -1  -3  -3  398.97    8.77 
   1  -3   3  408.20    7.93 
  -1   3  -3  405.99    8.33 
   1   3   3  409.48    8.72 
  -1   3  -3  399.75    8.03 
   1   3   3  404.82    8.70 
  -1   3  -3  403.63    7.93 
  -1   3  -3  404.21    8.04 
   1   3   3  403.90    8.72 
  -1   3  -3  399.63    7.87 
   2  -3   3 1206.82   22.45 
  -2  -3  -3 1239.12   23.19 
  -2  -3  -3 1254.32   22.61 
   2  -3   3 1239.40   22.87 
   2  -3   3 1238.46   22.39 
  -2  -3  -3 1240.82   22.84 
  -2   3  -3 1224.79   21.91 
  -2   3  -3 1240.61   21.93 
  -2   3  -3 1236.37   22.28 
  -2   3  -3 1221.70   22.34 
   2   3   3 1234.70   22.37 
   2   3   3 1261.54   23.08 
  -2   3  -3 1250.49   22.73 
   2   3   3 1272.37   22.86 
   2   3   3 1256.99   23.19 
   2   3   3 1226.68   23.12 
  -3  -3  -3 1150.82   21.98 
   3  -3   3 1144.66   21.23 
   3  -3   3 1151.10   21.06 
  -3  -3  -3 1191.27   21.17 
  -3  -3  -3 1169.88   22.06 
   3  -3   3 1149.70   21.75 
  -3   3  -3 1164.30   20.41 
   3   3   3 1187.08   21.89 
  -3   3  -3 1159.12   21.05 
  -3   3  -3 1172.06   21.63 
  -3   3  -3 1153.16   20.48 
   3   3   3 1173.55   22.00 
   3   3   3 1154.48   21.46 
  -4  -3  -3   30.56    1.77 
  -4  -3  -3   34.73    2.67 
  -4  -3  -3   27.45    2.65 
   4  -3   3   32.59    1.77 
   4  -3   3   36.78    2.25 
   4  -3   3   35.42    2.56 
   4   3   3   34.64    2.22 
  -4   3  -3   33.04    2.70 
   4   3   3   30.44    2.60 
  -4   3  -3   34.41    2.14 
  -4   3  -3   33.54    1.33 
   4   3   3   31.33    2.56 
   4   3   3   36.60    2.45 
  -4   3  -3   33.94    1.38 
   5  -3   3  264.96    6.90 
   5  -3   3  265.64    5.70 
  -5  -3  -3  263.66    5.52 
  -5  -3  -3  251.35    6.96 
  -5  -3  -3  266.85    7.06 
   5  -3   3  260.15    5.18 
   5   3   3  266.59    6.25 
   5   3   3  260.61    6.80 
  -5   3  -3  264.80    5.07 
   5   3   3  259.69    6.52 
   5   3   3  271.72    6.98 
  -5   3  -3  256.49    6.12 
  -5   3  -3  267.18    6.70 
   6  -3   3  240.85    4.96 
   6  -3   3  238.17    5.33 
  -6  -3  -3  243.96    6.81 
  -6  -3  -3  248.72    6.91 
   6  -3   3  260.43    7.36 
  -6  -3  -3  234.87    5.01 
   6  -3   3  254.12    6.86 
   6   3   3  239.22    6.00 
   6   3   3  245.91    6.36 
  -6   3  -3  254.37    6.65 
  -6   3  -3  252.63    6.13 
  -6   3  -3  242.75    4.88 
   6   3   3  237.65    6.69 
   6   3   3  248.55    6.74 
   7  -3   3   15.05    1.35 
  -7  -3  -3   15.04    2.48 
   7  -3   3   13.57    2.39 
  -7  -3  -3   11.37    2.25 
   7  -3   3   14.52    1.50 
  -7  -3  -3   16.32    1.04 
  -7   3  -3   16.22    1.41 
   7   3   3   16.17    2.65 
  -7   3  -3   16.91    2.78 
  -7   3  -3   17.86    2.25 
   7   3   3   14.64    2.37 
   7   3   3   14.29    2.18 
   7   3   3   13.77    2.12 
   8  -3   3  251.08    5.51 
  -8  -3  -3  255.85    7.55 
   8  -3   3  256.71    7.50 
   8  -3   3  240.20    5.36 
  -8  -3  -3  254.98    7.42 
   8   3   3  262.38    7.35 
   8   3   3  255.33    6.91 
   8   3   3  251.11    7.24 
   8   3   3  250.76    6.52 
  -8   3  -3  256.24    5.46 
  -8   3  -3  251.35    6.65 
  -9  -3  -3   38.52    3.64 
   9  -3   3   39.64    2.09 
  -9  -3  -3   40.35    3.77 
   9  -3   3   46.54    3.92 
   9  -3   3   40.71    2.05 
   9   3   3   44.08    3.34 
   9   3   3   43.55    3.41 
   9   3   3   35.74    3.60 
  -9   3  -3   39.14    2.27 
  -9   3  -3   42.39    3.22 
 -10  -3  -3   40.62    3.88 
  10  -3   3   41.00    2.16 
 -10  -3  -3   38.01    3.94 
  10  -3   3   37.40    2.11 
  10  -3   3   37.69    4.04 
  10   3   3   32.58    3.71 
 -10   3  -3   41.34    3.83 
  10   3   3   38.51    3.51 
  10   3   3   41.90    3.22 
 -10   3  -3   30.24    2.42 
  11  -3   3   -2.57    2.38 
  11  -3   3   -0.75    1.07 
 -11  -3  -3    2.69    2.41 
  11  -3   3   -0.74    1.11 
 -11  -3  -3    0.16    2.38 
 -11   3  -3   -0.36    1.37 
  11   3   3   -2.60    2.30 
 -11   3  -3   -2.32    2.16 
  11   3   3   -2.73    2.37 
  12  -3   3   70.14    4.94 
 -12  -3  -3   57.03    4.51 
 -12  -3  -3   65.55    4.69 
  12   3   3   61.58    4.37 
 -12   3  -3   69.33    3.23 
 -12   3  -3   67.70    4.60 
  12   3   3   61.75    4.18 
 -13  -3  -3   27.79    4.43 
  13  -3   3   25.97    4.16 
 -13  -3  -3   35.62    4.17 
  13   3   3   33.16    3.87 
  13   3   3   31.73    3.43 
 -13   3  -3   26.27    4.05 
 -14  -3  -3   -1.07    2.39 
 -14  -3  -3   -1.82    2.68 
  14  -3   3   -2.69    2.81 
 -14   3  -3   -1.80    2.36 
  14   3   3   -3.12    2.35 
  14   3   3    2.07    2.65 
  15  -3   3    8.04    3.84 
 -15  -3  -3    9.00    3.00 
 -15   3  -3    2.54    2.63 
  15   3   3    4.74    3.05 
  15   3   3    6.40    2.97 
  16  -3   3    5.10    3.39 
 -16  -3  -3    0.42    2.80 
  16   3   3    1.54    2.97 
  16   3   3    4.40    3.03 
 -16   3  -3   -0.96    2.72 
  17  -3   3    5.34    3.68 
 -17  -3  -3    6.34    3.31 
  17   3   3    6.44    3.02 
 -17   3  -3    2.84    3.45 
  17   3   3    4.91    3.39 
  18  -3   3    3.33    3.75 
  18   3   3    2.46    2.87 
  18   3   3   -3.39    3.11 
 -18   3  -3   -1.09    3.40 
 -17  -4   3   10.45    3.57 
  17  -4  -3   15.91    4.37 
  17   4  -3   16.31    3.69 
 -17   4   3    5.08    3.77 
  16  -4  -3   69.89    6.27 
 -16  -4   3   56.33    5.34 
  16   4  -3   72.00    5.63 
 -16   4   3   51.94    5.20 
 -15  -4   3   31.20    4.95 
  15  -4  -3   31.71    4.71 
  15   4  -3   33.16    4.79 
  15   4  -3   33.68    4.42 
 -15   4   3   30.87    4.95 
  14  -4  -3   99.17    6.40 
 -14  -4   3   96.75    6.10 
  14   4  -3  110.72    6.14 
  14   4  -3   94.14    4.53 
 -14   4   3   96.93    6.01 
  13  -4  -3   43.25    4.47 
  13  -4  -3   43.73    4.96 
 -13  -4   3   37.59    4.40 
 -13  -4   3   47.11    4.41 
 -13   4   3   42.01    4.77 
 -13   4   3   36.14    3.45 
  13   4  -3   42.59    3.32 
 -12  -4   3    7.90    2.64 
  12  -4  -3    7.71    3.22 
  12  -4  -3    9.48    3.23 
 -12  -4   3   12.89    3.06 
 -12   4   3   10.56    2.19 
 -12   4   3   12.56    3.85 
 -12   4   3   10.05    2.89 
  12   4  -3   15.40    2.34 
  11  -4  -3   92.08    3.85 
  11  -4  -3   84.66    5.52 
 -11  -4   3   86.12    5.25 
 -11  -4   3   94.52    5.00 
  11  -4  -3   95.32    5.40 
 -11   4   3   86.68    5.33 
 -11   4   3   92.38    4.06 
 -11   4   3   96.79    5.05 
  11   4  -3   93.17    3.87 
 -10  -4   3   70.14    5.19 
  10  -4  -3   67.36    5.01 
 -10  -4   3   68.23    4.35 
  10  -4  -3   71.29    3.56 
  10  -4  -3   79.67    5.02 
 -10   4   3   72.93    4.91 
  10   4  -3   69.02    3.47 
 -10   4   3   70.09    3.63 
 -10   4   3   72.79    4.56 
  -9  -4   3    7.78    2.39 
   9  -4  -3    4.63    2.71 
   9  -4  -3    7.56    1.81 
  -9  -4   3    2.51    2.70 
   9  -4  -3    6.99    2.83 
  -9   4   3    7.01    2.57 
  -9   4   3    6.14    2.98 
   9   4  -3    8.20    1.92 
  -9   4   3    6.61    1.92 
   8  -4  -3  261.72    8.21 
   8  -4  -3  265.28    6.78 
  -8  -4   3  262.01    7.54 
  -8  -4   3  256.70    8.01 
   8  -4  -3  267.01    8.25 
   8   4  -3  268.04    6.29 
  -8   4   3  259.20    6.55 
  -8   4   3  253.17    7.95 
  -8   4   3  260.41    7.56 
   8   4  -3  260.83    6.84 
   7  -4  -3  102.18    3.78 
  -7  -4   3   98.87    4.61 
   7  -4  -3  111.09    5.21 
   7  -4  -3  102.36    5.05 
  -7  -4   3  104.31    4.93 
  -7   4   3  100.52    5.01 
  -7   4   3   98.23    3.68 
   7   4  -3   98.54    2.62 
   7   4  -3  101.34    3.91 
  -7   4   3   99.38    4.55 
   7   4  -3  104.98    3.44 
  -6  -4   3    1.03    2.00 
   6  -4  -3   -0.58    2.18 
   6  -4  -3    3.01    1.42 
  -6  -4   3    1.61    1.92 
   6  -4  -3   -0.09    2.18 
  -6   4   3    0.72    1.52 
   6   4  -3    1.10    1.34 
   6   4  -3    1.09    1.02 
   6   4  -3    3.96    2.13 
  -6   4   3    2.68    2.10 
   6   4  -3    2.65    1.52 
  -6   4   3   -0.20    2.45 
  -5  -4   3   43.17    3.42 
   5  -4  -3   42.10    2.68 
   5  -4  -3   44.70    3.70 
  -5  -4   3   50.26    3.31 
   5  -4  -3   42.85    3.70 
   5   4  -3   32.80    2.09 
   5   4  -3   40.37    2.57 
  -5   4   3   41.38    3.26 
  -5   4   3   42.89    2.85 
  -5   4   3   46.29    3.75 
  -5   4   3   32.80    1.41 
   5   4  -3   35.53    3.14 
  -5   4   3   29.23    1.49 
   5   4  -3   43.94    2.35 
  -4  -4   3   38.14    2.88 
   4  -4  -3   39.08    2.65 
   4  -4  -3   37.05    2.99 
   4  -4  -3   37.87    3.46 
  -4  -4   3   35.37    3.06 
   4   4  -3   36.92    2.40 
  -4   4   3   40.33    2.62 
  -4   4   3   34.85    1.69 
   4   4  -3   37.29    2.90 
  -4   4   3   39.31    3.54 
  -4   4   3   31.95    3.01 
   4   4  -3   34.66    2.11 
   3  -4  -3  490.83   11.20 
  -3  -4   3  493.00   10.42 
   3  -4  -3  473.90   11.05 
  -3  -4   3  491.65   10.85 
  -3   4   3  494.83   11.15 
  -3   4   3  477.71   10.75 
   3   4  -3  489.09   10.13 
  -3   4   3  474.33    9.38 
   3   4  -3  488.33   10.62 
  -3   4   3  492.64   10.20 
   3   4  -3  482.92    9.92 
   3   4  -3  479.60    9.73 
  -2  -4   3  182.42    4.77 
   2  -4  -3  190.55    5.32 
   2  -4  -3  189.61    5.80 
  -2  -4   3  189.70    5.12 
  -2  -4   3  181.38    5.25 
   2  -4  -3  174.55    5.70 
  -2   4   3  188.02    5.58 
   2   4  -3  189.12    4.90 
  -2   4   3  187.18    5.21 
   2   4  -3  182.90    5.14 
   1  -4  -3  354.08    8.49 
  -1  -4   3  360.86    8.05 
  -1  -4   3  346.00    7.77 
   1  -4  -3  349.51    8.48 
  -1  -4   3  350.74    7.72 
   1   4  -3  346.19    7.83 
  -1   4   3  352.17    8.42 
  -1   4   3  341.96    8.05 
   1   4  -3  350.27    7.66 
  -1   4   3  353.71    8.07 
   0  -4   3  777.51   14.79 
   0  -4  -3  752.01   15.33 
   0  -4  -3  770.40   15.43 
   0   4  -3  763.55   14.83 
   0   4  -3  743.70   14.66 
   0   4   3  776.34   15.34 
   0   4   3  728.80   15.10 
   0   4   3  767.95   15.48 
   0   4  -3  779.50   14.70 
   0   4  -3  757.31   14.63 
  -1  -4  -3  283.20    7.37 
  -1  -4  -3  282.75    7.08 
   1  -4   3  279.56    6.79 
  -1  -4  -3  281.75    6.96 
  -1   4  -3  280.42    6.35 
  -1   4  -3  283.94    6.35 
   1   4   3  282.25    7.09 
  -1   4  -3  287.71    6.49 
  -1   4  -3  272.01    6.50 
   1   4   3  284.56    7.12 
  -1   4  -3  274.39    6.70 
   2  -4   3  885.27   17.34 
  -2  -4  -3  897.48   17.31 
  -2  -4  -3  876.87   17.62 
  -2  -4  -3  888.34   17.08 
   2  -4   3  857.83   16.83 
  -2   4  -3  871.42   17.09 
  -2   4  -3  884.01   16.67 
  -2   4  -3  881.58   16.31 
   2   4   3  892.65   17.58 
  -2   4  -3  887.81   16.32 
   2   4   3  884.36   17.53 
  -2   4  -3  854.93   16.69 
   3  -4   3  191.90    5.69 
   3  -4   3  198.37    5.09 
   3  -4   3  197.40    5.28 
  -3  -4  -3  193.65    5.19 
  -3  -4  -3  196.13    5.94 
  -3   4  -3  195.97    4.52 
   3   4   3  199.67    5.97 
  -3   4  -3  194.54    5.57 
  -3   4  -3  197.85    5.17 
  -3   4  -3  196.16    5.10 
   3   4   3  198.58    6.01 
  -3   4  -3  195.27    4.56 
   3   4   3  192.93    5.45 
   4  -4   3   47.06    3.28 
  -4  -4  -3   53.89    2.53 
  -4  -4  -3   45.85    3.35 
   4  -4   3   51.92    2.85 
   4  -4   3   50.61    2.50 
  -4  -4  -3   55.27    3.40 
   4   4   3   46.71    3.25 
  -4   4  -3   49.92    2.00 
  -4   4  -3   58.11    2.97 
  -4   4  -3   47.38    3.14 
   4   4   3   46.77    2.77 
   4   4   3   49.30    3.04 
  -4   4  -3   48.99    2.02 
  -5  -4  -3    5.23    2.00 
  -5  -4  -3    6.93    2.04 
   5  -4   3    5.96    2.08 
   5  -4   3    5.63    1.29 
  -5  -4  -3    4.69    1.28 
  -5   4  -3    4.90    1.70 
  -5   4  -3    5.83    1.00 
   5   4   3    8.03    2.08 
  -5   4  -3    5.12    1.00 
  -5   4  -3    7.36    2.45 
   5   4   3    5.50    1.77 
   5   4   3    5.44    1.66 
  -6  -4  -3    5.16    1.23 
  -6  -4  -3    4.41    2.22 
   6  -4   3    4.49    2.18 
  -6  -4  -3    8.11    2.24 
   6  -4   3    5.94    1.29 
   6  -4   3    6.67    1.03 
  -6   4  -3    9.14    2.47 
  -6   4  -3    4.81    1.87 
  -6   4  -3    5.93    0.99 
   6   4   3    8.37    1.82 
   6   4   3    6.48    2.10 
   6   4   3    4.02    1.99 
  -6   4  -3    4.73    0.96 
   6   4   3    1.04    2.11 
  -7  -4  -3    2.72    2.18 
   7  -4   3   -1.43    2.21 
  -7  -4  -3   -0.74    2.06 
   7  -4   3    0.72    0.89 
   7  -4   3    1.04    1.10 
  -7  -4  -3    0.22    0.94 
  -7   4  -3   -1.55    1.85 
  -7   4  -3    3.08    2.40 
  -7   4  -3    0.38    0.92 
   7   4   3    2.20    1.84 
   7   4   3   -3.78    2.02 
   7   4   3    1.38    1.64 
   8  -4   3   17.48    3.06 
  -8  -4  -3   15.96    2.85 
  -8  -4  -3   14.91    2.76 
   8  -4   3   16.37    1.65 
   8  -4   3   21.74    1.78 
   8   4   3   17.80    2.91 
  -8   4  -3   13.40    2.50 
  -8   4  -3   16.04    1.57 
   8   4   3   13.55    2.35 
  -8   4  -3   16.73    3.00 
   8   4   3   18.45    2.54 
   9  -4   3   37.53    2.00 
   9  -4   3   31.43    1.95 
  -9  -4  -3   24.98    3.78 
   9  -4   3   35.00    4.07 
  -9  -4  -3   24.81    3.68 
  -9   4  -3   40.93    3.73 
  -9   4  -3   25.85    3.81 
  -9   4  -3   30.19    1.96 
   9   4   3   31.45    3.92 
   9   4   3   35.66    3.04 
   9   4   3   30.98    3.36 
 -10  -4  -3   22.25    3.69 
  10  -4   3   21.13    3.48 
 -10  -4  -3   17.35    3.07 
  10  -4   3   24.35    2.76 
 -10   4  -3   20.90    2.01 
 -10   4  -3   21.32    3.13 
  10   4   3   18.60    2.83 
  10   4   3   14.58    2.87 
  10   4   3   23.46    3.76 
 -11  -4  -3    1.20    2.41 
 -11  -4  -3    0.17    2.39 
  11  -4   3    0.84    2.73 
  11   4   3   -2.01    2.38 
  11   4   3    2.73    2.70 
 -11   4  -3   -1.08    2.06 
 -11   4  -3    7.11    2.66 
  11   4   3    3.47    2.39 
 -12  -4  -3   25.84    3.91 
 -12  -4  -3   35.10    4.15 
  12  -4   3   21.14    3.69 
 -12   4  -3   27.91    3.95 
  12   4   3   23.71    3.15 
  12   4   3   22.10    3.55 
 -13  -4  -3   33.72    4.75 
  13  -4   3   31.16    4.48 
 -13  -4  -3   37.09    4.28 
  13   4   3   36.76    3.83 
 -13   4  -3   30.56    3.74 
  13   4   3   34.18    4.32 
 -14  -4  -3   52.14    4.89 
  14  -4   3   55.09    5.27 
  14   4   3   50.67    5.29 
  14   4   3   47.26    3.94 
 -14   4  -3   47.16    4.73 
 -15  -4  -3    1.17    2.75 
  15  -4   3   -1.80    3.10 
 -15   4  -3    3.44    3.12 
  15   4   3    2.05    2.51 
  15   4   3    4.96    2.99 
  16  -4   3    7.12    3.83 
 -16  -4  -3    6.32    3.30 
  16   4   3    4.97    3.29 
  16   4   3    7.47    2.84 
 -16   4  -3   12.99    3.72 
  17  -4   3    3.47    3.81 
 -17   4  -3    0.87    3.09 
  17   4   3    6.88    3.35 
  17   4   3    2.81    3.31 
 -16  -5   3   13.20    4.05 
  16  -5  -3   20.21    4.70 
 -16   5   3    9.48    3.63 
  16   5  -3   19.97    4.25 
 -15  -5   3    6.68    3.06 
  15  -5  -3    3.77    3.61 
 -15   5   3    8.24    3.37 
  15   5  -3    7.67    3.77 
  14  -5  -3    2.36    3.37 
 -14  -5   3    3.07    3.03 
  14   5  -3    7.29    3.78 
 -14   5   3   -5.00    2.70 
  13  -5  -3   17.13    3.86 
 -13  -5   3   23.01    3.81 
 -13   5   3   18.41    4.07 
 -13   5   3   20.64    3.84 
  12  -5  -3    0.43    3.01 
 -12  -5   3   11.86    2.88 
  12  -5  -3    8.81    3.35 
 -12   5   3    3.35    3.22 
  12   5  -3    5.52    2.05 
 -12   5   3    8.55    2.87 
  11  -5  -3   21.74    3.81 
 -11  -5   3   22.05    3.35 
 -11  -5   3   17.77    3.28 
  11  -5  -3   15.52    3.34 
 -11   5   3   13.04    3.53 
 -11   5   3   17.48    3.44 
 -11   5   3   16.06    2.70 
  11   5  -3   17.98    2.50 
 -10  -5   3   54.87    4.18 
  10  -5  -3   57.11    4.97 
  10  -5  -3   54.92    4.90 
 -10  -5   3   64.50    4.83 
 -10   5   3   61.09    4.94 
 -10   5   3   47.76    3.25 
 -10   5   3   53.77    4.24 
  10   5  -3   54.51    3.10 
   9  -5  -3   36.65    4.47 
  -9  -5   3   48.32    3.92 
   9  -5  -3   41.81    4.63 
  -9  -5   3   45.00    4.34 
   9  -5  -3   44.41    3.12 
   9   5  -3   41.36    2.74 
   9   5  -3   41.99    3.42 
  -9   5   3   45.74    4.46 
  -9   5   3   45.33    4.61 
  -9   5   3   44.99    2.94 
   8  -5  -3   97.44    3.94 
  -8  -5   3   87.35    4.67 
   8  -5  -3   84.30    5.50 
  -8  -5   3   94.05    5.29 
   8  -5  -3   86.10    5.49 
  -8   5   3   82.53    5.31 
   8   5  -3   93.69    4.23 
  -8   5   3   92.66    3.91 
   8   5  -3   86.44    3.61 
  -8   5   3   96.79    4.95 
   7  -5  -3  139.10    6.36 
  -7  -5   3  136.24    6.01 
   7  -5  -3  138.40    4.90 
   7  -5  -3  135.63    6.39 
  -7  -5   3  137.33    5.46 
   7   5  -3  146.36    4.94 
   7   5  -3  143.33    4.42 
  -7   5   3  137.71    5.60 
  -7   5   3  139.61    6.26 
  -7   5   3  140.51    4.57 
   6  -5  -3   30.12    3.03 
   6  -5  -3   23.66    3.53 
  -6  -5   3   25.98    3.45 
  -6  -5   3   25.95    3.67 
   6  -5  -3   32.47    4.16 
   6   5  -3   28.87    2.51 
  -6   5   3   28.59    2.88 
  -6   5   3   27.67    3.46 
   6   5  -3   25.43    2.82 
  -6   5   3   26.45    1.31 
  -6   5   3   26.65    4.05 
  -5  -5   3   71.93    4.10 
   5  -5  -3   77.15    3.65 
   5  -5  -3   69.70    4.78 
   5  -5  -3   76.59    4.80 
  -5  -5   3   72.15    4.30 
  -5   5   3   74.62    3.64 
  -5   5   3   76.22    2.43 
  -5   5   3   74.12    4.73 
   5   5  -3   74.25    3.26 
   5   5  -3   80.53    3.56 
  -5   5   3   74.61    4.22 
   4  -5  -3  120.80    4.48 
   4  -5  -3  108.32    5.41 
  -4  -5   3  114.60    4.45 
   4  -5  -3  120.51    5.39 
  -4  -5   3  109.09    4.84 
  -4   5   3  105.34    5.29 
   4   5  -3  118.51    5.00 
   4   5  -3  114.40    4.14 
  -4   5   3  117.53    4.27 
   4   5  -3  113.03    3.87 
  -4   5   3  117.72    3.39 
  -4   5   3  118.37    4.93 
  -3  -5   3  373.78    9.00 
  -3  -5   3  375.46    9.33 
  -3  -5   3  388.98    8.51 
   3  -5  -3  375.40    9.84 
   3  -5  -3  369.24    9.80 
   3   5  -3  369.19    9.07 
  -3   5   3  372.25    8.00 
   3   5  -3  381.59    8.52 
  -3   5   3  373.68    9.39 
  -3   5   3  382.30    8.76 
  -3   5   3  367.69    9.79 
  -3   5   3  383.61    8.94 
  -2  -5   3  117.97    4.41 
  -2  -5   3  122.70    4.22 
  -2  -5   3  127.65    4.82 
   2  -5  -3  122.98    5.16 
   2  -5  -3  124.83    5.20 
  -2   5   3  111.35    4.25 
  -2   5   3  122.12    4.38 
  -2   5   3  113.72    4.84 
   2   5  -3  115.48    4.37 
   1  -5  -3  198.20    6.35 
  -1  -5   3  195.13    5.64 
   1  -5  -3  185.44    6.22 
  -1  -5   3  193.85    5.59 
  -1  -5   3  191.85    5.57 
  -1   5   3  189.07    5.84 
   1   5  -3  202.11    5.68 
   1   5  -3  190.56    5.60 
  -1   5   3  195.93    5.83 
  -1   5   3  187.43    6.37 
   0  -5  -3  246.17    7.13 
   0  -5  -3  242.18    7.04 
   0   5  -3  239.27    6.43 
   0   5   3  257.82    7.05 
   0   5   3  255.41    6.91 
   0   5  -3  248.99    7.21 
   0   5  -3  249.58    6.39 
   0   5  -3  238.38    6.63 
   0   5  -3  249.67    6.57 
   0   5   3  250.85    7.37 
   1  -5   3   87.20    4.10 
  -1  -5  -3   88.31    4.43 
  -1  -5  -3   80.87    3.95 
  -1  -5  -3   85.10    4.43 
  -1   5  -3   84.23    3.38 
   1   5   3   90.50    4.34 
   1   5   3   73.97    3.90 
  -1   5  -3   98.06    4.33 
  -1   5  -3   85.08    3.59 
  -1   5  -3   82.64    3.75 
  -1   5  -3   85.77    3.64 
   1   5   3   91.32    4.40 
  -2  -5  -3    3.86    2.18 
   2  -5   3    2.27    1.88 
  -2  -5  -3    2.38    2.30 
  -2  -5  -3    1.35    1.78 
   2   5   3   -0.98    1.72 
  -2   5  -3    1.15    1.43 
  -2   5  -3    3.69    1.76 
  -2   5  -3   -3.92    1.80 
  -2   5  -3    5.81    1.47 
   2   5   3   -0.11    1.87 
  -3  -5  -3   33.82    2.94 
  -3  -5  -3   32.02    3.68 
   3  -5   3   36.61    3.28 
   3   5   3   36.34    3.30 
  -3   5  -3   27.93    3.11 
  -3   5  -3   36.48    2.32 
  -3   5  -3   37.50    2.90 
   3   5   3   38.56    3.05 
   3   5   3   29.62    3.35 
  -3   5  -3   36.59    2.41 
   4  -5   3   14.54    2.59 
  -4  -5  -3   17.30    2.91 
  -4  -5  -3   14.65    2.06 
  -4   5  -3   19.16    2.69 
   4   5   3   18.82    2.99 
  -4   5  -3   16.49    2.89 
  -4   5  -3   13.53    1.89 
  -4   5  -3   17.21    2.01 
   4   5   3   13.50    2.46 
   4   5   3   18.81    2.72 
  -5  -5  -3  107.05    3.84 
  -5  -5  -3  112.08    5.38 
  -5  -5  -3  107.32    5.11 
   5  -5   3  102.65    4.99 
   5   5   3  112.59    4.92 
  -5   5  -3  112.46    5.21 
  -5   5  -3  108.59    3.32 
  -5   5  -3  110.31    4.29 
   5   5   3  101.89    5.09 
  -5   5  -3  107.53    3.24 
   5   5   3  109.08    4.53 
  -6  -5  -3    6.12    1.59 
  -6  -5  -3    5.07    2.46 
   6  -5   3    8.91    2.68 
  -6  -5  -3    1.71    2.58 
  -6   5  -3    3.09    2.92 
  -6   5  -3    4.65    1.21 
   6   5   3    5.65    2.26 
  -6   5  -3    2.99    2.11 
  -6   5  -3    5.53    1.19 
   6   5   3    5.58    2.06 
   6   5   3    5.85    2.84 
  -7  -5  -3   80.48    4.76 
   7  -5   3   84.18    5.02 
  -7  -5  -3   74.71    4.82 
  -7  -5  -3   74.20    2.92 
  -7   5  -3   79.40    2.59 
  -7   5  -3   75.31    2.66 
  -7   5  -3   72.61    4.63 
   7   5   3   79.70    4.26 
   7   5   3   78.06    3.83 
  -7   5  -3   73.87    4.11 
   7   5   3   70.80    4.76 
  -8  -5  -3  108.00    5.46 
   8  -5   3   97.84    5.63 
  -8  -5  -3  102.15    5.54 
  -8   5  -3  109.80    5.81 
   8   5   3  120.03    4.76 
  -8   5  -3  102.37    4.75 
   8   5   3  105.25    5.94 
   8   5   3  111.44    4.94 
  -8   5  -3  102.48    2.99 
  -8   5  -3  103.41    3.49 
  -9  -5  -3  202.71    7.57 
   9  -5   3  193.04    7.66 
  -9  -5  -3  196.36    7.61 
   9   5   3  199.32    7.35 
  -9   5  -3  200.04    6.55 
   9   5   3  190.55    6.27 
   9   5   3  208.16    6.96 
  -9   5  -3  189.72    7.06 
  10  -5   3   53.52    4.83 
 -10  -5  -3   51.29    4.49 
 -10  -5  -3   53.18    4.63 
 -10   5  -3   46.11    4.48 
  10   5   3   47.74    4.56 
  10   5   3   52.16    4.00 
 -10   5  -3   51.79    3.76 
  10   5   3   53.53    3.60 
 -11  -5  -3  111.51    6.13 
 -11  -5  -3  120.11    6.48 
  11  -5   3  125.82    6.57 
  11   5   3  130.54    5.30 
  11   5   3  121.63    6.16 
  11   5   3  125.89    5.89 
 -11   5  -3  123.49    5.30 
 -12  -5  -3    1.18    2.57 
  12  -5   3    0.82    2.90 
  12   5   3    0.08    3.22 
  12   5   3    2.69    2.38 
 -12   5  -3    3.52    2.70 
  12   5   3    2.32    2.45 
 -13  -5  -3    1.48    2.71 
  13  -5   3   -2.65    3.01 
  13   5   3    5.80    3.19 
 -13   5  -3   -1.28    2.74 
  13   5   3    5.17    2.72 
  14  -5   3   -7.27    2.83 
 -14  -5  -3   -2.05    2.52 
  14   5   3   -2.01    2.41 
 -14   5  -3   -2.31    2.89 
  14   5   3   -0.52    3.04 
 -15  -5  -3   12.23    3.61 
  15  -5   3   11.99    4.03 
  15   5   3   11.40    3.74 
 -15   5  -3    9.58    3.12 
  15   5   3   14.74    3.44 
  16  -5   3    3.31    3.82 
  16   5   3    4.03    3.91 
  16   5   3    3.83    3.05 
 -16   5  -3    1.88    3.26 
  15  -6  -3    7.20    4.08 
 -15  -6   3    5.91    3.12 
 -15   6   3    0.49    3.63 
  15   6  -3    6.67    3.96 
  14  -6  -3    2.78    3.67 
 -14  -6   3    0.84    2.72 
 -14   6   3   -3.20    3.35 
  14   6  -3    0.86    4.16 
 -14   6   3   -5.74    2.85 
 -13  -6   3   19.13    3.85 
  13  -6  -3   14.79    4.14 
 -13   6   3   20.73    4.28 
 -13   6   3   21.02    4.06 
  12  -6  -3    4.58    3.47 
 -12  -6   3    6.58    2.78 
 -12   6   3    1.65    3.44 
 -12   6   3    3.53    3.23 
 -11  -6   3    0.33    2.61 
  11  -6  -3    6.59    3.13 
  11  -6  -3    4.87    3.29 
 -11   6   3    3.11    3.07 
 -11   6   3    5.88    3.47 
  10  -6  -3    0.35    2.93 
 -10  -6   3    2.12    3.22 
 -10  -6   3    1.84    2.50 
  10  -6  -3    0.71    2.74 
 -10   6   3   -0.94    2.45 
 -10   6   3    1.32    3.12 
  10   6  -3   -1.68    1.98 
  -9  -6   3    2.85    2.79 
   9  -6  -3   -0.50    2.85 
   9  -6  -3   -0.80    2.60 
  -9  -6   3   -0.82    2.39 
   9   6  -3    0.35    1.99 
  -9   6   3   -2.30    2.36 
   9   6  -3   -0.51    1.77 
  -9   6   3   -1.75    2.99 
  -9   6   3    0.21    2.21 
   8  -6  -3    0.40    2.79 
  -8  -6   3    0.14    2.39 
   8  -6  -3    0.97    2.78 
  -8  -6   3    1.38    2.49 
  -8   6   3    1.68    2.71 
  -8   6   3    4.90    3.07 
  -8   6   3    2.39    1.76 
   8   6  -3    1.45    1.61 
   8   6  -3    3.42    1.98 
   7  -6  -3   42.35    4.73 
  -7  -6   3   32.65    3.56 
   7  -6  -3   43.31    3.50 
  -7  -6   3   35.92    4.53 
   7  -6  -3   28.05    4.50 
   7   6  -3   35.86    2.89 
  -7   6   3   40.67    3.91 
  -7   6   3   40.14    4.57 
  -7   6   3   33.79    2.84 
   7   6  -3   35.61    3.33 
   6  -6  -3   65.69    5.09 
  -6  -6   3   59.59    4.35 
   6  -6  -3   62.19    5.23 
  -6  -6   3   62.25    4.58 
   6  -6  -3   67.45    3.94 
  -6   6   3   57.26    4.91 
   6   6  -3   65.42    3.74 
   6   6  -3   59.05    3.39 
  -6   6   3   72.50    4.91 
  -6   6   3   59.25    3.38 
   5  -6  -3  111.41    5.87 
   5  -6  -3  108.61    6.03 
  -5  -6   3  109.69    4.90 
  -5  -6   3  114.11    5.45 
  -5   6   3  105.82    5.50 
  -5   6   3   99.51    3.37 
  -5   6   3  107.37    4.36 
   5   6  -3  111.25    4.29 
  -5   6   3  115.34    5.88 
   5   6  -3  104.53    4.44 
  -5   6   3  106.47    4.66 
  -4  -6   3  116.04    5.04 
   4  -6  -3  112.33    5.78 
  -4  -6   3  114.28    5.20 
   4  -6  -3  112.47    5.86 
  -4   6   3  100.31    5.56 
  -4   6   3  111.13    4.68 
   4   6  -3  115.08    4.55 
   4   6  -3  110.41    4.26 
  -4   6   3  117.81    4.91 
  -4   6   3  107.03    3.71 
  -4   6   3  107.26    5.12 
  -3  -6   3  132.30    5.55 
   3  -6  -3  126.77    5.95 
  -3  -6   3  131.46    5.19 
   3  -6  -3  133.57    6.09 
   3   6  -3  132.67    4.74 
  -3   6   3  130.73    4.29 
  -3   6   3  122.13    5.41 
  -3   6   3  120.26    5.08 
  -3   6   3  122.21    4.85 
  -3   6   3  132.46    5.99 
  -2  -6   3   23.70    3.19 
   2  -6  -3   18.91    3.11 
  -2  -6   3   19.01    3.01 
  -2  -6   3   18.30    2.92 
   2  -6  -3   15.00    3.03 
  -2   6   3   21.14    3.06 
  -2   6   3   20.05    3.36 
  -2   6   3   19.07    3.10 
  -2   6   3   17.85    2.44 
   2   6  -3   19.01    3.19 
  -2   6   3   19.02    3.74 
   2   6  -3   21.02    2.92 
   1  -6  -3   21.79    3.14 
   1  -6  -3   28.64    3.66 
  -1  -6   3   23.39    2.71 
   1   6  -3   28.18    3.19 
   1   6  -3   28.79    3.21 
   1   6  -3   25.24    3.21 
  -1   6   3   26.29    3.31 
   1   6  -3   27.72    3.17 
  -1   6   3   26.30    3.37 
  -1   6   3   26.63    3.43 
   0  -6  -3    3.84    2.37 
   0  -6   3    2.28    1.25 
   0  -6  -3   -0.45    2.07 
   0   6  -3    0.58    1.94 
   0   6   3    2.29    2.03 
   0   6  -3    3.62    1.76 
   0   6   3   -1.22    2.05 
   0   6  -3    0.89    2.34 
   0   6  -3   -2.76    1.68 
   0   6   3   -1.43    2.42 
   1  -6   3   35.92    3.70 
  -1  -6  -3   38.82    3.68 
  -1  -6  -3   34.55    3.50 
  -1   6  -3   30.53    2.85 
   1   6   3   36.92    3.86 
  -1   6  -3   27.03    3.09 
  -1   6  -3   29.48    3.01 
   1   6   3   31.03    4.05 
  -1   6  -3   32.92    3.62 
  -2  -6  -3    2.58    2.25 
  -2  -6  -3    7.60    2.46 
   2  -6   3    4.40    2.25 
  -2  -6  -3    6.95    2.44 
  -2   6  -3    6.66    2.24 
   2   6   3    4.68    2.30 
  -2   6  -3    3.37    1.71 
  -2   6  -3    4.48    1.74 
   2   6   3    3.77    2.23 
  -2   6  -3    0.75    2.20 
  -3  -6  -3  131.19    5.03 
   3  -6   3  133.17    5.57 
  -3  -6  -3  127.12    5.57 
  -3   6  -3  135.71    5.47 
  -3   6  -3  126.27    4.31 
  -3   6  -3  130.54    4.36 
   3   6   3  133.48    5.50 
   3   6   3  123.87    5.54 
  -3   6  -3  126.87    4.86 
   4  -6   3   24.77    3.59 
  -4  -6  -3   28.64    3.05 
  -4  -6  -3   31.44    3.67 
   4   6   3   33.72    4.20 
  -4   6  -3   26.63    3.16 
  -4   6  -3   24.72    4.02 
   4   6   3   32.58    3.84 
   4   6   3   25.38    3.50 
  -4   6  -3   26.60    2.40 
  -4   6  -3   24.27    2.40 
  -5  -6  -3   20.47    2.74 
   5  -6   3   26.96    3.81 
  -5  -6  -3   27.42    3.66 
   5   6   3   24.51    3.37 
  -5   6  -3   24.83    2.20 
   5   6   3   24.03    3.27 
   5   6   3   22.83    3.72 
  -5   6  -3   24.49    3.15 
  -5   6  -3   25.74    4.18 
  -5   6  -3   24.44    2.26 
   5   6   3   23.05    3.71 
  -6  -6  -3   19.24    3.40 
   6  -6   3   17.01    3.21 
  -6  -6  -3   26.24    2.63 
  -6   6  -3   23.29    3.46 
   6   6   3   24.20    3.77 
   6   6   3   19.67    3.20 
  -6   6  -3   24.11    3.30 
   6   6   3   24.29    3.78 
  -6   6  -3   18.61    2.02 
   6   6   3   25.57    2.96 
  -7  -6  -3    4.22    2.57 
   7  -6   3    3.02    2.69 
  -7  -6  -3    8.32    2.68 
   7   6   3   10.10    2.55 
  -7   6  -3    8.64    2.96 
   7   6   3   10.18    2.81 
   7   6   3    4.98    2.83 
  -7   6  -3    5.06    2.33 
   7   6   3    5.06    2.24 
  -8  -6  -3   25.12    3.92 
  -8  -6  -3   22.27    3.70 
   8  -6   3   20.29    3.55 
   8   6   3   21.24    3.24 
   8   6   3   17.17    2.95 
   8   6   3   17.88    3.40 
  -8   6  -3   17.97    3.46 
  -8   6  -3   23.41    3.40 
  -9  -6  -3   -0.92    2.38 
   9  -6   3    1.72    2.77 
  -9  -6  -3    1.49    2.45 
   9   6   3   -0.37    2.24 
  -9   6  -3    2.26    2.97 
   9   6   3    0.98    2.85 
  -9   6  -3   -1.18    2.19 
   9   6   3    3.29    2.22 
  10  -6   3   15.00    3.54 
 -10  -6  -3   14.00    3.18 
  10   6   3   13.01    2.77 
  10   6   3    9.23    2.83 
 -10   6  -3   12.69    3.49 
  10   6   3   11.74    3.73 
 -10   6  -3   15.80    2.94 
  11  -6   3   20.50    3.96 
 -11  -6  -3   27.29    4.22 
  11   6   3   21.38    3.84 
 -11   6  -3   22.69    3.36 
  11   6   3   24.10    3.54 
  11   6   3   17.42    3.27 
  12  -6   3   27.52    4.50 
 -12  -6  -3   36.17    5.01 
  12   6   3   29.70    3.75 
  12   6   3   24.44    3.62 
  12   6   3   22.40    4.04 
 -12   6  -3   31.01    4.17 
  13  -6   3    6.39    3.70 
 -13  -6  -3   12.70    3.42 
  13   6   3   15.15    4.23 
  13   6   3   10.13    2.98 
  13   6   3    4.76    3.00 
 -13   6  -3    7.48    2.85 
 -14  -6  -3   19.77    4.31 
  14  -6   3   28.45    4.94 
  14   6   3   20.05    4.38 
  14   6   3   22.13    3.56 
 -14   6  -3   23.50    3.99 
  15  -6   3    9.48    4.11 
 -15   6  -3    5.78    3.59 
  15   6   3    7.96    4.03 
 -13  -7   3    9.60    3.51 
  13  -7  -3   11.99    4.45 
 -13   7   3   13.68    4.32 
 -13   7   3   11.07    3.54 
  13   7  -3   17.66    4.49 
  12  -7  -3    1.66    3.60 
 -12  -7   3    2.57    2.69 
 -12   7   3    3.62    3.77 
 -12   7   3    5.96    3.53 
  11  -7  -3   12.33    3.87 
 -11  -7   3    7.55    3.20 
  11   7  -3    5.41    2.75 
 -11   7   3   11.08    3.50 
 -11   7   3    9.77    3.89 
  10  -7  -3    5.02    3.33 
 -10  -7   3    3.02    2.76 
  10  -7  -3    5.00    3.39 
  10   7  -3    3.79    2.29 
 -10   7   3    3.62    3.51 
 -10   7   3    1.71    2.73 
   9  -7  -3   23.29    4.22 
  -9  -7   3   17.00    3.37 
   9  -7  -3   18.45    3.95 
   9   7  -3   12.66    2.56 
  -9   7   3   12.59    3.91 
  -9   7   3   14.99    3.15 
   8  -7  -3   54.66    5.35 
  -8  -7   3   54.93    6.35 
   8  -7  -3   54.09    5.45 
  -8  -7   3   59.30    4.89 
   8   7  -3   60.49    4.04 
  -8   7   3   61.24    5.36 
  -8   7   3   59.37    4.55 
   7  -7  -3   88.12    6.04 
   7  -7  -3   88.17    6.18 
  -7  -7   3   79.04    5.33 
  -7  -7   3   92.83    5.48 
  -7   7   3   85.77    5.38 
   7   7  -3   82.98    4.05 
  -7   7   3   98.68    6.04 
   7   7  -3   80.49    4.68 
   6  -7  -3  121.55    6.63 
   6  -7  -3  111.71    6.60 
  -6  -7   3  116.02    6.31 
  -6  -7   3  124.24    5.88 
  -6   7   3  112.77    5.94 
  -6   7   3  125.47    6.50 
   6   7  -3  114.91    4.97 
  -6   7   3  112.96    4.72 
   6   7  -3  111.34    4.62 
  -5  -7   3  182.44    6.77 
   5  -7  -3  164.20    7.55 
   5  -7  -3  178.88    7.62 
  -5  -7   3  172.47    7.16 
  -5   7   3  166.96    5.63 
  -5   7   3  178.20    7.02 
   5   7  -3  174.99    5.62 
   5   7  -3  172.58    6.14 
  -5   7   3  172.79    7.33 
   4  -7  -3    1.18    2.80 
   4  -7  -3    3.32    2.89 
  -4  -7   3    0.12    2.35 
  -4  -7   3    4.03    2.46 
   4   7  -3    4.30    2.59 
   4   7  -3    1.05    2.11 
  -4   7   3    6.97    3.20 
  -4   7   3    4.65    2.87 
   4   7  -3    4.22    2.08 
  -4   7   3    4.04    2.06 
  -4   7   3    5.33    1.68 
  -3  -7   3   79.81    4.51 
   3  -7  -3   82.25    5.38 
   3  -7  -3   81.76    5.71 
  -3   7   3   82.66    5.73 
  -3   7   3   76.82    3.65 
   3   7  -3   74.71    4.53 
  -3   7   3   78.93    4.76 
  -3   7   3   81.50    4.26 
   3   7  -3   78.06    4.26 
  -2  -7   3   20.40    3.12 
   2  -7  -3   23.73    3.96 
   2  -7  -3   18.25    3.28 
   2   7  -3   21.18    3.30 
   2   7  -3   26.75    3.35 
  -2   7   3   15.38    2.98 
  -2   7   3   19.48    3.21 
  -2   7   3   27.19    2.78 
  -2   7   3   18.67    3.62 
   2   7  -3   25.99    3.45 
   1  -7  -3   37.57    4.04 
  -1  -7   3   37.57    3.41 
   1  -7  -3   38.36    4.18 
   1   7  -3   46.71    3.86 
  -1   7   3   45.06    4.79 
  -1   7   3   38.86    3.26 
  -1   7   3   43.09    4.36 
   1   7  -3   44.37    3.65 
  -1   7   3   54.07    3.94 
   1   7  -3   41.29    3.69 
   0  -7  -3   -1.66    2.24 
   0  -7  -3    0.72    2.57 
   0  -7   3    0.54    1.72 
   0   7   3   -1.19    2.03 
   0   7  -3   -1.26    1.93 
   0   7  -3    3.97    1.99 
   0   7  -3   -2.85    1.75 
   0   7  -3    0.74    2.11 
   0   7   3   -1.79    2.44 
   0   7   3    0.28    1.67 
   1  -7   3   12.56    2.81 
  -1  -7  -3   10.01    2.67 
  -1  -7  -3   13.94    2.91 
  -1   7  -3   10.60    2.24 
   1   7   3   12.40    2.55 
  -1   7  -3   15.74    2.37 
  -1   7  -3   14.63    2.56 
   1   7   3   14.86    2.94 
   1   7   3   16.13    2.74 
  -1   7  -3   18.99    3.24 
  -2  -7  -3    3.19    2.39 
  -2  -7  -3    4.94    2.50 
   2  -7   3    1.65    2.56 
  -2   7  -3    8.12    2.04 
  -2   7  -3    8.78    2.35 
   2   7   3    5.49    2.45 
  -2   7  -3    8.07    2.97 
   2   7   3   13.71    3.11 
   2   7   3    9.38    2.70 
   2   7   3    4.08    2.52 
   3  -7   3   42.02    4.02 
  -3  -7  -3   46.16    4.07 
  -3  -7  -3   41.64    3.85 
  -3   7  -3   41.30    3.01 
   3   7   3   36.34    4.03 
  -3   7  -3   39.81    3.49 
   3   7   3   49.11    3.95 
   3   7   3   40.14    3.98 
  -3   7  -3   42.26    4.38 
  -4  -7  -3    4.26    2.46 
   4  -7   3    1.21    2.43 
  -4  -7  -3   -4.56    1.88 
   4   7   3   -1.64    2.15 
   4   7   3    2.01    2.42 
   4   7   3   -1.28    2.08 
  -4   7  -3   -2.99    2.34 
   4   7   3    0.41    2.29 
  -4   7  -3   -0.65    2.02 
  -5  -7  -3   11.52    3.09 
   5  -7   3   11.27    2.96 
  -5   7  -3    8.80    3.29 
  -5   7  -3    8.66    2.37 
   5   7   3    3.85    2.77 
   5   7   3    7.36    2.65 
   5   7   3    7.53    2.62 
   5   7   3    6.95    2.64 
   6  -7   3    3.39    3.11 
  -6  -7  -3   -1.07    2.65 
  -6   7  -3    4.00    3.22 
   6   7   3    2.36    2.37 
   6   7   3   -2.32    2.25 
  -6   7  -3   -0.31    2.18 
   6   7   3   -2.58    2.51 
   6   7   3   -3.86    2.47 
   7  -7   3   50.83    5.00 
  -7  -7  -3   57.94    5.17 
   7   7   3   60.71    5.45 
   7   7   3   43.99    4.58 
  -7   7  -3   49.28    5.07 
   7   7   3   47.41    3.63 
  -7   7  -3   54.04    4.25 
   7   7   3   55.39    4.54 
  -8  -7  -3   -1.46    2.45 
   8  -7   3    1.82    2.85 
   8   7   3    0.59    3.26 
  -8   7  -3    3.69    3.03 
  -8   7  -3   -0.37    2.29 
   8   7   3   -1.09    2.36 
   8   7   3   -0.34    2.36 
   9  -7   3   19.50    3.92 
  -9  -7  -3   18.58    3.45 
   9   7   3   11.52    2.86 
   9   7   3   15.31    3.66 
  -9   7  -3   17.56    3.11 
  -9   7  -3    9.39    3.75 
   9   7   3   11.50    3.09 
 -10  -7  -3    4.02    2.76 
  10  -7   3    6.29    3.39 
  10   7   3    4.53    2.78 
  10   7   3    9.41    3.53 
 -10   7  -3    1.10    2.65 
  10   7   3    5.22    2.68 
 -10   7  -3    4.38    3.32 
 -11  -7  -3    4.41    3.33 
  11  -7   3    7.55    3.70 
  11   7   3    2.63    3.34 
 -11   7  -3   -0.31    2.65 
  11   7   3    7.47    3.05 
 -11   7  -3    2.93    3.34 
  11   7   3    5.76    2.83 
  12  -7   3    8.70    3.91 
 -12  -7  -3    7.17    3.65 
  12   7   3    4.54    2.84 
  12   7   3    0.94    3.78 
 -12   7  -3    5.54    3.07 
  12   7   3    3.60    3.11 
  13  -7   3   42.14    6.60 
 -13  -7  -3   37.50    5.07 
 -13   7  -3   30.30    4.54 
  13   7   3   33.13    4.99 
  13   7   3   40.44    5.64 
  11  -8  -3    6.03    4.01 
 -11  -8   3   -4.43    2.74 
 -11   8   3    1.46    4.43 
 -11   8   3   -2.13    3.32 
  10  -8  -3    1.22    3.47 
 -10  -8   3   -1.51    2.84 
 -10   8   3    1.09    3.67 
 -10   8   3   -2.57    3.11 
  -9  -8   3    1.69    2.65 
   9  -8  -3   -0.76    3.74 
  -9   8   3    1.93    3.52 
  -9   8   3    1.38    2.79 
   8  -8  -3   30.83    4.89 
  -8  -8   3   29.40    4.45 
  -8   8   3   41.47    5.75 
  -8   8   3   27.85    4.62 
   7  -8  -3    1.52    3.33 
   7  -8  -3   -1.98    3.07 
  -7  -8   3   -1.97    2.50 
  -7   8   3    1.42    2.99 
  -7   8   3   -0.40    3.23 
  -6  -8   3   40.18    4.45 
   6  -8  -3   38.12    5.17 
   6  -8  -3   30.50    4.95 
  -6   8   3   36.43    4.60 
   6   8  -3   40.75    3.92 
  -6   8   3   39.12    5.57 
   5  -8  -3    4.07    3.17 
  -5  -8   3    4.27    2.57 
   5  -8  -3   -3.28    2.86 
  -5   8   3    4.18    3.83 
   5   8  -3    4.28    2.53 
   5   8  -3   -1.33    2.03 
  -5   8   3    5.11    3.01 
   4  -8  -3   38.40    4.92 
   4  -8  -3   27.27    4.27 
  -4  -8   3   28.92    3.88 
   4   8  -3   33.63    3.48 
   4   8  -3   30.88    3.64 
  -4   8   3   34.52    4.03 
   4   8  -3   41.18    4.26 
  -4   8   3   30.30    4.75 
   4   8  -3   40.35    4.11 
   3  -8  -3   49.81    5.55 
   3  -8  -3   40.32    4.84 
  -3   8   3   44.27    4.88 
  -3   8   3   38.54    4.01 
   3   8  -3   35.03    3.81 
   3   8  -3   39.49    4.14 
   3   8  -3   49.81    4.20 
  -3   8   3   41.77    4.62 
   3   8  -3   37.90    3.81 
   3   8  -3   50.65    4.58 
   2  -8  -3   11.84    3.56 
   2  -8  -3   12.48    3.25 
  -2  -8   3   12.22    2.81 
  -2   8   3   13.98    2.36 
   2   8  -3   16.66    3.05 
  -2   8   3   11.42    3.28 
   2   8  -3   18.14    3.06 
  -2   8   3   10.95    3.47 
   2   8  -3   10.60    2.90 
   2   8  -3   13.77    2.95 
  -2   8   3   19.44    2.97 
   1  -8  -3    9.04    2.96 
  -1  -8   3    6.96    2.53 
   1  -8  -3    3.42    2.75 
  -1   8   3    7.25    2.48 
   1   8  -3    6.75    2.58 
  -1   8   3   10.27    2.45 
  -1   8   3    5.64    3.51 
   1   8  -3    7.48    2.86 
   1   8  -3    8.94    2.54 
  -1   8   3    6.13    3.03 
   0  -8  -3    6.26    2.90 
   0  -8  -3    4.82    2.86 
   0  -8   3    2.66    2.14 
   0   8  -3    4.01    2.24 
   0   8   3    6.06    2.56 
   0   8   3    1.09    2.82 
   0   8   3   -2.01    2.69 
   0   8  -3    3.47    2.27 
   0   8  -3    9.85    2.97 
   0   8   3    0.84    2.20 
   1  -8   3    4.72    2.66 
  -1  -8  -3   -1.26    2.24 
  -1  -8  -3   -1.38    2.85 
  -1   8  -3   -1.53    2.26 
  -1   8  -3    1.02    2.78 
   1   8   3    0.33    2.39 
   1   8   3   -0.22    2.65 
   1   8   3    2.39    2.29 
   2  -8   3   11.81    2.91 
  -2   8  -3   10.21    2.54 
   2   8   3   10.11    2.97 
   2   8   3   11.51    2.94 
   2   8   3   14.67    3.26 
  -2   8  -3   11.64    3.02 
   2   8   3   13.55    3.12 
   3  -8   3   39.08    4.60 
   3   8   3   34.47    4.62 
   3   8   3   37.34    4.15 
  -3   8  -3   31.67    3.83 
   3   8   3   27.43    3.77 
  -3   8  -3   22.09    3.81 
   3   8   3   33.38    4.25 
  -4  -8  -3  110.23    5.98 
   4  -8   3  116.23    6.22 
   4   8   3  116.50    6.09 
   4   8   3  118.05    6.65 
   4   8   3  123.26    6.29 
   4   8   3  114.65    5.49 
  -4   8  -3  108.01    6.08 
   4   8   3  116.19    6.23 
  -4   8  -3  107.99    5.33 
   5  -8   3   75.65    5.50 
  -5  -8  -3   72.35    5.23 
   5   8   3   68.56    4.80 
   5   8   3   71.28    5.18 
  -5   8  -3   67.85    5.49 
  -5   8  -3   67.52    4.62 
   5   8   3   74.82    5.58 
   6  -8   3   57.10    5.72 
  -6  -8  -3   57.87    5.40 
  -6   8  -3   65.62    5.09 
   6   8   3   67.36    5.69 
   6   8   3   57.62    4.99 
   6   8   3   59.52    4.60 
  -6   8  -3   66.37    4.65 
  -7  -8  -3   15.38    3.43 
   7  -8   3   12.22    3.60 
   7   8   3   13.38    3.10 
   7   8   3   18.05    3.65 
  -7   8  -3   21.22    4.15 
  -7   8  -3   14.91    3.89 
   7   8   3   12.81    2.87 
   8  -8   3   -2.52    3.02 
  -8  -8  -3    3.51    3.30 
  -8   8  -3   -0.43    3.47 
   8   8   3    0.63    2.68 
   8   8   3   -5.37    2.50 
   8   8   3    1.44    3.03 
   9  -8   3   -2.89    3.09 
  -9  -8  -3   -1.46    2.74 
   9   8   3    1.35    3.28 
   9   8   3    0.32    2.77 
  -9   8  -3    0.77    3.78 
   9   8   3    1.47    2.77 
 -10  -8  -3   11.35    3.56 
  10  -8   3   13.25    4.11 
  10   8   3   13.46    3.98 
  10   8   3    8.56    2.99 
 -10   8  -3    6.99    4.25 
 -11  -8  -3   -1.34    3.30 
  11  -8   3   -4.49    3.27 
 -11   8  -3   -8.51    3.85 
  11   8   3   -0.53    2.92 
  11   8   3    3.40    3.64 
   8  -9  -3   30.29    5.11 
  -8   9   3   45.58    6.42 
  -8   9   3   34.49    5.11 
   7  -9  -3   41.71    6.62 
  -7   9   3   33.96    5.41 
  -7   9   3   44.47    5.18 
   6  -9  -3   49.40    6.00 
  -6   9   3   38.56    6.09 
  -6   9   3   51.69    5.27 
   5  -9  -3    6.93    4.08 
  -5   9   3    3.32    3.21 
  -5   9   3    4.05    3.69 
   4  -9  -3    4.91    3.86 
  -4   9   3    4.92    3.66 
  -4   9   3    3.29    3.23 
   3  -9  -3   89.93    6.99 
  -3   9   3  103.30    6.21 
  -3   9   3   97.70    7.01 
   2  -9  -3    6.78    3.78 
  -2   9   3    9.32    3.83 
  -2   9   3   10.28    3.55 
  -1  -9   3   56.22    5.02 
   1  -9  -3   64.04    6.08 
  -1   9   3   57.55    5.38 
   1   9  -3   58.80    5.03 
  -1   9   3   60.57    5.38 
   0  -9  -3   16.30    4.02 
   0   9   3   12.64    4.12 
   0   9   3   15.65    4.60 
   0   9  -3   14.75    3.49 
   0   9   3   23.97    3.72 
   0   9   3   18.25    3.79 
  -1  -9  -3   45.40    5.44 
   1  -9   3   37.42    4.85 
   1   9   3   50.43    5.54 
  -1   9  -3   55.10    5.11 
   1   9   3   49.22    4.55 
   1   9   3   50.34    5.35 
   1   9   3   40.86    5.08 
   2  -9   3   20.28    3.91 
  -2   9  -3   17.42    3.55 
   2   9   3   23.17    4.03 
   2   9   3   17.90    3.95 
   2   9   3   20.64    3.66 
   2   9   3   22.03    4.10 
   3  -9   3    8.18    3.53 
   3   9   3    8.11    3.03 
   3   9   3   14.49    3.44 
  -3   9  -3   23.46    4.15 
   3   9   3   11.62    2.92 
   3   9   3   13.78    3.67 
   4  -9   3    5.48    3.29 
   4   9   3    4.24    3.14 
  -4   9  -3   13.22    3.87 
   4   9   3    6.49    3.08 
   4   9   3   13.79    3.83 
   4   9   3    3.50    3.13 
   5  -9   3   22.67    4.42 
   5   9   3   18.47    3.68 
   5   9   3   18.02    3.71 
  -5   9  -3   20.00    4.41 
   5   9   3   24.86    4.27 
   5   9   3   24.98    4.32 
   6  -9   3   -1.67    3.49 
  -6  -9  -3   -2.64    3.22 
  -6   9  -3    0.93    3.62 
   6   9   3    0.14    2.89 
   6   9   3    6.49    3.65 
   6   9   3    1.09    3.28 
   6   9   3   -0.06    2.47 
   7  -9   3   47.92    5.75 
  -7  -9  -3   38.65    5.43 
   7   9   3   44.24    6.03 
  -7   9  -3   37.71    5.78 
   7   9   3   42.59    5.02 
  19   0  -4    6.43    3.61 
  18   0  -4    9.04    3.57 
 -18   0   4    7.14    3.61 
 -17   0   4    4.63    2.99 
  17   0  -4    5.49    2.88 
 -16   0   4    0.70    2.92 
  16   0  -4    3.15    2.79 
 -16   0   4   -2.28    2.48 
  15   0  -4    0.85    2.36 
  15   0  -4    2.05    1.81 
 -15   0   4    0.73    2.28 
 -15   0   4   -2.70    2.40 
 -14   0   4    3.06    2.54 
  14   0  -4    3.68    2.00 
  14   0  -4    1.74    2.64 
 -14   0   4    6.39    2.72 
  13   0  -4  385.28    8.93 
 -13   0   4  368.35   10.12 
  13   0  -4  363.29    9.88 
 -13   0   4  387.53   10.39 
 -12   0   4   -1.50    2.57 
  12   0  -4   -1.57    1.72 
 -12   0   4    1.42    2.36 
  12   0  -4    4.23    2.54 
  12   0  -4   -0.19    1.57 
  11   0  -4  795.05   16.58 
  11   0  -4  801.43   15.85 
  11   0  -4  823.31   15.71 
 -11   0   4  790.35   17.10 
  11   0  -4  810.85   16.65 
 -11   0   4  814.42   16.95 
  10   0  -4   65.41    3.68 
  10   0  -4   68.82    3.53 
  10   0  -4   68.48    2.97 
 -10   0   4   69.16    4.08 
 -10   0   4   72.17    3.98 
   9   0  -4  529.50   10.76 
  -9   0   4  543.62   11.66 
  -9   0   4  539.07   11.78 
   9   0  -4  539.19   11.47 
   9   0  -4  525.82   11.39 
   8   0  -4    5.41    1.22 
  -8   0   4    4.78    1.62 
   8   0  -4    6.93    1.77 
  -8   0   4    6.64    1.73 
   8   0  -4    8.38    1.62 
   7   0  -4 2993.88   52.81 
  -7   0   4 3040.22   53.54 
  -7   0   4 3047.08   53.63 
   7   0  -4 3033.71   53.39 
   7   0  -4 3045.32   53.22 
   6   0  -4  220.37    5.43 
  -6   0   4  209.26    5.41 
   6   0  -4  221.41    5.21 
   6   0  -4  217.35    4.89 
   6   0  -4  222.75    5.35 
  -5   0   4  888.68   16.21 
  -5   0   4  886.51   16.47 
  -5   0   4  879.47   16.48 
   5   0  -4  885.42   16.43 
   5   0  -4  864.82   15.96 
   5   0  -4  891.10   16.16 
   5   0  -4  863.10   16.40 
  -4   0   4 1481.63   26.85 
  -4   0   4 1489.27   26.56 
   4   0  -4 1524.43   26.47 
   4   0  -4 1508.99   26.56 
   4   0  -4 1482.15   26.80 
   4   0  -4 1525.19   26.64 
  -4   0   4 1544.59   26.57 
   4   0  -4 1493.07   26.79 
  -4   0   4 1508.87   26.82 
  -3   0   4 7297.27  121.84 
  -3   0   4 6870.30  123.84 
   3   0  -4 6988.41  120.88 
  -3   0   4 6883.99  123.13 
   3   0  -4 7190.08  123.21 
   3   0  -4 7347.16  123.61 
   3   0  -4 6970.59  121.92 
  -3   0   4 6829.16  121.61 
   2   0  -4 5191.16   87.63 
  -2   0   4 5132.60   88.12 
   2   0  -4 5000.13   88.79 
  -2   0   4 5006.26   86.70 
  -2   0   4 4925.11   88.64 
   2   0  -4 5039.00   88.09 
  -2   0   4 5017.13   88.84 
  -2   0   4 4981.48   87.50 
  -1   0   4  139.92    3.00 
  -1   0   4  143.04    3.09 
   1   0  -4  142.70    3.08 
  -1   0   4  142.15    2.89 
  -1   0   4  140.82    2.96 
   1   0  -4  140.52    2.99 
   1   0  -4  143.48    3.06 
   1   0  -4  142.14    2.88 
   0   0  -4 4269.07   76.74 
   0   0   4 4543.77   77.32 
   0   0   4 4329.49   75.49 
   0   0  -4 4531.15   76.75 
   0   0  -4 4478.87   75.45 
   0   0   4 4235.31   77.19 
   1   0   4   17.02    0.92 
  -1   0  -4   21.25    1.05 
   1   0   4   16.75    0.84 
  -1   0  -4   16.56    0.89 
  -1   0  -4   17.02    0.81 
  -1   0  -4   17.19    0.85 
   1   0   4   17.13    0.91 
   2   0   4   41.85    1.51 
  -2   0  -4   43.17    1.56 
   2   0   4   39.57    1.46 
  -2   0  -4   41.31    1.47 
   2   0   4   43.95    1.57 
   2   0   4   41.32    1.49 
  -3   0  -4 4447.50   74.80 
   3   0   4 4483.79   75.40 
   3   0   4 4280.82   74.18 
   3   0   4 4431.46   74.32 
  -3   0  -4 4465.16   74.31 
  -3   0  -4 4302.51   74.27 
   3   0   4 4412.86   76.16 
   3   0   4 3736.29   74.67 
  -4   0  -4  718.54   13.25 
   4   0   4  601.21   12.87 
   4   0   4  724.71   13.29 
  -4   0  -4  719.64   13.07 
   4   0   4  729.23   13.21 
   4   0   4  733.76   13.09 
  -4   0  -4  725.69   13.26 
  -5   0  -4  605.31   11.49 
   5   0   4  608.79   11.71 
  -5   0  -4  601.55   11.72 
   5   0   4  587.56   11.39 
   5   0   4  607.69   11.62 
   6   0   4   57.80    2.61 
  -6   0  -4   54.54    2.56 
  -6   0  -4   53.84    2.41 
   6   0   4   54.52    2.34 
   6   0   4   53.27    2.53 
  -7   0  -4 1912.69   33.23 
   7   0   4 1771.63   33.26 
  -7   0  -4 1880.50   33.54 
   7   0   4 1961.92   33.99 
  -7   0  -4 1835.63   33.84 
  -8   0  -4   10.20    1.83 
   8   0   4    8.51    1.55 
  -8   0  -4    7.59    1.52 
  -8   0  -4    8.37    1.33 
   8   0   4    9.93    1.90 
   9   0   4  306.96    7.13 
  -9   0  -4  313.91    7.91 
   9   0   4  306.90    7.78 
  -9   0  -4  316.97    7.59 
  10   0   4    1.21    1.41 
  10   0   4   -0.01    1.04 
 -10   0  -4    4.01    2.26 
  10   0   4    1.05    2.00 
 -10   0  -4    1.46    1.72 
 -11   0  -4  168.18    6.04 
 -11   0  -4  170.48    5.69 
  11   0   4  168.02    5.21 
  11   0   4  173.61    5.96 
  12   0   4   -3.91    2.15 
  12   0   4   -2.33    1.76 
 -12   0  -4    1.33    2.04 
 -12   0  -4    1.19    2.30 
 -13   0  -4  121.20    5.53 
  13   0   4  109.64    4.49 
 -13   0  -4  106.66    5.00 
  13   0   4  109.13    5.27 
  14   0   4    3.31    1.97 
  14   0   4    1.21    2.56 
 -14   0  -4    1.67    2.15 
 -14   0  -4    3.13    2.54 
  15   0   4   18.55    3.41 
 -15   0  -4   11.85    2.71 
 -15   0  -4   10.67    2.95 
  15   0   4   13.82    2.41 
 -16   0  -4    3.24    2.99 
  16   0   4   -1.03    1.94 
  16   0   4   -2.64    2.72 
 -16   0  -4   -0.25    2.23 
 -17   0  -4   28.00    4.36 
 -17   0  -4   28.16    3.98 
  17   0   4   31.66    3.41 
  17   0   4   34.11    4.55 
  18   0   4    6.73    3.46 
 -18   0  -4    8.33    3.34 
  19   0   4    6.61    3.70 
  19  -1  -4    7.36    3.44 
  19   1  -4    8.06    3.34 
 -18  -1   4   52.39    5.29 
  18  -1  -4   50.57    5.20 
 -18   1   4   48.76    5.24 
  18   1  -4   52.82    4.62 
 -17  -1   4    5.90    2.98 
  17  -1  -4    8.19    3.55 
 -17   1   4    3.83    2.96 
 -17   1   4    2.81    2.69 
  17   1  -4    4.50    2.96 
  17   1  -4    8.94    2.63 
 -16  -1   4   15.82    3.38 
  16  -1  -4   15.02    3.66 
 -16  -1   4   15.60    3.39 
 -16   1   4   12.50    3.23 
  16   1  -4   26.26    3.40 
 -16   1   4   14.82    2.96 
  16   1  -4   14.67    3.17 
  15  -1  -4   23.64    3.86 
 -15  -1   4   10.98    3.05 
 -15  -1   4   17.51    3.07 
 -15   1   4   15.39    3.48 
 -15   1   4   16.57    3.07 
  15   1  -4   16.45    2.69 
  15   1  -4   18.51    2.97 
 -14  -1   4   10.98    3.17 
 -14  -1   4    7.96    2.67 
  14  -1  -4    9.88    2.05 
  14  -1  -4    4.32    2.67 
 -14   1   4    5.23    2.75 
  14   1  -4    9.70    2.36 
 -14   1   4    3.54    2.49 
  14   1  -4   11.41    2.77 
  13  -1  -4   90.95    4.22 
  13  -1  -4   91.25    3.41 
 -13  -1   4   95.37    5.04 
 -13  -1   4   88.44    4.99 
  13  -1  -4   89.61    5.01 
 -13   1   4   93.98    5.16 
  13   1  -4   93.29    4.50 
  13   1  -4   89.20    4.62 
 -13   1   4   86.96    4.45 
  12  -1  -4  275.53    8.23 
  12  -1  -4  286.52    7.57 
 -12  -1   4  288.16    8.62 
  12  -1  -4  276.68    6.44 
 -12  -1   4  280.45    8.36 
  12   1  -4  283.74    7.70 
 -12   1   4  280.20    7.81 
 -12   1   4  276.86    8.32 
 -11  -1   4  179.85    6.28 
  11  -1  -4  191.37    4.75 
  11  -1  -4  181.51    5.70 
  11  -1  -4  175.65    6.21 
  11  -1  -4  188.88    5.85 
 -11  -1   4  190.73    6.65 
 -11   1   4  183.48    6.05 
  11   1  -4  187.07    5.77 
 -11   1   4  184.98    6.39 
 -10  -1   4  942.99   19.18 
  10  -1  -4  927.12   18.48 
 -10  -1   4  940.53   19.27 
  10  -1  -4  933.75   17.39 
  10  -1  -4  936.15   19.10 
  10  -1  -4  944.98   18.54 
 -10   1   4  970.94   18.85 
  10   1  -4  939.73   17.16 
  10   1  -4  932.85   18.88 
 -10   1   4  976.98   19.34 
  10   1  -4  959.31   18.40 
   9  -1  -4  116.80    4.58 
   9  -1  -4  121.83    3.33 
   9  -1  -4  122.47    4.32 
  -9  -1   4  127.68    4.80 
  -9  -1   4  124.06    4.86 
   9  -1  -4  128.17    4.37 
  -9   1   4  125.28    4.35 
   9   1  -4  120.38    4.09 
   9   1  -4  123.38    3.20 
   9   1  -4  125.28    4.51 
  -9   1   4  124.78    4.73 
   8  -1  -4  541.68   11.07 
   8  -1  -4  539.56   11.15 
   8  -1  -4  509.69   10.03 
   8  -1  -4  514.51   11.37 
  -8  -1   4  545.95   11.71 
  -8  -1   4  530.18   11.42 
  -8   1   4  525.66   11.43 
  -8   1   4  527.12   11.34 
  -8   1   4  537.35   11.17 
   8   1  -4  533.33    9.97 
   8   1  -4  545.63   11.44 
   8   1  -4  526.89   10.71 
   7  -1  -4    0.11    1.47 
  -7  -1   4   -1.46    1.32 
   7  -1  -4    0.10    1.13 
   7  -1  -4   -1.36    1.22 
  -7  -1   4    2.49    1.48 
  -7   1   4    2.38    1.28 
   7   1  -4   -0.36    1.48 
   7   1  -4    0.20    0.72 
  -7   1   4    1.52    1.56 
  -7   1   4   -0.15    1.65 
   7   1  -4   -0.53    1.05 
   6  -1  -4    1.09    1.04 
  -6  -1   4    0.99    1.36 
   6  -1  -4    1.95    1.27 
  -6  -1   4    3.75    1.31 
   6  -1  -4    3.30    1.55 
   6  -1  -4    3.04    1.40 
   6   1  -4    2.55    0.70 
   6   1  -4    3.27    1.33 
  -6   1   4    2.25    1.30 
  -6   1   4    3.11    1.43 
   6   1  -4    3.94    1.38 
  -6   1   4    5.84    1.60 
   6   1  -4    3.04    0.99 
   5  -1  -4  259.35    6.19 
  -5  -1   4  270.93    5.74 
   5  -1  -4  273.77    5.99 
  -5  -1   4  272.57    6.39 
  -5  -1   4  271.58    6.07 
   5  -1  -4  278.90    6.35 
   5  -1  -4  269.56    6.15 
   5  -1  -4  264.05    5.15 
  -5   1   4  263.88    5.91 
   5   1  -4  261.88    5.95 
   5   1  -4  272.58    6.21 
   5   1  -4  272.48    5.61 
  -5   1   4  274.46    6.28 
   5   1  -4  269.40    5.46 
  -5   1   4  268.58    6.21 
  -5   1   4  274.43    6.05 
   4  -1  -4   58.51    2.46 
  -4  -1   4   55.66    2.50 
  -4  -1   4   59.04    2.20 
  -4  -1   4   59.98    1.67 
   4  -1  -4   56.64    2.48 
   4  -1  -4   57.33    2.36 
  -4  -1   4   57.86    1.94 
   4  -1  -4   54.62    2.24 
   4  -1  -4   59.36    1.51 
   4   1  -4   55.43    2.14 
  -4   1   4   55.26    2.19 
   4   1  -4   57.07    1.70 
  -4   1   4   59.28    2.47 
  -4   1   4   60.42    1.60 
  -4   1   4   59.83    2.55 
   4   1  -4   58.99    1.85 
  -4   1   4   57.98    2.48 
   4   1  -4   53.39    2.38 
   3  -1  -4   45.56    2.10 
  -3  -1   4   40.70    1.47 
   3  -1  -4   42.09    2.02 
   3  -1  -4   41.35    1.20 
  -3  -1   4   42.57    1.80 
   3  -1  -4   42.02    2.04 
  -3  -1   4   42.63    1.15 
   3  -1  -4   38.87    1.87 
  -3  -1   4   42.02    2.07 
  -3  -1   4   42.50    2.29 
  -3   1   4   43.07    1.27 
   3   1  -4   42.76    2.20 
   3   1  -4   42.53    1.31 
  -3   1   4   40.77    2.09 
   3   1  -4   40.91    1.22 
  -3   1   4   42.18    1.95 
  -3   1   4   42.05    2.15 
   2  -1  -4 1444.15   25.59 
   2  -1  -4 1478.20   25.58 
   2  -1  -4 1433.64   25.65 
   2  -1  -4 1438.52   25.49 
   2  -1  -4 1430.49   24.84 
  -2  -1   4 1424.59   25.09 
  -2  -1   4 1430.72   24.81 
  -2  -1   4 1466.54   25.61 
  -2  -1   4 1446.99   25.48 
  -2   1   4 1439.57   24.86 
   2   1  -4 1413.77   25.06 
   2   1  -4 1435.63   24.91 
  -2   1   4 1438.86   25.60 
   2   1  -4 1463.81   25.45 
  -2   1   4 1439.24   25.42 
   1  -1  -4  680.20   12.54 
  -1  -1   4  685.33   12.54 
   1  -1  -4  689.82   12.06 
  -1  -1   4  674.12   11.87 
   1  -1  -4  664.86   12.48 
  -1  -1   4  690.21   12.32 
   1  -1  -4  678.79   12.61 
  -1   1   4  672.43   12.01 
  -1   1   4  671.28   12.59 
   1   1  -4  692.27   12.28 
   1   1  -4  686.21   11.86 
  -1   1   4  665.35   12.45 
   0  -1  -4   29.26    1.56 
   0  -1  -4   24.84    1.45 
   0  -1   4   26.44    0.95 
   0  -1  -4   27.06    1.45 
   0  -1   4   28.70    1.43 
   0  -1   4   28.60    1.09 
   0  -1   4   27.85    0.92 
   0   1  -4   26.85    0.93 
   0   1  -4   31.68    1.14 
   0   1   4   28.45    1.48 
   0   1   4   27.21    1.50 
  -1  -1  -4 2973.00   51.60 
   1  -1   4 2747.57   52.07 
   1  -1   4 2982.26   51.57 
  -1  -1  -4 2931.75   51.56 
   1  -1   4 2994.58   51.37 
   1  -1   4 3008.40   52.02 
  -1   1  -4 2994.18   51.53 
   1   1   4 3003.45   51.57 
   1   1   4 3015.04   51.57 
  -1   1  -4 2982.54   51.97 
   1   1   4 2928.78   51.29 
   1   1   4 3077.84   51.47 
  -1   1  -4 3063.07   51.37 
   2  -1   4 1929.31   33.06 
   2  -1   4 1865.96   32.76 
  -2  -1  -4 1922.82   33.37 
   2  -1   4 1897.51   33.14 
   2  -1   4 1893.30   33.01 
   2  -1   4 1858.96   32.96 
  -2   1  -4 1845.00   32.63 
   2   1   4 1851.88   33.10 
   2   1   4 1908.47   33.14 
   2   1   4 1914.70   33.23 
   2   1   4 1939.06   33.35 
   2   1   4 1898.76   33.28 
   2   1   4 1897.27   33.34 
  -3  -1  -4   46.85    2.36 
  -3  -1  -4   43.74    2.00 
   3  -1   4   45.82    1.19 
   3  -1   4   41.28    1.98 
   3  -1   4   42.53    1.64 
   3  -1   4   44.29    1.21 
   3  -1   4   43.50    1.79 
  -3  -1  -4   46.82    2.19 
   3   1   4   46.85    2.07 
   3   1   4   42.30    2.25 
   3   1   4   46.41    2.03 
  -3   1  -4   47.64    1.72 
   3   1   4   45.26    2.05 
   3   1   4   49.29    2.03 
  -4  -1  -4  397.65    8.16 
   4  -1   4  389.81    7.55 
   4  -1   4  385.14    8.00 
  -4  -1  -4  393.03    8.19 
   4  -1   4  394.55    7.12 
   4   1   4  387.76    8.05 
   4   1   4  386.04    7.90 
  -4   1  -4  389.04    7.18 
   4   1   4  391.80    7.97 
   4   1   4  376.31    8.04 
  -4   1  -4  381.24    7.68 
   4   1   4  389.62    8.00 
   5  -1   4   78.74    2.13 
   5  -1   4   80.05    2.60 
  -5  -1  -4   79.70    2.95 
  -5  -1  -4   79.09    3.02 
   5  -1   4   80.19    2.93 
   5  -1   4   77.52    2.40 
  -5   1  -4   76.73    2.21 
   5   1   4   82.57    2.92 
   5   1   4   74.93    2.85 
   5   1   4   82.17    2.79 
   5   1   4   81.86    2.86 
  -5   1  -4   77.95    2.64 
   5   1   4   82.45    2.93 
   6  -1   4   58.36    2.75 
  -6  -1  -4   56.74    2.70 
   6  -1   4   51.55    1.89 
  -6  -1  -4   51.95    2.91 
   6  -1   4   50.46    2.34 
   6  -1   4   50.75    2.06 
   6   1   4   51.06    2.52 
   6   1   4   53.60    2.60 
   6   1   4   49.99    2.59 
  -6   1  -4   51.18    2.03 
   6   1   4   54.56    2.70 
  -6   1  -4   54.97    2.45 
   6   1   4   54.54    2.56 
   7  -1   4  539.10   10.57 
   7  -1   4  550.35   10.71 
  -7  -1  -4  562.50   11.66 
   7  -1   4  542.68   11.60 
  -7  -1  -4  554.55   11.74 
   7   1   4  562.67   11.40 
  -7   1  -4  565.50   10.80 
  -7   1  -4  565.38   11.44 
   7   1   4  567.60   11.43 
   7   1   4  544.59   11.44 
   8  -1   4   40.23    2.10 
   8  -1   4   38.72    2.85 
  -8  -1  -4   43.85    1.88 
   8  -1   4   43.85    2.13 
  -8  -1  -4   39.69    2.76 
  -8  -1  -4   49.91    3.13 
   8   1   4   44.10    2.73 
   8   1   4   41.76    2.84 
   8   1   4   41.47    2.62 
  -8   1  -4   41.35    2.71 
  -8   1  -4   46.14    2.41 
   9  -1   4   67.70    2.78 
  -9  -1  -4   61.94    2.35 
   9  -1   4   61.70    3.57 
  -9  -1  -4   70.95    3.82 
   9  -1   4   63.16    2.77 
  -9  -1  -4   70.54    3.77 
  -9   1  -4   70.46    3.50 
   9   1   4   61.39    3.20 
   9   1   4   67.76    3.46 
  -9   1  -4   65.69    3.07 
   9   1   4   68.26    3.57 
  10  -1   4  657.45   14.40 
 -10  -1  -4  687.55   14.67 
 -10  -1  -4  664.69   14.27 
 -10  -1  -4  654.22   12.58 
  10  -1   4  658.80   13.12 
  10  -1   4  665.10   13.21 
  10   1   4  673.82   14.12 
  10   1   4  652.12   13.93 
 -10   1  -4  698.40   14.44 
 -10   1  -4  664.62   13.51 
  10   1   4  663.17   13.83 
 -11  -1  -4  155.60    5.93 
 -11  -1  -4  147.63    3.94 
 -11  -1  -4  148.14    5.49 
  11  -1   4  153.00    5.82 
  11  -1   4  153.73    4.60 
  11  -1   4  149.11    4.55 
  11   1   4  148.90    5.14 
  11   1   4  141.95    5.42 
 -11   1  -4  141.64    5.53 
 -11   1  -4  156.92    5.12 
  11   1   4  154.29    5.41 
  12  -1   4  884.00   17.47 
  12  -1   4  869.55   18.91 
 -12  -1  -4  905.46   19.31 
  12  -1   4  904.11   17.32 
 -12  -1  -4  860.54   18.70 
  12   1   4  914.24   18.21 
  12   1   4  893.07   18.56 
 -12   1  -4  902.82   17.97 
 -12   1  -4  897.72   18.78 
  13  -1   4   13.44    3.10 
  13  -1   4   20.09    2.60 
  13  -1   4   16.70    2.53 
 -13  -1  -4   25.18    3.80 
 -13  -1  -4   24.55    3.81 
  13   1   4   18.06    2.78 
 -13   1  -4   19.01    3.04 
  13   1   4   21.58    3.46 
 -13   1  -4   20.57    2.92 
 -14  -1  -4   36.73    3.72 
  14  -1   4   33.28    4.12 
  14  -1   4   36.59    2.95 
  14  -1   4   41.44    3.65 
 -14  -1  -4   38.47    4.15 
  14   1   4   39.46    3.37 
 -14   1  -4   36.19    3.37 
 -14   1  -4   32.84    3.88 
  14   1   4   34.18    3.83 
  15  -1   4   37.11    2.84 
 -15  -1  -4   42.16    4.86 
 -15  -1  -4   47.03    4.38 
  15  -1   4   31.13    4.22 
 -15   1  -4   34.14    3.56 
  15   1   4   39.50    3.86 
 -15   1  -4   29.61    4.50 
  15   1   4   35.84    4.07 
 -16  -1  -4   11.79    2.79 
  16  -1   4   10.40    3.74 
 -16  -1  -4    9.53    3.17 
  16   1   4    6.49    2.55 
 -16   1  -4   10.70    3.39 
  16   1   4   12.45    3.21 
 -17  -1  -4    8.14    2.93 
 -17  -1  -4    4.73    3.08 
  17  -1   4    4.01    3.26 
  17   1   4    0.99    2.29 
 -17   1  -4    4.25    3.23 
  17   1   4    6.73    3.58 
  18  -1   4   21.74    4.42 
 -18  -1  -4   14.96    3.86 
  18   1   4   18.07    3.19 
  18   1   4   17.79    3.94 
 -18   1  -4   17.37    4.07 
  19  -1   4    8.42    4.30 
  19   1   4    1.02    3.75 
  19  -2  -4    5.86    3.60 
 -18  -2   4    0.29    3.07 
  18  -2  -4    1.08    3.28 
  18   2  -4    2.11    2.59 
 -18   2   4    1.44    3.12 
  18   2  -4    4.43    2.88 
 -17  -2   4   18.16    3.72 
  17  -2  -4   21.72    4.04 
  17   2  -4   15.05    3.22 
  17   2  -4   16.48    3.21 
 -17   2   4   18.03    3.63 
 -16  -2   4    4.66    2.82 
  16  -2  -4    3.24    2.99 
  16   2  -4    9.07    2.81 
 -16   2   4    5.94    2.62 
 -16   2   4    8.21    3.41 
  16   2  -4    7.95    2.81 
 -15  -2   4  151.62    6.83 
  15  -2  -4  153.17    6.98 
 -15  -2   4  160.05    6.98 
  15   2  -4  167.86    6.54 
 -15   2   4  149.85    7.03 
 -15   2   4  155.43    6.19 
  15   2  -4  156.32    6.01 
  14  -2  -4   36.46    3.82 
 -14  -2   4   44.01    4.22 
  14  -2  -4   38.49    4.36 
 -14  -2   4   40.67    4.19 
  14   2  -4   34.86    3.17 
 -14   2   4   37.43    4.16 
 -14   2   4   35.19    3.69 
  14   2  -4   32.00    3.60 
  13  -2  -4   44.75    3.96 
 -13  -2   4   43.62    4.11 
  13  -2  -4   41.45    4.73 
 -13  -2   4   41.14    3.99 
  13   2  -4   38.00    3.40 
 -13   2   4   40.51    3.57 
 -13   2   4   33.65    4.00 
 -12  -2   4   80.97    4.70 
  12  -2  -4   82.30    4.04 
 -12  -2   4   83.98    4.91 
  12  -2  -4   83.37    4.75 
  12  -2  -4   81.15    4.91 
  12   2  -4   80.18    3.98 
 -12   2   4   77.82    4.26 
 -12   2   4   80.71    4.83 
 -11  -2   4    3.00    2.42 
  11  -2  -4    2.59    2.56 
  11  -2  -4    3.36    1.75 
  11  -2  -4    3.46    2.07 
 -11  -2   4    1.41    2.17 
  11  -2  -4    2.21    0.81 
  11   2  -4    2.32    1.82 
 -11   2   4    4.38    2.53 
 -11   2   4    2.27    2.04 
 -10  -2   4   29.68    3.17 
  10  -2  -4   34.53    1.32 
 -10  -2   4   38.61    3.59 
  10  -2  -4   33.03    2.85 
  10  -2  -4   37.64    3.63 
  10  -2  -4   37.32    3.54 
  10   2  -4   29.49    2.84 
 -10   2   4   36.81    3.63 
 -10   2   4   34.90    3.04 
 -10   2   4   34.65    3.44 
  -9  -2   4   23.75    3.07 
   9  -2  -4   19.12    1.09 
   9  -2  -4   22.37    0.98 
   9  -2  -4   19.15    2.71 
   9  -2  -4   25.38    2.49 
  -9  -2   4   20.51    2.73 
   9  -2  -4   22.10    3.12 
   9   2  -4   25.19    2.24 
  -9   2   4   25.35    3.06 
  -9   2   4   26.33    3.20 
  -9   2   4   20.71    2.61 
   9   2  -4   22.15    2.86 
   8  -2  -4   39.48    1.07 
   8  -2  -4   42.31    3.25 
  -8  -2   4   47.48    3.32 
   8  -2  -4   42.10    1.04 
   8  -2  -4   36.68    3.19 
  -8  -2   4   42.20    3.16 
   8  -2  -4   47.95    2.73 
  -8   2   4   44.24    3.14 
   8   2  -4   41.40    2.38 
  -8   2   4   44.49    2.79 
  -8   2   4   44.72    3.30 
   8   2  -4   43.60    3.07 
   7  -2  -4  268.06    6.40 
  -7  -2   4  277.70    6.84 
   7  -2  -4  264.29    7.07 
  -7  -2   4  281.28    7.20 
   7  -2  -4  258.44    6.87 
   7   2  -4  282.55    7.02 
  -7   2   4  263.85    6.98 
  -7   2   4  264.55    6.37 
  -7   2   4  260.42    6.82 
   7   2  -4  267.15    5.81 
   7   2  -4  262.77    4.94 
   6  -2  -4   30.29    1.97 
   6  -2  -4   31.42    2.65 
  -6  -2   4   30.30    2.59 
   6  -2  -4   30.31    2.50 
  -6  -2   4   29.35    2.19 
   6   2  -4   30.69    2.12 
  -6   2   4   29.35    2.63 
   6   2  -4   31.81    1.68 
  -6   2   4   32.32    2.23 
   6   2  -4   31.09    2.44 
  -6   2   4   32.55    2.61 
   5  -2  -4 1180.77   21.72 
   5  -2  -4 1185.54   23.04 
  -5  -2   4 1218.67   22.35 
   5  -2  -4 1205.48   22.32 
  -5  -2   4 1163.31   21.31 
  -5  -2   4 1182.91   21.83 
   5  -2  -4 1192.70   22.35 
   5   2  -4 1189.83   21.69 
   5   2  -4 1163.21   20.89 
  -5   2   4 1191.02   21.61 
  -5   2   4 1195.63   22.31 
  -5   2   4 1177.65   22.10 
   5   2  -4 1179.45   22.08 
  -4  -2   4  132.42    4.03 
   4  -2  -4  133.89    4.12 
  -4  -2   4  134.41    3.24 
   4  -2  -4  132.07    4.05 
   4  -2  -4  130.53    4.11 
  -4  -2   4  139.32    3.24 
   4  -2  -4  132.02    3.64 
  -4  -2   4  133.61    3.67 
   4   2  -4  128.81    2.86 
  -4   2   4  135.44    3.69 
   4   2  -4  132.67    3.53 
   4   2  -4  133.97    3.92 
  -4   2   4  130.64    4.02 
   4   2  -4  135.39    3.27 
  -4   2   4  129.57    4.14 
   3  -2  -4 2108.90   37.48 
   3  -2  -4 2124.63   37.52 
  -3  -2   4 2057.22   36.78 
  -3  -2   4 2127.97   37.31 
  -3  -2   4 2131.09   37.50 
   3  -2  -4 2114.72   37.48 
   3  -2  -4 2095.05   37.07 
   3   2  -4 2138.45   36.20 
  -3   2   4 2067.42   35.97 
   3   2  -4 2118.17   36.38 
   3   2  -4 2070.39   36.08 
  -3   2   4 2113.10   37.54 
  -3   2   4 2084.43   36.93 
   3   2  -4 2093.40   37.15 
   3   2  -4 2106.24   36.69 
  -3   2   4 2070.94   37.35 
   2  -2  -4  288.49    6.58 
  -2  -2   4  290.32    6.59 
   2  -2  -4  286.17    6.30 
   2  -2  -4  299.72    6.66 
  -2  -2   4  285.95    5.89 
   2  -2  -4  289.93    6.63 
  -2  -2   4  299.91    6.35 
   2   2  -4  289.73    5.81 
  -2   2   4  300.43    6.30 
   2   2  -4  297.81    5.56 
   2   2  -4  297.92    6.29 
   2   2  -4  288.54    5.43 
   2   2  -4  290.32    5.48 
  -2   2   4  289.48    6.61 
  -2   2   4  293.03    5.52 
  -1  -2   4 1852.23   32.65 
   1  -2  -4 1897.03   33.55 
  -1  -2   4 1875.32   33.44 
  -1  -2   4 1883.91   33.08 
   1  -2  -4 1830.19   33.33 
   1  -2  -4 1895.06   33.44 
  -1  -2   4 1886.67   32.57 
  -1   2   4 1911.55   33.31 
  -1   2   4 1871.06   32.69 
  -1   2   4 1915.53   33.32 
   1   2  -4 1883.01   32.55 
   1   2  -4 1851.76   32.96 
  -1   2   4 1884.25   33.54 
   1   2  -4 1853.84   32.57 
  -1   2   4 1904.53   33.60 
   1   2  -4 1937.22   32.55 
   0  -2   4 2123.43   36.09 
   0  -2   4 2081.22   36.09 
   0  -2   4 2049.28   35.80 
   0  -2  -4 2114.93   36.88 
   0  -2  -4 2062.25   36.70 
   0  -2  -4 2107.01   36.75 
   0  -2  -4 2093.10   36.59 
   0  -2   4 2095.80   36.60 
   0   2   4 2029.40   36.61 
   0   2  -4 2081.99   35.98 
   0   2   4 2069.32   36.19 
   0   2   4 2064.65   36.80 
   0   2  -4 2044.18   35.78 
   0   2  -4 2062.18   36.01 
  -1  -2  -4  149.06    3.69 
  -1  -2  -4  145.75    3.96 
  -1  -2  -4  148.16    4.15 
   1  -2   4  149.17    3.84 
   1  -2   4  147.75    3.17 
   1  -2   4  148.12    3.60 
  -1  -2  -4  149.74    4.17 
  -1   2  -4  142.41    3.15 
   1   2   4  148.49    4.16 
  -1   2  -4  148.63    3.14 
   1   2   4  141.87    4.03 
  -1   2  -4  149.66    3.51 
   1   2   4  142.29    4.00 
  -1   2  -4  152.87    3.12 
   1   2   4  147.38    3.68 
   2  -2   4  553.09   10.57 
  -2  -2  -4  550.23   10.46 
   2  -2   4  548.25   10.17 
   2  -2   4  560.67   10.70 
  -2  -2  -4  547.75   11.08 
   2   2   4  556.75   10.76 
  -2   2  -4  550.81   10.07 
  -2   2  -4  545.47    9.70 
   2   2   4  564.68   11.14 
   2   2   4  556.77   11.09 
  -2   2  -4  554.05    9.67 
  -2   2  -4  547.33   10.53 
   2   2   4  565.43   11.04 
   2   2   4  544.92   10.77 
   3  -2   4   51.33    1.97 
   3  -2   4   54.07    2.41 
  -3  -2  -4   55.72    2.67 
  -3  -2  -4   55.30    2.66 
   3  -2   4   50.55    2.04 
  -3   2  -4   54.00    2.45 
   3   2   4   55.98    2.72 
   3   2   4   55.49    2.65 
   3   2   4   64.84    2.64 
   3   2   4   53.21    2.43 
   3   2   4   57.65    2.71 
   3   2   4   53.16    2.33 
  -3   2  -4   56.15    1.92 
   4  -2   4    8.73    1.24 
   4  -2   4    9.27    1.49 
   4  -2   4   10.57    1.38 
  -4  -2  -4    6.76    1.52 
  -4  -2  -4   10.15    1.59 
   4   2   4    7.44    1.47 
   4   2   4    9.96    1.50 
   4   2   4   10.16    1.58 
   4   2   4   10.02    1.54 
  -4   2  -4   12.38    1.44 
   4   2   4    8.80    1.38 
   5  -2   4  290.99    5.38 
   5  -2   4  286.50    6.90 
   5  -2   4  291.08    6.07 
  -5  -2  -4  300.83    7.16 
  -5  -2  -4  290.58    7.14 
  -5   2  -4  296.64    5.42 
   5   2   4  295.58    6.60 
   5   2   4  290.06    6.80 
   5   2   4  295.09    7.07 
  -5   2  -4  294.80    6.40 
   5   2   4  290.54    6.92 
   6  -2   4    6.09    1.27 
   6  -2   4    5.73    0.95 
  -6  -2  -4    4.51    1.64 
   6  -2   4    7.34    1.12 
  -6  -2  -4    5.01    1.63 
   6  -2   4    5.26    1.68 
  -6   2  -4    5.38    0.78 
   6   2   4    7.58    1.58 
   6   2   4    3.70    1.63 
   6   2   4    6.36    1.50 
   6   2   4    5.37    1.47 
  -6   2  -4    7.88    1.50 
  -7  -2  -4   19.19    2.55 
   7  -2   4   23.71    1.36 
   7  -2   4   14.36    2.37 
  -7  -2  -4   21.54    2.57 
   7  -2   4   23.42    1.68 
   7   2   4   22.92    2.20 
   7   2   4   21.30    2.35 
  -7   2  -4   24.44    1.55 
   7   2   4   21.73    2.45 
   7   2   4   20.15    2.36 
  -7   2  -4   22.06    2.12 
  -8  -2  -4  121.57    4.79 
  -8  -2  -4  131.53    4.92 
   8  -2   4  133.80    4.71 
   8  -2   4  132.23    3.35 
   8  -2   4  119.68    3.51 
   8   2   4  133.37    4.38 
   8   2   4  131.20    4.66 
  -8   2  -4  131.92    3.51 
   8   2   4  127.57    4.66 
  -8   2  -4  132.79    4.37 
   8   2   4  132.10    4.63 
   9  -2   4  334.97    7.02 
  -9  -2  -4  320.95    6.30 
  -9  -2  -4  331.01    8.72 
   9  -2   4  340.94    7.16 
  -9  -2  -4  339.24    8.85 
   9  -2   4  325.11    8.68 
   9   2   4  339.62    8.34 
   9   2   4  334.95    8.54 
  -9   2  -4  336.82    8.21 
   9   2   4  334.58    8.38 
  -9   2  -4  343.57    7.25 
   9   2   4  334.46    8.41 
  10  -2   4   20.09    1.96 
  10  -2   4   17.60    2.80 
 -10  -2  -4   20.98    3.15 
 -10  -2  -4   22.09    3.28 
 -10  -2  -4   18.10    1.03 
  10  -2   4   19.93    1.98 
  10   2   4   19.78    3.10 
 -10   2  -4   20.93    3.30 
  10   2   4   19.57    2.81 
 -10   2  -4   16.40    2.28 
  10   2   4   18.32    2.93 
 -11  -2  -4  155.92    6.29 
  11  -2   4  158.25    6.20 
  11  -2   4  146.76    4.39 
  11  -2   4  155.86    4.33 
 -11  -2  -4  150.92    6.08 
 -11   2  -4  143.77    5.78 
  11   2   4  160.38    5.99 
  11   2   4  154.67    5.51 
 -11   2  -4  156.65    4.72 
  12  -2   4   -3.06    1.32 
 -12  -2  -4    1.94    2.46 
 -12  -2  -4   -2.51    2.10 
  12  -2   4   -0.56    1.31 
  12  -2   4   -5.78    2.36 
 -12   2  -4   -2.04    2.50 
 -12   2  -4   -1.08    1.59 
  12   2   4   -0.22    2.28 
  12   2   4   -3.14    2.49 
 -13  -2  -4  145.99    6.71 
 -13  -2  -4  150.53    6.52 
  13  -2   4  151.86    4.46 
  13  -2   4  152.39    6.54 
  13   2   4  149.91    5.86 
 -13   2  -4  156.86    6.36 
  13   2   4  143.75    5.75 
 -13   2  -4  141.78    5.01 
 -14  -2  -4   -0.54    2.42 
  14  -2   4   -2.58    2.74 
  14  -2   4   -0.62    2.06 
 -14  -2  -4    0.63    2.52 
  14   2   4   -0.30    2.34 
 -14   2  -4    0.99    2.48 
 -14   2  -4   -0.64    1.73 
  14   2   4    2.60    2.58 
 -15  -2  -4  100.66    5.87 
  15  -2   4   79.55    5.65 
 -15  -2  -4   91.42    5.65 
  15   2   4   90.77    4.91 
  15   2   4   84.92    5.41 
 -15   2  -4   82.16    5.17 
 -16  -2  -4   32.55    4.59 
 -16  -2  -4   24.11    3.97 
  16  -2   4   45.72    5.56 
  16   2   4   33.08    4.11 
  16   2   4   28.98    3.76 
 -16   2  -4   30.90    4.72 
 -17  -2  -4   33.45    4.83 
  17  -2   4   32.92    4.94 
  17   2   4   29.51    4.30 
  17   2   4   37.85    4.97 
 -17   2  -4   37.46    4.59 
 -18  -2  -4   15.72    4.07 
  18  -2   4   21.54    4.35 
 -18   2  -4   23.55    4.26 
  18   2   4   22.32    4.04 
  18   2   4   19.20    3.31 
  19  -2   4    7.54    4.30 
  19   2   4    4.68    3.49 
  19   2   4    3.69    3.00 
  18  -3  -4   31.23    5.19 
  18   3  -4   42.00    5.08 
  17  -3  -4   11.46    3.91 
 -17  -3   4   14.07    3.63 
 -17   3   4    9.93    3.83 
  17   3  -4   17.75    3.68 
  16  -3  -4   13.59    3.74 
 -16  -3   4    9.56    3.30 
 -16   3   4   12.38    3.63 
  16   3  -4   10.54    3.08 
  16   3  -4   10.63    2.82 
  15  -3  -4    1.77    3.42 
 -15  -3   4   -6.64    2.56 
  15   3  -4    0.45    2.17 
  15   3  -4    4.73    3.14 
 -15   3   4    1.84    2.22 
 -15   3   4   -3.97    2.58 
  14  -3  -4   12.64    3.04 
 -14  -3   4    8.40    2.86 
 -14  -3   4   10.07    3.14 
  14  -3  -4   11.62    3.34 
  14   3  -4   12.21    2.48 
 -14   3   4    9.49    3.35 
  14   3  -4   11.62    2.99 
 -14   3   4   12.54    2.47 
  13  -3  -4   14.06    3.30 
 -13  -3   4   21.86    3.43 
  13  -3  -4   16.06    2.95 
 -13  -3   4   19.38    3.17 
 -13   3   4   20.28    2.72 
  13   3  -4   25.58    3.20 
 -13   3   4   31.55    4.44 
  12  -3  -4   16.90    2.57 
  12  -3  -4   15.94    3.13 
 -12  -3   4    4.89    2.52 
  12  -3  -4   17.29    3.34 
 -12  -3   4   12.18    2.68 
 -12   3   4   14.21    3.04 
  12   3  -4   12.88    2.29 
 -12   3   4   11.63    2.33 
 -11  -3   4   21.82    3.65 
 -11  -3   4   18.43    2.92 
  11  -3  -4   20.18    3.37 
  11  -3  -4   19.89    2.81 
  11  -3  -4   15.62    2.97 
  11   3  -4   23.05    2.85 
 -11   3   4   23.18    2.96 
 -11   3   4   22.27    3.66 
 -11   3   4   24.63    3.91 
  10  -3  -4  160.91    6.46 
 -10  -3   4  158.96    6.37 
  10  -3  -4  169.84    6.53 
 -10  -3   4  160.59    6.13 
  10  -3  -4  162.86    5.71 
 -10   3   4  157.71    5.16 
  10   3  -4  171.75    4.84 
 -10   3   4  156.50    5.96 
 -10   3   4  155.90    6.17 
  -9  -3   4   59.86    4.47 
   9  -3  -4   58.43    4.25 
   9  -3  -4   53.50    3.71 
   9  -3  -4   64.57    4.13 
  -9  -3   4   58.45    3.67 
  -9   3   4   59.62    4.21 
  -9   3   4   61.05    4.02 
  -9   3   4   58.97    3.25 
   9   3  -4   60.46    2.97 
  -8  -3   4  484.80   10.91 
   8  -3  -4  391.30    9.84 
  -8  -3   4  481.30   11.35 
   8  -3  -4  471.70   11.25 
   8  -3  -4  481.17   11.49 
   8   3  -4  501.10   11.36 
  -8   3   4  484.99   10.12 
  -8   3   4  483.53   10.97 
  -8   3   4  470.32   11.20 
   8   3  -4  467.46    9.50 
   7  -3  -4    3.46    1.10 
  -7  -3   4    2.48    2.06 
   7  -3  -4   -0.23    1.84 
  -7  -3   4    1.37    1.55 
   7  -3  -4    1.09    1.99 
   7   3  -4    2.60    1.18 
  -7   3   4    2.02    1.56 
   7   3  -4    0.43    1.70 
  -7   3   4    0.19    2.19 
   7   3  -4    3.37    0.60 
  -7   3   4    5.17    2.08 
   6  -3  -4  194.00    5.99 
   6  -3  -4  180.92    5.93 
  -6  -3   4  191.95    5.39 
  -6  -3   4  181.58    5.79 
  -6   3   4  187.72    5.95 
   6   3  -4  191.31    5.61 
  -6   3   4  192.25    5.03 
   6   3  -4  197.83    4.11 
   6   3  -4  196.86    4.39 
  -6   3   4  191.17    5.66 
   6   3  -4  188.47    4.81 
  -5  -3   4    2.02    1.53 
   5  -3  -4   -0.98    1.52 
   5  -3  -4    1.03    0.56 
  -5  -3   4   -1.74    1.31 
   5  -3  -4   -1.80    1.61 
   5   3  -4   -1.34    1.32 
   5   3  -4   -0.02    0.79 
   5   3  -4    0.55    1.04 
  -5   3   4   -0.65    1.75 
  -5   3   4    1.05    1.31 
   5   3  -4    0.56    0.84 
   5   3  -4    0.87    1.25 
  -5   3   4    0.66    1.80 
  -4  -3   4    1.01    1.21 
   4  -3  -4   -0.29    0.94 
  -4  -3   4    0.26    1.48 
   4  -3  -4    3.37    1.72 
   4  -3  -4   -0.48    1.55 
   4   3  -4   -1.56    1.21 
   4   3  -4    0.38    0.80 
  -4   3   4    1.69    1.64 
  -4   3   4    2.66    1.83 
  -4   3   4    0.32    0.51 
  -4   3   4   -0.27    0.55 
   4   3  -4   -0.90    0.88 
   4   3  -4    0.61    1.10 
  -4   3   4    2.17    1.33 
   4   3  -4   -0.53    0.88 
   3  -3  -4    2.09    1.49 
   3  -3  -4    2.33    1.11 
   3  -3  -4    0.96    1.84 
  -3  -3   4    3.27    1.15 
  -3  -3   4    1.81    1.32 
   3  -3  -4    0.86    1.26 
   3   3  -4    2.75    1.04 
  -3   3   4    1.07    1.76 
   3   3  -4    2.45    0.90 
  -3   3   4    0.71    1.73 
   3   3  -4    1.39    1.01 
  -3   3   4    2.68    0.73 
   3   3  -4    3.54    0.87 
  -3   3   4    2.39    1.21 
   3   3  -4    3.26    1.43 
   2  -3  -4   39.68    2.61 
  -2  -3   4   40.52    1.74 
   2  -3  -4   44.00    2.76 
  -2  -3   4   37.93    2.23 
  -2  -3   4   41.11    1.97 
   2  -3  -4   37.58    2.36 
   2   3  -4   37.69    2.09 
  -2   3   4   42.09    2.49 
  -2   3   4   51.27    2.79 
   2   3  -4   39.15    1.91 
   2   3  -4   39.97    2.16 
  -2   3   4   43.71    2.48 
  -2   3   4   42.08    1.69 
   1  -3  -4  327.78    7.54 
  -1  -3   4  331.42    6.76 
   1  -3  -4  332.02    7.64 
   1  -3  -4  328.95    7.42 
  -1  -3   4  327.00    7.47 
  -1  -3   4  328.96    6.73 
  -1  -3   4  324.64    7.08 
  -1   3   4  313.20    7.19 
  -1   3   4  332.08    7.63 
   1   3  -4  322.56    6.95 
  -1   3   4  335.88    7.59 
  -1   3   4  321.95    6.67 
   1   3  -4  325.93    6.64 
   0  -3  -4   15.84    2.04 
   0  -3  -4   17.02    2.07 
   0  -3  -4   14.99    2.06 
   0  -3   4   17.19    1.62 
   0  -3   4   16.08    1.80 
   0  -3  -4   17.61    1.86 
   0  -3   4   15.47    1.53 
   0   3  -4   14.65    1.42 
   0   3   4   17.52    1.92 
   0   3   4   17.87    2.20 
   0   3  -4   16.05    1.56 
   0   3  -4   18.01    1.36 
   0   3   4   18.32    1.62 
   0   3  -4   15.40    1.49 
   0   3   4   17.46    2.14 
   1  -3   4   47.81    2.28 
  -1  -3  -4   50.83    2.53 
  -1  -3  -4   47.39    2.72 
  -1  -3  -4   47.56    2.58 
   1  -3   4   47.61    1.97 
  -1   3  -4   46.57    1.95 
  -1   3  -4   48.07    1.91 
   1   3   4   46.55    2.24 
  -1   3  -4   46.69    1.89 
   1   3   4   50.33    2.86 
  -1   3  -4   46.07    2.22 
   1   3   4   47.29    2.75 
   1   3   4   49.64    2.58 
  -2  -3  -4   85.19    3.56 
   2  -3   4   92.13    3.19 
   2  -3   4   93.35    2.81 
   2  -3   4   95.52    3.13 
  -2  -3  -4   92.99    3.03 
  -2   3  -4   91.15    2.47 
  -2   3  -4   93.71    3.08 
  -2   3  -4   91.65    2.41 
   2   3   4   91.00    3.32 
   2   3   4   97.98    3.82 
  -2   3  -4   93.46    2.79 
   2   3   4   97.38    3.57 
  -2   3  -4   90.13    2.75 
   2   3   4   88.21    3.22 
   2   3   4   91.93    3.48 
   3  -3   4    5.41    1.22 
  -3  -3  -4    5.14    1.62 
   3  -3   4    5.81    1.14 
  -3  -3  -4    2.08    1.16 
   3  -3   4    1.69    1.43 
  -3   3  -4    6.79    1.64 
   3   3   4    0.44    1.44 
  -3   3  -4    7.15    0.98 
   3   3   4    2.59    1.61 
   3   3   4    5.07    1.50 
   3   3   4    3.20    1.53 
  -3   3  -4    4.11    0.70 
  -3   3  -4    3.66    1.17 
   4  -3   4  240.72    6.27 
  -4  -3  -4  241.16    5.40 
  -4  -3  -4  244.52    6.54 
   4  -3   4  247.72    5.73 
   4  -3   4  233.61    5.48 
  -4  -3  -4  234.76    6.45 
   4   3   4  247.50    5.97 
   4   3   4  232.66    6.18 
  -4   3  -4  239.18    4.53 
  -4   3  -4  240.13    6.04 
  -4   3  -4  244.42    5.49 
   4   3   4  249.47    6.22 
   4   3   4  232.11    6.37 
  -4   3  -4  240.72    4.47 
  -5  -3  -4    5.93    1.05 
  -5  -3  -4    4.14    1.91 
   5  -3   4    5.76    1.15 
   5  -3   4    6.09    1.64 
  -5  -3  -4    7.65    1.85 
   5  -3   4    6.31    1.78 
  -5   3  -4    6.96    0.72 
   5   3   4    5.58    1.78 
   5   3   4    6.90    1.76 
   5   3   4    4.50    1.68 
  -5   3  -4    6.36    1.81 
  -5   3  -4    5.21    1.34 
  -5   3  -4    7.41    0.73 
   5   3   4    4.90    1.50 
  -6  -3  -4   64.76    3.58 
  -6  -3  -4   65.82    2.17 
  -6  -3  -4   58.82    3.59 
   6  -3   4   63.22    2.45 
   6  -3   4   63.74    1.75 
   6  -3   4   70.05    3.56 
   6   3   4   69.97    3.60 
  -6   3  -4   64.59    3.41 
  -6   3  -4   65.49    1.69 
   6   3   4   60.32    3.18 
   6   3   4   61.63    2.95 
   6   3   4   65.04    3.47 
  -6   3  -4   64.69    2.96 
  -7  -3  -4    3.67    1.93 
   7  -3   4    1.90    0.73 
   7  -3   4    2.60    1.10 
  -7  -3  -4   -0.32    1.75 
  -7  -3  -4    1.42    0.76 
   7  -3   4    3.92    2.03 
   7   3   4    2.20    1.64 
   7   3   4   -1.00    1.65 
   7   3   4   -0.30    1.90 
  -7   3  -4    1.06    1.66 
   7   3   4    1.53    1.66 
  -7   3  -4    1.35    0.77 
  -8  -3  -4  434.41    8.15 
  -8  -3  -4  456.45   11.08 
   8  -3   4  446.02   10.87 
   8  -3   4  457.23    9.04 
   8  -3   4  445.22    8.52 
  -8  -3  -4  441.67   10.90 
  -8   3  -4  444.36    9.92 
   8   3   4  462.28   10.94 
   8   3   4  436.27   10.31 
  -8   3  -4  453.71    8.58 
   8   3   4  453.65   10.62 
   8   3   4  450.18    9.96 
   9  -3   4  346.41    9.47 
  -9  -3  -4  350.50    9.66 
   9  -3   4  350.47    7.44 
  -9  -3  -4  348.48    9.48 
   9  -3   4  341.39    7.09 
  -9   3  -4  362.03    8.79 
   9   3   4  348.39    8.92 
   9   3   4  371.56    8.77 
   9   3   4  354.05    9.20 
  -9   3  -4  358.24    7.24 
  10  -3   4  232.94    5.37 
 -10  -3  -4  252.55    8.14 
 -10  -3  -4  237.02    7.71 
  10  -3   4  236.40    7.79 
  10  -3   4  237.67    5.60 
 -10   3  -4  251.72    7.23 
  10   3   4  226.21    6.73 
 -10   3  -4  235.46    5.56 
  10   3   4  243.13    7.47 
  10   3   4  237.34    7.44 
  11  -3   4   54.98    4.52 
  11  -3   4   54.32    2.45 
 -11  -3  -4   46.54    4.63 
  11  -3   4   50.20    2.51 
 -11  -3  -4   48.47    4.28 
  11   3   4   55.00    4.16 
 -11   3  -4   53.41    2.76 
  11   3   4   49.39    4.17 
 -11   3  -4   48.24    3.73 
 -12  -3  -4   82.07    4.98 
  12  -3   4   71.69    5.02 
  12  -3   4   89.56    3.52 
 -12  -3  -4   73.18    4.94 
  12   3   4   74.74    4.55 
 -12   3  -4   77.22    3.34 
  12   3   4   78.87    4.70 
 -12   3  -4   75.81    4.42 
 -13  -3  -4   18.46    3.41 
 -13  -3  -4   26.49    4.07 
  13  -3   4   23.99    3.74 
 -13   3  -4   24.47    3.98 
  13   3   4   30.69    3.48 
  13   3   4   27.85    3.78 
 -14  -3  -4   29.80    4.73 
  14  -3   4   17.53    3.73 
 -14  -3  -4   19.88    3.30 
  14   3   4   30.93    3.96 
 -14   3  -4   21.11    3.59 
  14   3   4   29.83    3.59 
  15  -3   4    1.94    3.05 
 -15  -3  -4   -2.26    2.94 
 -15   3  -4   -4.74    2.69 
  15   3   4   -2.81    2.43 
  15   3   4    3.00    2.93 
 -16  -3  -4    7.36    3.23 
  16  -3   4    2.02    3.87 
 -16   3  -4    5.18    3.30 
  16   3   4    4.23    3.16 
  16   3   4    5.68    3.20 
 -17  -3  -4   19.68    4.23 
  17  -3   4   18.92    4.93 
  17   3   4   21.34    3.95 
  17   3   4   26.50    4.18 
 -17   3  -4   20.13    4.18 
  18  -3   4   25.71    4.76 
 -18   3  -4   13.78    4.02 
  18   3   4   21.89    4.31 
  18   3   4   22.78    4.02 
 -17  -4   4   32.30    5.00 
  17  -4  -4   55.08    6.22 
  17   4  -4   58.97    6.03 
 -17   4   4   33.31    5.58 
 -16  -4   4   48.17    5.63 
  16  -4  -4   44.27    6.41 
 -16   4   4   47.58    5.07 
  16   4  -4   65.50    6.08 
  15  -4  -4   42.68    5.44 
 -15  -4   4   47.57    4.78 
 -15   4   4   44.51    4.79 
  15   4  -4   46.06    5.15 
 -14  -4   4   28.10    4.05 
  14  -4  -4   31.83    4.87 
  14  -4  -4   20.88    3.67 
  14   4  -4   22.21    3.18 
 -14   4   4   14.95    3.39 
 -13  -4   4  104.71    6.10 
  13  -4  -4   99.81    6.26 
 -13  -4   4  120.47    5.89 
  13  -4  -4  111.37    6.36 
 -13   4   4  111.78    5.77 
 -13   4   4  107.43    4.66 
  13   4  -4  109.30    4.42 
 -13   4   4  103.84    6.00 
  12  -4  -4   -1.68    2.43 
 -12  -4   4    0.17    2.37 
 -12  -4   4    1.30    2.42 
  12  -4  -4    2.82    2.92 
  12   4  -4    1.94    1.93 
 -12   4   4   -3.21    2.79 
 -12   4   4   -0.54    1.74 
 -12   4   4    5.07    2.76 
  11  -4  -4   35.67    2.97 
 -11  -4   4   35.10    3.68 
  11  -4  -4   29.75    4.21 
 -11  -4   4   33.11    4.04 
  11  -4  -4   28.25    4.04 
 -11   4   4   28.28    3.14 
 -11   4   4   36.14    3.94 
 -11   4   4   36.62    4.26 
  11   4  -4   31.03    2.84 
 -10  -4   4   31.15    3.48 
  10  -4  -4   29.81    2.71 
  10  -4  -4   30.73    4.03 
 -10  -4   4   22.46    3.26 
  10  -4  -4   25.78    4.02 
  10   4  -4   29.02    2.66 
 -10   4   4   28.58    3.69 
 -10   4   4   24.65    2.80 
 -10   4   4   29.55    4.13 
  -9  -4   4    8.75    2.29 
  -9  -4   4    7.50    2.62 
   9  -4  -4   10.57    1.97 
   9  -4  -4    6.78    2.98 
   9  -4  -4    5.70    2.66 
  -9   4   4   10.24    2.11 
   9   4  -4    9.68    1.80 
  -9   4   4   10.00    2.76 
  -9   4   4   11.27    3.19 
   8  -4  -4  271.46    8.34 
   8  -4  -4  268.03    6.98 
  -8  -4   4  273.73    8.22 
   8  -4  -4  279.90    8.39 
  -8  -4   4  270.29    7.83 
   8   4  -4  266.18    6.87 
  -8   4   4  279.81    8.32 
  -8   4   4  267.18    6.77 
   8   4  -4  269.13    6.24 
   8   4  -4  265.13    5.04 
  -8   4   4  272.31    7.81 
   7  -4  -4  454.08   10.12 
   7  -4  -4  458.95   11.40 
   7  -4  -4  460.21   11.51 
  -7  -4   4  446.13   11.16 
  -7  -4   4  450.99   10.57 
  -7   4   4  455.95   11.27 
   7   4  -4  461.27    9.21 
  -7   4   4  454.68    9.79 
   7   4  -4  450.80    8.71 
  -7   4   4  453.07   10.77 
   7   4  -4  452.52    9.77 
   6  -4  -4    1.04    2.27 
  -6  -4   4    2.58    1.95 
   6  -4  -4   -0.72    2.09 
  -6  -4   4   -0.13    1.81 
   6  -4  -4    1.66    1.47 
   6   4  -4    2.78    1.92 
  -6   4   4    0.44    1.56 
  -6   4   4   -0.94    2.31 
   6   4  -4    0.86    0.96 
  -6   4   4   -0.37    2.51 
   6   4  -4    0.98    1.40 
   6   4  -4    0.85    1.26 
  -5  -4   4 1869.39   33.89 
   5  -4  -4 1866.58   34.84 
  -5  -4   4 1863.40   34.45 
   5  -4  -4 1866.84   34.84 
  -5   4   4 1859.07   33.29 
  -5   4   4 1794.78   31.77 
  -5   4   4 1827.29   34.64 
   5   4  -4 1831.59   34.08 
   5   4  -4 1792.82   32.83 
   5   4  -4 1841.51   32.59 
  -5   4   4 1839.62   31.85 
   5   4  -4 1908.25   33.10 
  -5   4   4 1854.45   34.20 
  -4  -4   4    3.50    1.64 
  -4  -4   4    1.29    1.68 
   4  -4  -4   -0.39    1.98 
   4  -4  -4    1.18    0.67 
   4  -4  -4   -1.14    2.00 
  -4   4   4    1.48    0.87 
  -4   4   4    4.88    2.08 
  -4   4   4    0.29    1.53 
   4   4  -4    0.81    1.26 
   4   4  -4    1.91    1.41 
   4   4  -4    2.80    1.84 
   4   4  -4    0.94    1.16 
  -4   4   4    1.05    2.23 
   3  -4  -4 2059.49   37.06 
  -3  -4   4 2023.56   37.26 
   3  -4  -4 2072.16   37.84 
  -3  -4   4 2050.56   36.80 
   3  -4  -4 2022.99   37.73 
   3   4  -4 2076.68   36.28 
   3   4  -4 2057.98   36.11 
   3   4  -4 2048.84   36.50 
   3   4  -4 2029.27   37.02 
  -3   4   4 2039.76   37.76 
  -3   4   4 2039.87   37.44 
  -3   4   4 2040.25   35.81 
  -3   4   4 2039.10   36.74 
   2  -4  -4  494.27   10.57 
   2  -4  -4  476.67   10.96 
  -2  -4   4  494.01   10.53 
   2  -4  -4  488.13   11.05 
  -2  -4   4  473.13   10.06 
  -2  -4   4  482.25    9.75 
   2   4  -4  477.28   10.28 
   2   4  -4  476.09    9.80 
  -2   4   4  485.77   10.34 
  -2   4   4  480.14    9.56 
  -2   4   4  488.50   10.93 
   1  -4  -4  137.83    4.87 
   1  -4  -4  143.43    4.60 
  -1  -4   4  143.75    4.44 
  -1  -4   4  143.55    4.21 
   1  -4  -4  151.73    5.05 
  -1  -4   4  143.35    4.20 
  -1   4   4  142.93    4.59 
  -1   4   4  142.03    5.12 
   1   4  -4  149.99    4.03 
   1   4  -4  146.71    4.31 
  -1   4   4  145.78    4.02 
  -1   4   4  147.29    4.58 
   1   4  -4  145.91    4.21 
   0  -4   4   65.24    2.85 
   0  -4  -4   65.58    3.32 
   0  -4   4   59.18    2.71 
   0  -4  -4   59.38    3.34 
   0   4  -4   57.33    2.73 
   0   4   4   59.17    3.36 
   0   4  -4   58.34    2.54 
   0   4  -4   53.75    2.57 
   0   4   4   56.99    3.06 
   0   4   4   51.28    2.72 
   0   4   4   58.28    3.36 
   0   4  -4   59.09    2.66 
  -1  -4  -4   72.34    3.29 
  -1  -4  -4   70.09    3.47 
   1  -4   4   71.91    3.11 
  -1  -4  -4   71.13    3.56 
  -1   4  -4   73.53    2.71 
   1   4   4   68.38    3.37 
  -1   4  -4   71.66    2.80 
  -1   4  -4   72.57    3.14 
  -1   4  -4   67.76    2.63 
   1   4   4   75.87    3.49 
  -1   4  -4   75.13    2.89 
   1   4   4   73.99    3.25 
  -2  -4  -4   43.50    3.14 
  -2  -4  -4   41.46    2.75 
   2  -4   4   48.88    2.77 
  -2  -4  -4   39.52    2.86 
   2  -4   4   43.24    2.65 
   2   4   4   46.85    2.93 
  -2   4  -4   43.42    2.30 
   2   4   4   42.69    2.93 
  -2   4  -4   43.91    2.32 
  -2   4  -4   39.84    2.82 
   2   4   4   38.73    2.94 
  -2   4  -4   38.34    2.10 
   2   4   4   43.46    2.95 
  -2   4  -4   43.58    2.09 
   3  -4   4   12.59    2.18 
  -3  -4  -4   14.45    2.45 
   3  -4   4   13.91    1.97 
  -3  -4  -4   16.37    2.08 
   3  -4   4   15.42    1.86 
   3   4   4   15.91    2.60 
  -3   4  -4   14.68    2.07 
  -3   4  -4   12.73    1.91 
   3   4   4   18.33    2.44 
   3   4   4   12.06    2.03 
  -3   4  -4   13.19    1.41 
   3   4   4    9.86    1.91 
  -3   4  -4   10.51    1.47 
  -3   4  -4   15.28    2.56 
  -4  -4  -4  266.80    6.44 
   4  -4   4  269.10    6.59 
   4  -4   4  279.50    6.44 
  -4  -4  -4  279.86    7.75 
  -4  -4  -4  262.36    7.44 
   4  -4   4  278.85    7.34 
  -4   4  -4  279.51    5.60 
   4   4   4  271.05    7.14 
   4   4   4  271.52    7.26 
  -4   4  -4  280.31    5.51 
   4   4   4  271.66    7.60 
   4   4   4  276.90    7.02 
  -4   4  -4  273.04    6.39 
   4   4   4  270.32    7.55 
  -4   4  -4  278.80    7.07 
  -5  -4  -4  168.41    6.03 
  -5  -4  -4  165.88    5.75 
   5  -4   4  157.12    5.54 
  -5  -4  -4  164.88    4.43 
   5  -4   4  164.03    5.02 
   5  -4   4  161.80    4.45 
   5   4   4  159.35    5.62 
  -5   4  -4  164.97    3.60 
   5   4   4  158.83    5.48 
  -5   4  -4  162.08    3.48 
   5   4   4  164.65    5.15 
  -5   4  -4  160.66    4.79 
  -5   4  -4  161.81    5.31 
   5   4   4  158.37    5.26 
  -6  -4  -4    4.23    2.34 
   6  -4   4    7.09    1.39 
   6  -4   4    8.30    2.37 
  -6  -4  -4    5.05    2.20 
  -6  -4  -4    6.49    1.28 
   6   4   4    9.54    1.93 
  -6   4  -4    8.01    1.09 
  -6   4  -4    6.66    1.87 
   6   4   4    2.08    2.12 
  -6   4  -4    6.64    0.84 
   6   4   4    8.24    2.34 
  -6   4  -4    5.46    2.31 
   6   4   4    2.76    2.04 
  -7  -4  -4   75.50    2.58 
   7  -4   4   72.08    2.86 
   7  -4   4   69.10    4.28 
  -7  -4  -4   73.11    4.35 
  -7  -4  -4   82.99    4.86 
   7   4   4   78.31    4.36 
   7   4   4   81.94    3.89 
  -7   4  -4   72.22    2.06 
  -7   4  -4   75.48    3.67 
  -7   4  -4   75.79    2.05 
   7   4   4   67.18    3.82 
  -7   4  -4   75.69    4.16 
  -8  -4  -4   31.43    4.17 
   8  -4   4   28.03    1.56 
  -8  -4  -4   30.40    1.61 
   8  -4   4   33.48    3.81 
  -8  -4  -4   22.40    3.45 
   8  -4   4   32.42    2.20 
  -8   4  -4   32.41    3.25 
  -8   4  -4   33.99    3.66 
   8   4   4   28.24    3.24 
   8   4   4   31.54    3.67 
  -8   4  -4   30.07    1.55 
   8   4   4   34.37    2.93 
   9  -4   4   14.49    3.17 
   9  -4   4   12.14    1.46 
  -9  -4  -4   14.46    2.90 
  -9  -4  -4   13.31    2.92 
   9  -4   4   11.80    1.88 
   9   4   4   13.09    2.60 
   9   4   4   14.16    2.57 
   9   4   4   10.72    2.98 
  -9   4  -4   12.32    1.49 
  -9   4  -4    9.34    2.29 
  10  -4   4   49.47    4.54 
 -10  -4  -4   45.94    4.81 
  10  -4   4   50.02    2.43 
 -10  -4  -4   50.23    4.37 
  10   4   4   52.02    3.92 
  10   4   4   51.55    4.34 
 -10   4  -4   49.87    2.17 
  10   4   4   48.98    3.99 
 -10   4  -4   52.66    3.97 
 -11  -4  -4    2.38    2.43 
 -11  -4  -4    4.06    2.57 
  11  -4   4    5.42    2.81 
  11   4   4    4.08    2.32 
  11   4   4    6.92    2.31 
  11   4   4    6.54    2.80 
 -11   4  -4    3.84    2.20 
 -12  -4  -4   29.30    4.04 
  12  -4   4   26.87    4.27 
 -12  -4  -4   23.81    3.97 
  12   4   4   25.80    4.04 
  12   4   4   28.33    3.75 
 -12   4  -4   24.87    3.37 
  13  -4   4   25.00    4.08 
 -13  -4  -4   27.82    3.92 
 -13  -4  -4   21.54    3.64 
  13   4   4   26.69    4.16 
 -13   4  -4   21.91    3.33 
  13   4   4   35.88    3.94 
  14  -4   4    3.63    3.12 
 -14  -4  -4    5.61    2.85 
  14   4   4    2.56    2.82 
  14   4   4    5.61    2.63 
 -14   4  -4    2.79    2.88 
  15  -4   4   50.19    5.41 
 -15  -4  -4   52.39    5.59 
 -15   4  -4   51.38    4.99 
  15   4   4   62.22    4.92 
  15   4   4   55.42    5.01 
 -16  -4  -4   18.19    4.15 
  16  -4   4   15.22    4.11 
  16   4   4   10.10    3.44 
  16   4   4   10.04    3.48 
 -16   4  -4   14.64    3.42 
  17  -4   4   29.79    5.17 
  17   4   4   38.91    4.87 
 -17   4  -4   27.21    4.51 
  17   4   4   31.31    4.79 
 -16  -5   4   47.23    5.26 
  16  -5  -4   52.44    6.22 
 -16   5   4   38.99    5.07 
  16   5  -4   67.98    6.82 
 -15  -5   4    0.98    3.02 
  15  -5  -4    7.75    3.87 
  15   5  -4   -1.05    3.44 
 -15   5   4   -1.07    2.97 
 -14  -5   4   13.43    3.23 
  14  -5  -4   14.02    4.02 
 -14   5   4   14.46    3.85 
  13  -5  -4   10.94    3.26 
 -13  -5   4    9.66    2.83 
  13  -5  -4    6.34    3.46 
 -13   5   4    7.24    3.08 
 -13   5   4   14.16    3.89 
  12  -5  -4   53.18    5.27 
  12  -5  -4   48.47    4.78 
 -12  -5   4   43.76    4.56 
 -12   5   4   41.76    4.33 
 -12   5   4   43.64    4.90 
 -11  -5   4    2.97    2.78 
  11  -5  -4    2.73    3.04 
  11  -5  -4   -1.71    2.55 
 -11  -5   4    4.47    2.63 
 -11   5   4    1.57    2.63 
 -11   5   4   -2.75    2.89 
 -11   5   4   -1.00    1.69 
  11   5  -4    2.19    1.74 
  10  -5  -4   83.24    5.65 
  10  -5  -4   86.42    5.57 
 -10  -5   4   81.92    5.64 
 -10  -5   4   93.42    5.21 
 -10   5   4   95.59    5.61 
 -10   5   4   86.44    4.00 
  10   5  -4   83.15    3.60 
 -10   5   4   76.74    4.83 
  -9  -5   4   35.68    3.94 
   9  -5  -4   44.75    4.65 
   9  -5  -4   38.99    4.55 
  -9  -5   4   35.95    4.10 
   9  -5  -4   46.09    3.24 
  -9   5   4   32.26    3.10 
  -9   5   4   40.06    4.47 
   9   5  -4   34.35    2.66 
  -9   5   4   43.45    4.07 
   9   5  -4   36.19    3.24 
   8  -5  -4  370.59    9.05 
  -8  -5   4  357.84   10.32 
   8  -5  -4  355.97   10.87 
   8  -5  -4  359.33   10.60 
  -8  -5   4  364.14    9.70 
   8   5  -4  364.25    8.10 
   8   5  -4  368.40    8.77 
  -8   5   4  372.08    8.71 
  -8   5   4  368.60   10.44 
  -8   5   4  383.27    9.91 
  -7  -5   4  122.28    5.38 
   7  -5  -4  130.20    6.28 
  -7  -5   4  143.52    6.34 
   7  -5  -4  130.64    6.22 
   7  -5  -4  135.64    4.87 
   7   5  -4  134.41    4.13 
  -7   5   4  132.93    5.57 
   7   5  -4  129.68    4.60 
  -7   5   4  137.54    4.63 
  -7   5   4  128.55    6.12 
   6  -5  -4  116.75    5.86 
  -6  -5   4  126.91    5.59 
   6  -5  -4  125.47    5.99 
  -6  -5   4  139.76    5.30 
   6  -5  -4  127.81    4.88 
   6   5  -4  123.94    3.91 
  -6   5   4  137.42    5.80 
  -6   5   4  125.87    5.92 
   6   5  -4  130.66    4.54 
  -6   5   4  124.82    4.44 
  -6   5   4  122.22    2.65 
   5  -5  -4   18.73    3.17 
  -5  -5   4   19.07    2.73 
   5  -5  -4   26.26    2.84 
  -5  -5   4   25.87    3.05 
   5  -5  -4   20.95    3.27 
  -5   5   4   22.26    3.49 
   5   5  -4   23.24    2.04 
  -5   5   4   19.87    2.73 
  -5   5   4   21.75    3.32 
   5   5  -4   24.41    2.42 
  -5   5   4   21.76    1.59 
  -4  -5   4    6.77    1.95 
   4  -5  -4    1.36    2.47 
   4  -5  -4   -3.03    2.26 
  -4  -5   4    4.77    2.05 
  -4   5   4    3.05    2.27 
   4   5  -4    6.22    1.66 
   4   5  -4    4.38    1.53 
  -4   5   4    2.79    3.02 
  -4   5   4    4.07    1.82 
   4   5  -4    2.92    2.16 
  -4   5   4    5.71    1.31 
   3  -5  -4    0.24    2.19 
  -3  -5   4    5.38    1.86 
   3  -5  -4    6.98    1.98 
  -3  -5   4    2.98    1.65 
  -3  -5   4    1.40    1.96 
   3  -5  -4    2.21    2.45 
   3   5  -4    2.69    1.45 
  -3   5   4    1.49    1.29 
  -3   5   4    2.92    2.22 
  -3   5   4    2.15    2.62 
  -3   5   4    2.51    1.93 
   3   5  -4    1.44    1.49 
   3   5  -4    2.13    1.95 
   2  -5  -4  262.44    7.81 
  -2  -5   4  266.32    6.87 
  -2  -5   4  270.16    6.63 
  -2  -5   4  273.93    7.22 
   2  -5  -4  262.83    7.80 
  -2   5   4  260.86    6.35 
  -2   5   4  278.82    7.33 
   2   5  -4  277.11    7.09 
  -2   5   4  268.68    7.19 
  -2   5   4  258.30    7.56 
  -1  -5   4    7.03    1.85 
  -1  -5   4    3.33    1.70 
   1  -5  -4    5.24    2.30 
   1  -5  -4    4.31    2.10 
  -1  -5   4    4.00    1.70 
   1   5  -4    6.82    1.69 
  -1   5   4    4.90    1.97 
  -1   5   4    4.87    2.27 
   1   5  -4    5.14    1.67 
   1   5  -4    7.03    1.96 
  -1   5   4    5.10    1.65 
   1   5  -4    6.82    1.88 
  -1   5   4    5.26    2.14 
   0  -5  -4  167.88    5.80 
   0  -5  -4  175.68    5.77 
   0  -5   4  164.33    5.19 
   0   5  -4  169.23    4.86 
   0   5  -4  153.27    4.82 
   0   5   4  165.04    5.49 
   0   5   4  165.21    5.72 
   0   5  -4  164.85    4.90 
   0   5  -4  157.65    5.09 
   0   5  -4  163.13    5.09 
   0   5   4  165.33    6.07 
   0   5   4  167.59    5.10 
  -1  -5  -4  171.22    5.81 
  -1  -5  -4  172.47    5.94 
  -1  -5  -4  166.83    5.79 
  -1   5  -4  175.48    5.00 
   1   5   4  178.15    5.45 
   1   5   4  165.48    5.94 
  -1   5  -4  174.03    5.44 
   1   5   4  171.26    5.74 
   1   5   4  172.21    5.89 
  -1   5  -4  172.81    5.11 
  -1   5  -4  178.45    4.91 
  -1   5  -4  167.23    4.89 
   2  -5   4   72.85    3.80 
  -2  -5  -4   75.23    4.57 
  -2  -5  -4   80.15    4.34 
  -2  -5  -4   89.39    3.88 
  -2   5  -4   79.07    3.11 
   2   5   4   77.26    4.40 
  -2   5  -4   79.79    3.77 
   2   5   4   75.03    4.14 
   2   5   4   81.39    4.04 
  -2   5  -4   79.91    3.48 
  -2   5  -4   81.05    3.20 
   2   5   4   85.07    4.11 
  -2   5  -4   78.32    3.56 
   3  -5   4   78.20    4.04 
  -3  -5  -4   72.20    4.27 
  -3  -5  -4   73.08    3.71 
  -3   5  -4   71.11    3.49 
  -3   5  -4   74.60    2.86 
   3   5   4   79.92    4.19 
  -3   5  -4   79.40    4.17 
   3   5   4   67.11    3.81 
   3   5   4   68.05    3.86 
   3   5   4   75.70    4.26 
  -3   5  -4   72.11    2.87 
  -4  -5  -4  183.65    6.48 
  -4  -5  -4  188.36    5.60 
   4  -5   4  179.43    5.28 
   4  -5   4  182.06    6.21 
  -4   5  -4  191.60    6.24 
   4   5   4  187.00    6.30 
  -4   5  -4  185.18    5.42 
   4   5   4  183.54    6.46 
   4   5   4  190.06    5.85 
   4   5   4  186.61    6.20 
  -4   5  -4  187.83    4.60 
  -4   5  -4  189.61    4.50 
   5  -5   4   -0.87    1.43 
   5  -5   4   -0.30    2.36 
  -5  -5  -4    1.99    2.46 
  -5  -5  -4    1.39    1.56 
   5   5   4   -1.36    2.15 
  -5   5  -4    0.29    1.00 
  -5   5  -4   -0.92    0.99 
  -5   5  -4   -0.01    2.24 
   5   5   4    0.12    2.14 
   5   5   4   -0.67    2.29 
   5   5   4   -0.41    1.83 
  -5   5  -4   -0.20    1.69 
  -6  -5  -4   15.22    2.23 
   6  -5   4   16.87    3.04 
  -6  -5  -4   18.11    2.92 
  -6  -5  -4   15.73    2.85 
   6  -5   4   15.97    2.30 
   6   5   4   21.36    2.79 
   6   5   4   19.68    3.05 
  -6   5  -4   16.23    1.57 
  -6   5  -4   17.90    1.56 
  -6   5  -4   15.29    2.28 
  -6   5  -4   21.12    3.35 
   6   5   4   14.94    3.19 
   6   5   4   13.68    2.67 
   7  -5   4    5.22    2.80 
  -7  -5  -4    5.35    2.49 
   7  -5   4   11.30    1.71 
  -7  -5  -4    8.04    2.67 
  -7  -5  -4    9.85    1.58 
  -7   5  -4    8.17    1.04 
   7   5   4    8.82    2.24 
   7   5   4    5.99    3.05 
  -7   5  -4    7.64    1.01 
  -7   5  -4    5.79    2.79 
   7   5   4    9.32    2.33 
  -7   5  -4    6.46    2.22 
   8  -5   4  475.63   12.44 
  -8  -5  -4  439.15   12.16 
  -8  -5  -4  484.81   12.49 
   8  -5   4  463.65    9.75 
  -8   5  -4  477.97   11.82 
  -8   5  -4  471.73    8.73 
   8   5   4  493.01   11.56 
   8   5   4  466.14   10.90 
  -8   5  -4  486.67   10.95 
   8   5   4  461.85   11.97 
   9  -5   4   13.04    3.17 
  -9  -5  -4   26.03    3.88 
  -9  -5  -4   15.38    3.09 
  -9   5  -4   14.07    2.70 
   9   5   4   19.65    2.97 
   9   5   4   24.85    3.95 
   9   5   4    9.03    2.79 
  -9   5  -4   22.91    3.81 
  10  -5   4  142.08    6.70 
 -10  -5  -4  150.43    7.00 
 -10  -5  -4  156.57    6.70 
  10   5   4  154.12    6.55 
  10   5   4  138.68    5.28 
  10   5   4  135.44    5.78 
 -10   5  -4  143.81    5.70 
  11  -5   4   31.61    4.42 
 -11  -5  -4   29.58    4.16 
 -11  -5  -4   31.79    4.19 
  11   5   4   30.72    4.30 
  11   5   4   33.21    3.85 
  11   5   4   30.50    3.66 
 -11   5  -4   30.43    3.83 
 -12  -5  -4   48.97    4.73 
  12  -5   4   51.16    5.08 
  12   5   4   52.74    4.24 
 -12   5  -4   54.43    4.45 
  12   5   4   53.37    4.89 
  12   5   4   41.46    4.11 
 -13  -5  -4   16.62    3.53 
  13  -5   4   16.04    3.94 
 -13   5  -4   13.87    3.18 
  13   5   4   17.54    3.00 
  13   5   4   19.51    3.84 
  14  -5   4    7.69    3.51 
 -14  -5  -4   10.39    3.37 
  14   5   4   11.70    2.84 
  14   5   4   15.77    3.74 
 -14   5  -4    7.73    3.09 
 -15  -5  -4   20.71    4.05 
  15  -5   4   26.47    4.74 
  15   5   4   16.71    3.51 
  15   5   4   11.79    4.20 
 -15   5  -4   14.25    3.75 
  16  -5   4    4.04    4.24 
  16   5   4   -7.23    3.04 
 -16   5  -4    0.54    3.16 
  16   5   4    0.94    2.76 
 -15  -6   4   20.21    4.29 
  15  -6  -4   23.71    5.02 
 -15   6   4   20.44    4.17 
  15   6  -4   26.16    5.28 
 -14  -6   4   -4.52    2.82 
  14  -6  -4    0.52    3.61 
 -14   6   4    0.10    3.77 
 -14   6   4   -3.02    3.41 
  14   6  -4    3.34    3.73 
  13  -6  -4   18.83    4.28 
 -13  -6   4   18.26    3.83 
 -13   6   4   19.81    3.74 
 -13   6   4   15.78    4.09 
  12  -6  -4    2.58    3.37 
  12  -6  -4    1.06    2.84 
 -12  -6   4   -3.02    2.52 
 -12   6   4    1.12    3.27 
 -12   6   4   -0.60    3.06 
 -11  -6   4   17.19    3.39 
  11  -6  -4   20.06    3.85 
  11  -6  -4   14.20    3.72 
 -11   6   4   15.68    3.25 
 -11   6   4   19.98    3.99 
  10  -6  -4    7.16    3.04 
  10  -6  -4    6.00    3.65 
 -10  -6   4    5.15    3.32 
 -10  -6   4    4.20    2.31 
  10   6  -4    1.67    2.02 
 -10   6   4    6.97    3.46 
 -10   6   4    4.55    3.01 
  -9  -6   4   39.75    4.18 
   9  -6  -4   40.24    4.73 
   9  -6  -4   37.69    4.73 
  -9  -6   4   40.77    4.44 
  -9   6   4   38.71    3.24 
  -9   6   4   37.75    4.55 
   9   6  -4   43.39    4.52 
  -9   6   4   41.15    4.72 
   9   6  -4   28.81    3.50 
  -8  -6   4   37.97    4.01 
   8  -6  -4   41.10    4.72 
  -8  -6   4   45.29    4.81 
   8  -6  -4   31.69    4.58 
  -8   6   4   36.90    3.03 
   8   6  -4   37.20    3.50 
  -8   6   4   36.65    3.99 
   8   6  -4   35.19    2.75 
  -8   6   4   44.92    4.66 
   7  -6  -4  133.60    5.13 
  -7  -6   4  126.39    6.26 
  -7  -6   4  119.41    5.34 
   7  -6  -4  113.91    6.33 
   7  -6  -4  121.64    6.48 
  -7   6   4  131.66    6.41 
   7   6  -4  134.46    4.81 
  -7   6   4  126.71    4.63 
   7   6  -4  123.23    4.18 
  -7   6   4  127.79    5.64 
  -6  -6   4   48.19    4.03 
  -6  -6   4   43.13    4.56 
   6  -6  -4   51.33    3.57 
   6  -6  -4   43.43    4.87 
   6  -6  -4   45.30    4.71 
  -6   6   4   46.78    4.75 
   6   6  -4   43.06    2.91 
   6   6  -4   43.95    3.24 
  -6   6   4   48.79    3.53 
  -6   6   4   51.00    4.65 
   5  -6  -4  753.04   17.54 
  -5  -6   4  773.42   16.37 
   5  -6  -4  732.07   17.34 
   5  -6  -4  765.97   16.13 
  -5  -6   4  755.54   16.86 
  -5   6   4  751.92   14.13 
  -5   6   4  737.93   15.90 
  -5   6   4  736.34   17.14 
   5   6  -4  782.35   15.47 
  -5   6   4  749.61   15.50 
  -5   6   4  779.74   16.86 
   5   6  -4  739.81   14.94 
   4  -6  -4    3.59    2.90 
  -4  -6   4    2.33    2.06 
  -4  -6   4    0.21    2.28 
   4  -6  -4    0.91    2.62 
   4   6  -4   -0.01    1.82 
  -4   6   4    0.79    1.98 
  -4   6   4   -1.38    2.67 
  -4   6   4   -0.77    2.94 
  -4   6   4    0.17    1.77 
  -4   6   4    0.21    1.40 
   4   6  -4    0.29    1.70 
  -3  -6   4  218.19    6.63 
  -3  -6   4  215.10    7.08 
   3  -6  -4  205.10    7.53 
   3  -6  -4  223.40    7.74 
  -3   6   4  213.80    7.65 
   3   6  -4  221.87    6.15 
  -3   6   4  219.15    5.75 
  -3   6   4  226.23    7.56 
  -3   6   4  219.16    6.61 
  -3   6   4  218.53    6.80 
   2  -6  -4   -0.20    2.49 
  -2  -6   4    3.80    2.05 
   2  -6  -4    0.42    2.39 
  -2  -6   4   -0.80    1.85 
  -2  -6   4    3.04    2.08 
  -2   6   4    1.57    1.70 
  -2   6   4    1.21    2.12 
   2   6  -4    1.69    1.95 
  -2   6   4    1.44    2.84 
  -2   6   4   -0.83    2.37 
  -2   6   4   -0.21    2.00 
   2   6  -4   -1.93    1.97 
  -1  -6   4  233.85    6.64 
   1  -6  -4  224.92    7.48 
   1  -6  -4  224.67    7.47 
  -1   6   4  221.54    6.73 
   1   6  -4  227.42    6.79 
   1   6  -4  226.38    6.63 
   1   6  -4  229.72    6.60 
  -1   6   4  226.89    7.10 
   1   6  -4  222.76    6.61 
  -1   6   4  220.57    6.34 
  -1   6   4  211.05    7.22 
   0  -6  -4   74.11    4.46 
   0  -6  -4   70.87    4.48 
   0  -6   4   64.26    3.73 
   0   6   4   67.10    3.80 
   0   6  -4   73.33    4.03 
   0   6   4   66.90    4.46 
   0   6  -4   66.75    3.87 
   0   6  -4   73.09    3.68 
   0   6   4   82.02    4.54 
   0   6  -4   71.68    3.95 
   1  -6   4   56.18    3.86 
  -1  -6  -4   72.77    4.41 
  -1  -6  -4   77.51    4.66 
  -1   6  -4   67.39    3.56 
  -1   6  -4   64.65    3.83 
   1   6   4   61.88    4.00 
  -1   6  -4   63.14    3.58 
   1   6   4   71.14    4.94 
   1   6   4   58.99    4.44 
  -1   6  -4   67.59    4.16 
  -2  -6  -4  106.56    4.97 
  -2  -6  -4  111.81    5.08 
  -2  -6  -4  105.54    5.52 
   2  -6   4  106.99    4.86 
  -2   6  -4  107.25    5.01 
   2   6   4  108.22    4.72 
  -2   6  -4  110.96    4.54 
   2   6   4  111.68    5.04 
  -2   6  -4  109.51    4.03 
   2   6   4  106.33    5.04 
  -2   6  -4  103.69    4.05 
  -3  -6  -4  149.40    6.05 
   3  -6   4  134.73    5.62 
  -3  -6  -4  139.34    5.42 
  -3   6  -4  139.47    5.05 
   3   6   4  147.41    5.58 
   3   6   4  139.81    5.84 
  -3   6  -4  137.67    4.29 
  -3   6  -4  133.76    5.68 
   3   6   4  143.81    5.94 
  -3   6  -4  132.73    4.35 
   4  -6   4    2.03    2.31 
  -4  -6  -4    2.49    2.43 
  -4  -6  -4    3.32    1.96 
  -4   6  -4    2.92    2.76 
   4   6   4    0.97    2.30 
  -4   6  -4    0.24    1.36 
   4   6   4    1.05    2.06 
  -4   6  -4    0.59    1.85 
   4   6   4    1.21    2.58 
  -4   6  -4   -0.84    1.34 
   4   6   4   -0.30    2.13 
   5  -6   4  340.96    9.79 
  -5  -6  -4  344.35    8.64 
  -5  -6  -4  330.39    9.78 
   5   6   4  351.72    9.64 
  -5   6  -4  337.84    7.25 
  -5   6  -4  346.56    8.50 
   5   6   4  342.12    9.51 
   5   6   4  348.12    9.16 
   5   6   4  332.99   10.06 
  -5   6  -4  359.90    9.67 
   6  -6   4    2.51    2.49 
  -6  -6  -4    0.43    2.42 
  -6  -6  -4    2.62    1.66 
  -6   6  -4   -0.68    1.81 
  -6   6  -4   -1.04    2.45 
   6   6   4   -2.21    1.91 
   6   6   4    2.03    2.34 
  -6   6  -4   -0.98    1.96 
   6   6   4    0.07    2.28 
   6   6   4    1.02    2.48 
  -7  -6  -4  165.48    5.01 
  -7  -6  -4  174.94    6.98 
   7  -6   4  165.89    6.98 
  -7   6  -4  167.96    6.53 
  -7   6  -4  173.81    5.81 
   7   6   4  170.18    7.02 
   7   6   4  164.89    6.73 
   7   6   4  165.13    5.78 
   7   6   4  173.82    6.58 
   8  -6   4   14.32    3.19 
  -8  -6  -4   13.78    3.28 
  -8  -6  -4    8.57    2.81 
   8   6   4   11.27    2.71 
   8   6   4    6.28    2.38 
   8   6   4    9.02    2.87 
  -8   6  -4   11.20    3.49 
   8   6   4   13.43    3.25 
  -8   6  -4    9.41    2.44 
   9  -6   4    5.15    2.96 
  -9  -6  -4    6.40    3.11 
  -9  -6  -4    4.09    2.60 
   9   6   4   -2.26    2.61 
   9   6   4    1.78    2.30 
   9   6   4    0.78    2.85 
  -9   6  -4    0.36    2.88 
   9   6   4    0.02    2.13 
  -9   6  -4    5.57    2.35 
  10  -6   4   28.74    4.50 
 -10  -6  -4   28.29    4.18 
  10   6   4   26.24    3.94 
 -10   6  -4   24.34    3.59 
 -10   6  -4   26.45    4.19 
  10   6   4   26.82    3.25 
  10   6   4   29.03    4.16 
 -11  -6  -4   50.50    4.88 
  11  -6   4   50.30    5.86 
  11   6   4   65.60    5.82 
  11   6   4   62.78    4.48 
  11   6   4   61.45    5.03 
 -11   6  -4   63.92    4.49 
  12  -6   4    1.76    3.18 
 -12  -6  -4   -0.01    3.04 
 -12   6  -4    0.66    2.62 
  12   6   4   -1.22    2.51 
  12   6   4    0.50    2.68 
  12   6   4   -1.90    3.02 
  13  -6   4   11.31    4.28 
 -13  -6  -4   13.21    3.50 
  13   6   4   12.37    3.37 
 -13   6  -4    8.35    3.14 
  13   6   4   10.55    3.71 
  13   6   4   11.99    3.22 
  14  -6   4   -8.16    3.11 
 -14  -6  -4    4.37    3.13 
  14   6   4    3.15    3.56 
  14   6   4   -0.90    2.92 
 -14   6  -4    2.47    3.06 
  15  -6   4    2.93    3.95 
  15   6   4    6.15    3.14 
 -15   6  -4    0.41    3.14 
  15   6   4    4.48    4.28 
  13  -7  -4    2.06    3.54 
 -13  -7   4   -1.64    3.00 
 -13   7   4   -5.74    3.57 
 -13   7   4   -2.07    2.98 
 -12  -7   4    4.97    3.05 
  12  -7  -4    5.00    3.83 
 -12   7   4   -3.03    2.84 
 -12   7   4    3.89    3.89 
  11  -7  -4    7.23    3.53 
 -11  -7   4    2.60    2.87 
  11  -7  -4    2.09    3.57 
 -11   7   4    5.40    3.03 
 -11   7   4   11.16    4.33 
  10  -7  -4   33.74    5.21 
  10  -7  -4   30.40    5.01 
 -10  -7   4   30.31    4.42 
 -10   7   4   28.82    4.61 
  10   7  -4   26.29    4.89 
 -10   7   4   29.68    4.98 
   9  -7  -4    3.99    3.30 
  -9  -7   4    5.31    2.49 
   9  -7  -4    8.85    3.31 
  -9   7   4    2.80    3.42 
   9   7  -4    5.55    2.35 
  -9   7   4   10.38    2.97 
  -8  -7   4   52.77    4.65 
   8  -7  -4   40.60    5.03 
   8  -7  -4   53.63    5.32 
  -8  -7   4   47.03    6.11 
   8   7  -4   48.56    3.96 
  -8   7   4   48.66    4.44 
  -8   7   4   37.05    4.86 
  -7  -7   4   14.80    3.08 
  -7  -7   4   26.86    4.05 
   7  -7  -4   17.97    3.85 
   7  -7  -4   22.90    4.02 
  -7   7   4   25.10    4.63 
   7   7  -4   18.10    2.68 
  -7   7   4   17.90    3.56 
  -6  -7   4  151.05    6.72 
   6  -7  -4  166.43    7.72 
   6  -7  -4  175.00    8.04 
  -6  -7   4  167.97    6.62 
   6   7  -4  162.61    5.75 
  -6   7   4  150.47    6.77 
  -6   7   4  165.52    5.73 
   6   7  -4  157.32    5.25 
  -6   7   4  160.86    7.32 
  -5  -7   4   39.02    3.89 
   5  -7  -4   34.74    4.91 
  -5  -7   4   30.85    3.90 
   5  -7  -4   42.11    4.92 
  -5   7   4   41.66    4.63 
  -5   7   4   34.01    4.71 
  -5   7   4   44.12    3.52 
   5   7  -4   35.48    3.17 
   5   7  -4   36.50    3.50 
  -4  -7   4    3.91    2.38 
   4  -7  -4    1.46    2.84 
   4  -7  -4   -2.07    2.59 
  -4  -7   4    1.60    2.31 
   4   7  -4    1.39    2.02 
  -4   7   4    2.04    3.04 
  -4   7   4    1.97    2.74 
   4   7  -4    4.77    2.09 
  -4   7   4    3.70    2.07 
  -3  -7   4    4.84    2.31 
  -3  -7   4    0.17    2.06 
   3  -7  -4   -1.64    2.46 
   3  -7  -4    3.58    2.82 
  -3   7   4    1.98    3.34 
  -3   7   4   -0.12    2.74 
  -3   7   4    5.04    1.78 
   3   7  -4    1.51    2.27 
   3   7  -4    6.82    2.46 
   3   7  -4    0.33    2.21 
  -3   7   4    0.76    2.07 
   3   7  -4   -0.44    1.83 
   3   7  -4    0.57    1.84 
  -2  -7   4   29.72    3.22 
   2  -7  -4   26.84    4.12 
   2  -7  -4   31.99    4.65 
   2   7  -4   34.28    3.61 
  -2   7   4   35.58    3.58 
  -2   7   4   31.43    4.25 
  -2   7   4   30.62    2.79 
   2   7  -4   37.59    3.68 
  -2   7   4   29.60    3.72 
   2   7  -4   33.95    3.36 
  -1  -7   4   25.52    3.19 
   1  -7  -4   23.27    3.87 
   1  -7  -4   26.13    3.81 
  -1   7   4   25.57    3.16 
   1   7  -4   26.87    3.60 
   1   7  -4   27.37    3.31 
   1   7  -4   30.47    3.20 
  -1   7   4   26.97    2.96 
  -1   7   4   29.25    4.21 
   0  -7  -4   17.85    3.34 
   0  -7  -4   13.68    3.00 
   0  -7   4   11.60    2.28 
   0   7  -4   15.47    2.35 
   0   7  -4   13.34    2.38 
   0   7  -4   13.39    2.84 
   0   7   4   14.44    2.43 
   0   7   4   14.45    2.97 
   0   7  -4   15.70    2.53 
   0   7   4   16.86    2.87 
  -1  -7  -4    6.36    2.63 
  -1  -7  -4    4.39    2.67 
   1  -7   4    8.03    2.56 
   1   7   4    9.85    2.82 
  -1   7  -4    7.09    2.47 
   1   7   4    7.78    2.20 
  -1   7  -4    8.85    2.06 
   1   7   4    7.56    2.98 
  -1   7  -4    5.86    2.42 
  -1   7  -4    8.89    2.21 
  -2  -7  -4   17.69    3.32 
  -2  -7  -4   19.01    2.84 
   2  -7   4   18.23    3.11 
   2   7   4   18.29    2.95 
   2   7   4   20.62    3.29 
  -2   7  -4   19.56    3.13 
   2   7   4   16.92    3.18 
  -2   7  -4   20.74    2.70 
  -2   7  -4   21.04    3.31 
   2   7   4   15.51    2.88 
   3  -7   4   32.72    3.73 
  -3  -7  -4   33.09    4.29 
  -3  -7  -4   32.98    3.72 
   3   7   4   32.64    4.06 
  -3   7  -4   33.41    3.21 
   3   7   4   31.84    3.60 
  -3   7  -4   40.27    4.18 
   3   7   4   40.75    4.42 
  -3   7  -4   31.81    2.91 
  -4  -7  -4    5.52    2.85 
   4  -7   4    6.55    2.97 
  -4  -7  -4    3.85    2.16 
   4   7   4    4.33    2.28 
  -4   7  -4    9.39    2.75 
  -4   7  -4    5.96    2.24 
   4   7   4    4.87    2.66 
   4   7   4    3.82    2.62 
   4   7   4    2.77    2.72 
   5  -7   4    8.32    3.17 
  -5  -7  -4   10.82    2.95 
  -5  -7  -4   10.98    2.42 
   5   7   4   11.84    3.15 
  -5   7  -4   10.08    2.98 
   5   7   4    9.09    2.50 
   5   7   4    8.02    2.88 
   5   7   4   11.94    2.82 
  -5   7  -4   10.20    2.48 
   6  -7   4    6.28    2.95 
  -6  -7  -4    6.75    3.21 
  -6   7  -4   10.18    2.56 
   6   7   4    3.98    2.36 
   6   7   4    5.51    2.53 
   6   7   4    5.18    3.15 
   6   7   4    7.71    2.83 
  -6   7  -4    1.25    2.75 
  -7  -7  -4    0.16    2.79 
   7  -7   4    0.64    3.06 
   7   7   4    6.60    3.66 
   7   7   4    0.02    2.47 
   7   7   4    2.20    2.81 
  -7   7  -4    4.27    2.26 
   7   7   4   -2.95    2.39 
  -7   7  -4   -2.21    3.08 
   8  -7   4    1.94    2.82 
  -8  -7  -4    1.12    2.84 
   8   7   4    0.70    2.24 
  -8   7  -4    1.58    2.90 
   8   7   4   -0.53    2.93 
  -8   7  -4    0.61    2.20 
   8   7   4    1.29    2.45 
   9  -7   4    3.99    3.51 
  -9  -7  -4    6.17    3.18 
   9   7   4    4.68    2.66 
   9   7   4    0.97    2.67 
   9   7   4   -1.17    2.98 
  -9   7  -4    5.82    3.25 
  -9   7  -4    4.20    2.50 
  10  -7   4   35.70    5.11 
 -10  -7  -4   36.39    5.18 
 -10   7  -4   31.32    3.96 
  10   7   4   35.45    4.03 
 -10   7  -4   38.36    4.69 
  10   7   4   33.03    4.87 
  10   7   4   39.07    4.15 
 -11  -7  -4    3.37    2.93 
  11  -7   4   -2.89    3.06 
  11   7   4    3.04    2.69 
  11   7   4    1.24    3.27 
 -11   7  -4    1.62    2.74 
  11   7   4    0.23    2.50 
 -12  -7  -4    2.48    3.15 
  12  -7   4   14.74    4.46 
 -12   7  -4   12.20    3.86 
  12   7   4   11.16    3.89 
  12   7   4    5.76    3.23 
  12   7   4    8.49    3.13 
 -13  -7  -4   -1.39    3.86 
  13  -7   4    4.47    3.81 
  13   7   4    6.30    3.92 
  13   7   4   -0.29    3.59 
  13   7   4    2.99    3.24 
  11  -8  -4    0.79    3.47 
 -11  -8   4    0.57    2.90 
 -11   8   4    0.10    3.38 
 -11   8   4    1.08    3.81 
 -10  -8   4    2.38    2.90 
  10  -8  -4    1.53    3.63 
 -10   8   4    6.87    4.42 
 -10   8   4    1.60    3.37 
   9  -8  -4   30.84    4.88 
  -9  -8   4   32.41    4.78 
   9  -8  -4   30.03    5.04 
  -9   8   4   31.64    4.31 
  -9   8   4   30.63    5.11 
   8  -8  -4    3.76    3.38 
   8  -8  -4    0.85    3.72 
  -8  -8   4    0.33    2.61 
  -8   8   4    1.71    3.48 
  -8   8   4    4.70    3.21 
   7  -8  -4   32.98    5.25 
   7  -8  -4   39.27    5.37 
  -7  -8   4   24.86    4.13 
  -7   8   4   31.68    5.00 
  -7   8   4   39.64    4.83 
   6  -8  -4   -1.95    3.06 
  -6  -8   4    3.01    2.70 
   6  -8  -4   -0.84    3.00 
  -6   8   4    5.58    3.12 
  -6   8   4   -1.16    3.31 
   5  -8  -4    1.27    3.19 
   5  -8  -4    8.81    3.51 
  -5  -8   4    5.65    2.73 
   5   8  -4    3.79    2.46 
  -5   8   4    9.66    4.02 
  -5   8   4    5.50    2.80 
  -4  -8   4   23.59    3.96 
   4  -8  -4   36.03    4.91 
   4  -8  -4   33.74    4.91 
  -4   8   4   37.89    5.33 
   4   8  -4   32.21    3.74 
  -4   8   4   30.07    4.55 
   4   8  -4   26.95    3.86 
   4   8  -4   26.51    3.70 
  -4   8   4   33.11    4.57 
   3  -8  -4   12.14    3.42 
   3  -8  -4    7.90    3.31 
   3   8  -4   14.43    2.93 
  -3   8   4   12.08    3.75 
  -3   8   4   17.28    2.82 
  -3   8   4   12.68    3.06 
   3   8  -4   13.91    2.58 
   3   8  -4   16.83    2.95 
   3   8  -4   16.00    3.17 
   3   8  -4   15.57    2.78 
   2  -8  -4   42.62    4.82 
   2  -8  -4   45.21    4.86 
  -2  -8   4   41.04    3.89 
   2   8  -4   45.35    3.99 
  -2   8   4   42.21    4.00 
   2   8  -4   48.77    4.29 
  -2   8   4   47.14    4.85 
  -2   8   4   40.39    5.25 
  -2   8   4   45.32    3.56 
   2   8  -4   41.08    3.83 
   2   8  -4   41.99    3.88 
   1  -8  -4    1.30    2.74 
   1  -8  -4   -0.93    2.88 
  -1  -8   4   -3.14    2.30 
  -1   8   4    1.62    2.33 
   1   8  -4    2.88    2.32 
   1   8  -4    0.55    2.63 
  -1   8   4   -0.51    2.98 
  -1   8   4    0.62    2.86 
   1   8  -4   -0.51    2.07 
  -1   8   4    4.40    2.24 
   0  -8  -4   19.56    3.32 
   0  -8  -4   29.42    4.65 
   0  -8   4   14.51    2.70 
   0   8  -4   23.22    3.74 
   0   8   4   28.29    3.95 
   0   8  -4   25.18    4.40 
   0   8   4   22.78    3.73 
   0   8   4   22.36    3.32 
   0   8  -4   25.81    3.58 
   0   8   4   28.77    4.30 
   1  -8   4    3.84    2.28 
  -1  -8  -4   -0.32    2.71 
  -1  -8  -4    0.42    2.60 
  -1   8  -4    4.90    2.77 
   1   8   4    1.67    2.55 
   1   8   4    1.65    2.57 
   1   8   4    1.22    2.27 
  -1   8  -4    3.96    2.31 
   1   8   4    3.49    2.30 
   2  -8   4   -1.49    2.56 
  -2  -8  -4   -2.41    2.33 
   2   8   4    1.83    2.61 
  -2   8  -4    2.65    2.88 
   2   8   4    4.80    2.47 
   2   8   4    2.97    2.31 
  -2   8  -4    3.92    2.34 
   2   8   4   -3.03    2.66 
  -3  -8  -4    1.49    2.28 
   3  -8   4   -2.40    2.60 
  -3   8  -4    1.66    2.84 
   3   8   4    3.34    2.99 
   3   8   4    2.69    2.44 
   3   8   4   -1.93    2.74 
  -3   8  -4    0.49    2.06 
   3   8   4   -0.25    2.27 
   4  -8   4    2.51    2.60 
  -4  -8  -4    3.51    2.61 
  -4   8  -4    5.58    2.89 
   4   8   4    4.12    2.75 
   4   8   4    2.02    2.92 
  -4   8  -4    5.04    3.08 
   4   8   4   -1.89    2.44 
   4   8   4    2.83    2.77 
   5  -8   4    4.43    2.87 
  -5  -8  -4    5.89    3.27 
   5   8   4    4.10    2.58 
   5   8   4    7.60    2.89 
  -5   8  -4    3.97    3.29 
   5   8   4    3.95    2.82 
  -6  -8  -4   -4.74    2.85 
   6  -8   4    1.17    3.11 
   6   8   4    4.34    2.85 
   6   8   4    0.27    2.66 
  -6   8  -4    5.54    2.98 
   6   8   4    2.39    2.91 
  -7  -8  -4   -0.65    2.96 
   7  -8   4    1.47    3.06 
  -7   8  -4    0.72    2.89 
   7   8   4    7.54    3.18 
   7   8   4    3.70    2.80 
   7   8   4    1.67    2.73 
  -8  -8  -4   14.42    3.87 
   8  -8   4    2.92    3.37 
  -8   8  -4    1.38    3.05 
   8   8   4    2.47    2.84 
   8   8   4    4.34    2.88 
   8   8   4    7.74    3.43 
   9  -8   4    1.30    3.28 
  -9  -8  -4   -2.72    2.65 
   9   8   4    4.19    3.34 
   9   8   4    0.36    2.85 
   9   8   4   -0.86    2.89 
  -9   8  -4   -0.52    3.13 
  10  -8   4    0.50    3.33 
 -10  -8  -4   -0.22    2.99 
  10   8   4   -1.74    3.27 
  10   8   4   -3.14    2.73 
 -10   8  -4    1.19    3.43 
  10   8   4    2.16    3.04 
  11  -8   4   13.23    4.31 
 -11  -8  -4   17.68    4.95 
  11   8   4   12.56    3.50 
  11   8   4   16.13    4.28 
   7  -9  -4   50.47    7.07 
  -7   9   4   43.79    4.81 
  -7   9   4   48.76    6.52 
   6  -9  -4    8.35    3.87 
  -6   9   4    4.92    3.45 
  -6   9   4   11.21    4.23 
   5  -9  -4   26.63    4.94 
  -5   9   4   36.15    4.99 
  -5   9   4   16.46    4.35 
   4  -9  -4   18.71    4.45 
  -4   9   4   16.42    3.53 
  -4   9   4   14.73    4.66 
   3  -9  -4   37.99    5.17 
  -3   9   4   34.50    4.41 
  -3   9   4   41.51    5.28 
   2  -9  -4   10.10    4.02 
  -2   9   4   19.46    3.83 
  -2   9   4   20.81    4.41 
   1  -9  -4   51.01    5.35 
  -1   9   4   58.17    6.00 
  -1   9   4   55.25    5.49 
   0  -9  -4   -1.05    3.09 
   0   9   4    4.01    3.29 
   0   9  -4   12.78    3.96 
   0   9   4    7.74    4.03 
   1   9   4   21.01    4.12 
   1   9   4   18.56    4.00 
   1   9   4   31.26    4.95 
   1   9   4   19.78    3.42 
  -1   9  -4   20.44    3.75 
   2  -9   4   24.42    3.93 
   2   9   4   19.64    3.73 
   2   9   4   32.60    4.41 
   2   9   4   19.61    4.13 
  -2   9  -4   27.09    4.56 
   3  -9   4    6.87    2.95 
   3   9   4    3.76    2.91 
  -3   9  -4    5.76    3.54 
   3   9   4    3.00    3.14 
   3   9   4    4.85    2.94 
   4  -9   4    5.88    3.62 
   4   9   4   15.98    3.71 
  -4   9  -4   14.43    4.02 
   4   9   4   13.35    3.52 
   4   9   4    9.39    3.15 
   4   9   4   18.70    4.22 
   5  -9   4    7.43    3.67 
   5   9   4   14.83    3.84 
   5   9   4   10.07    3.28 
   5   9   4    5.85    3.51 
  -5   9  -4   16.23    4.07 
   5   9   4    9.27    3.36 
  -6  -9  -4    6.57    3.64 
   6  -9   4    8.98    4.02 
  -6   9  -4   -0.97    3.56 
   6   9   4    9.83    3.91 
   6   9   4    0.85    3.09 
   6   9   4   -1.47    3.00 
   6   9   4    9.71    3.87 
   7  -9   4   -0.25    3.14 
  -7  -9  -4    4.02    3.49 
   7   9   4    0.26    2.96 
   7   9   4    0.67    3.65 
   7   9   4    1.43    3.04 
  -7   9  -4   -1.68    3.54 
  19   0  -5    2.30    3.33 
 -18   0   5   -1.78    3.34 
  18   0  -5    3.67    2.87 
  17   0  -5   -2.79    2.74 
 -17   0   5   -6.76    2.39 
 -16   0   5   -2.88    2.51 
 -16   0   5    1.97    2.76 
  16   0  -5   -0.42    2.48 
 -15   0   5    2.08    2.33 
  15   0  -5    1.96    2.63 
 -15   0   5    1.35    2.91 
  15   0  -5   -1.19    1.76 
  14   0  -5    0.77    1.88 
 -14   0   5   -1.43    2.34 
  14   0  -5   -2.23    2.35 
 -14   0   5   -0.59    2.19 
  13   0  -5   -0.94    1.63 
 -13   0   5   -0.60    2.09 
  13   0  -5   -1.36    2.11 
 -13   0   5    3.40    2.50 
  13   0  -5    1.49    1.65 
 -12   0   5   -1.36    2.21 
  12   0  -5    0.61    2.33 
 -12   0   5   -3.36    1.96 
  12   0  -5   -0.87    1.60 
  12   0  -5   -0.66    1.52 
  11   0  -5   -1.38    1.53 
  11   0  -5    2.24    2.24 
 -11   0   5    2.02    2.11 
 -11   0   5    2.57    2.27 
  10   0  -5   -0.97    1.86 
  10   0  -5    0.14    1.66 
 -10   0   5   -0.63    1.96 
  10   0  -5    2.73    1.40 
 -10   0   5    1.08    1.83 
   9   0  -5    0.02    1.68 
   9   0  -5   -0.33    1.73 
   9   0  -5   -1.38    1.22 
  -9   0   5   -0.03    1.82 
  -9   0   5    0.69    1.67 
   8   0  -5    0.19    1.48 
   8   0  -5    0.01    1.05 
  -8   0   5    1.13    1.58 
   8   0  -5   -1.02    1.48 
  -8   0   5    0.17    1.48 
  -7   0   5    0.84    1.44 
   7   0  -5   -0.30    1.04 
   7   0  -5   -1.96    1.33 
  -7   0   5    1.19    1.48 
   7   0  -5   -0.03    1.29 
   6   0  -5    1.76    1.07 
   6   0  -5   -0.23    0.89 
   6   0  -5   -0.11    1.13 
  -6   0   5    0.15    1.26 
  -6   0   5   -0.83    1.11 
  -6   0   5    0.90    1.24 
   6   0  -5   -0.90    1.13 
   5   0  -5   -0.93    0.83 
  -5   0   5    0.09    1.09 
   5   0  -5   -0.15    1.00 
   5   0  -5   -0.13    1.17 
   5   0  -5    0.34    1.07 
  -5   0   5   -0.60    1.11 
  -5   0   5    1.58    1.15 
   4   0  -5   -0.17    1.07 
  -4   0   5   -1.76    0.88 
   4   0  -5    1.91    0.89 
  -4   0   5   -0.01    1.05 
   4   0  -5    0.21    1.16 
   4   0  -5   -1.05    0.97 
  -4   0   5    0.41    1.04 
  -4   0   5    1.84    1.14 
   3   0  -5    0.87    0.97 
  -3   0   5   -0.40    0.89 
  -3   0   5    0.49    0.98 
   3   0  -5   -0.44    0.88 
  -3   0   5   -0.14    0.87 
   3   0  -5   -1.44    0.77 
   2   0  -5   -0.31    0.67 
  -2   0   5    0.39    0.91 
   2   0  -5   -0.30    0.83 
  -2   0   5   -0.59    0.77 
  -2   0   5    0.44    0.66 
   2   0  -5    0.49    0.89 
  -2   0   5    0.98    0.77 
   1   0  -5    0.71    0.70 
  -1   0   5    1.82    0.69 
   1   0  -5    0.84    0.58 
  -1   0   5    0.92    0.82 
  -1   0   5    3.47    0.70 
   1   0  -5   -0.20    0.61 
  -1   0   5    1.08    0.60 
   0   0   5    0.45    0.62 
   0   0   5    1.18    0.68 
   0   0  -5    0.68    0.51 
   0   0   5   -0.10    0.49 
   0   0  -5    0.45    0.61 
   0   0   5   -0.29    0.56 
   0   0   5    0.54    0.22 
   1   0   5   -0.66    0.69 
   1   0   5    2.60    0.62 
  -1   0  -5   -1.21    0.64 
   1   0   5    1.20    0.74 
  -1   0  -5   -0.04    0.60 
   1   0   5    1.49    0.64 
   1   0   5   -0.23    0.19 
  -2   0  -5    0.30    0.71 
  -2   0  -5    2.70    0.84 
   2   0   5    0.11    0.20 
   2   0   5    1.02    0.83 
   2   0   5    0.06    0.75 
   2   0   5   -0.37    0.81 
  -2   0  -5    1.57    0.74 
   2   0   5    0.48    0.77 
   3   0   5    0.20    1.00 
   3   0   5    0.05    0.74 
   3   0   5    0.54    0.78 
   3   0   5    2.20    0.96 
  -3   0  -5    1.29    0.80 
  -3   0  -5   -0.08    0.96 
   3   0   5   -1.24    0.80 
   3   0   5    0.03    0.95 
   4   0   5   -0.35    0.89 
  -4   0  -5    0.34    0.89 
  -4   0  -5    0.53    0.90 
   4   0   5   -0.68    0.84 
  -4   0  -5    0.60    0.97 
   4   0   5    0.30    0.97 
   4   0   5    0.23    1.09 
   4   0   5    0.43    0.97 
  -5   0  -5   -0.18    1.04 
   5   0   5    1.33    0.98 
   5   0   5   -0.91    0.82 
  -5   0  -5   -0.32    0.94 
   5   0   5   -1.10    0.93 
   5   0   5   -1.31    1.09 
  -6   0  -5   -1.25    1.09 
   6   0   5    0.12    1.11 
   6   0   5    0.16    1.02 
   6   0   5    4.05    1.39 
   6   0   5   -1.47    1.00 
  -6   0  -5    0.80    1.28 
  -7   0  -5   -0.13    1.35 
   7   0   5    0.25    1.04 
   7   0   5    1.84    1.18 
  -7   0  -5    0.24    1.21 
   7   0   5    0.52    1.49 
  -8   0  -5   -1.07    1.26 
   8   0   5    0.20    1.54 
   8   0   5    0.96    1.22 
   8   0   5    0.58    1.05 
  -8   0  -5    0.87    1.75 
   9   0   5    1.57    1.82 
   9   0   5   -0.85    1.49 
   9   0   5   -1.52    0.87 
  -9   0  -5   -0.30    1.69 
  -9   0  -5    0.57    1.51 
  10   0   5   -0.29    2.01 
  10   0   5    2.76    1.71 
 -10   0  -5   -0.04    1.68 
 -10   0  -5   -3.62    2.05 
  10   0   5   -1.23    0.66 
 -11   0  -5    1.19    1.90 
  11   0   5   -0.54    2.25 
 -11   0  -5    2.07    2.49 
  11   0   5   -2.42    1.79 
  12   0   5    3.72    2.43 
 -12   0  -5    0.75    1.97 
  12   0   5    0.52    1.66 
 -12   0  -5    3.30    2.62 
 -13   0  -5    3.33    2.48 
  13   0   5    0.23    2.44 
  13   0   5    2.05    1.92 
 -13   0  -5    0.01    1.97 
  14   0   5    0.54    2.57 
  14   0   5   -1.90    1.94 
 -14   0  -5   -3.78    2.20 
 -14   0  -5   -3.32    2.13 
  15   0   5   -3.01    2.63 
 -15   0  -5   -3.21    2.10 
 -15   0  -5   -0.75    2.41 
  15   0   5    0.54    2.06 
  16   0   5    2.79    3.02 
 -16   0  -5   -4.21    2.07 
  16   0   5   -0.25    2.07 
 -16   0  -5   -0.39    2.56 
  17   0   5    3.60    3.22 
  17   0   5   -0.17    2.18 
 -17   0  -5   -0.76    2.73 
  18   0   5    4.23    3.35 
 -18   0  -5   -0.66    2.97 
  19   0   5    1.59    3.59 
  19  -1  -5    1.57    3.11 
  19   1  -5    1.63    2.80 
 -18  -1   5    0.80    2.95 
  18  -1  -5    0.57    3.27 
 -18   1   5   -4.79    2.80 
  18   1  -5    2.47    2.98 
 -17  -1   5    1.72    2.86 
  17  -1  -5    7.79    3.43 
 -17   1   5    4.18    3.00 
 -17   1   5    3.68    2.85 
  17   1  -5    7.43    2.46 
  17   1  -5    9.76    3.06 
 -16  -1   5   -1.22    2.52 
  16  -1  -5    1.56    2.69 
  16   1  -5    1.45    2.49 
  16   1  -5    2.99    2.19 
 -16   1   5    0.99    2.42 
 -16   1   5   -1.05    2.97 
  15  -1  -5    0.70    2.90 
 -15  -1   5    3.02    2.51 
 -15  -1   5    1.23    2.56 
 -15   1   5   -1.24    2.37 
  15   1  -5    2.01    2.51 
  15   1  -5    3.51    2.17 
 -15   1   5    2.44    2.69 
 -14  -1   5   67.32    4.75 
 -14  -1   5   52.21    4.41 
  14  -1  -5   65.36    4.65 
  14  -1  -5   55.38    3.92 
  14   1  -5   59.69    4.27 
 -14   1   5   60.61    4.54 
 -14   1   5   67.58    5.19 
  14   1  -5   59.28    3.96 
  13  -1  -5   24.59    3.09 
 -13  -1   5   28.16    3.73 
  13  -1  -5   33.94    2.42 
  13  -1  -5   29.25    3.74 
 -13  -1   5   26.63    3.64 
 -13   1   5   27.79    3.74 
  13   1  -5   33.91    3.59 
 -13   1   5   30.88    3.86 
  13   1  -5   25.17    3.32 
 -12  -1   5   21.90    3.52 
 -12  -1   5   17.94    2.89 
  12  -1  -5   15.47    2.17 
  12  -1  -5   16.72    2.45 
  12  -1  -5   15.68    2.94 
 -12   1   5   18.52    3.04 
  12   1  -5   13.65    2.35 
 -12   1   5   19.00    3.38 
  11  -1  -5   -1.07    2.19 
 -11  -1   5    2.37    2.15 
  11  -1  -5    1.46    1.22 
 -11  -1   5    4.36    2.19 
  11  -1  -5   -0.09    1.89 
  11  -1  -5   -1.97    1.72 
 -11   1   5   -2.19    2.02 
  11   1  -5    0.19    1.10 
 -11   1   5   -1.16    2.28 
  11   1  -5    0.27    1.98 
 -10  -1   5    0.26    1.99 
  10  -1  -5    0.71    1.61 
  10  -1  -5   -0.64    1.14 
 -10  -1   5    2.73    2.25 
  10  -1  -5    0.08    1.73 
  10  -1  -5    6.20    2.45 
 -10   1   5   -1.90    1.91 
  10   1  -5    2.34    1.84 
  10   1  -5    5.16    2.01 
 -10   1   5   -0.13    2.06 
  10   1  -5   -1.10    1.06 
  -9  -1   5   65.60    3.59 
   9  -1  -5   58.15    3.28 
   9  -1  -5   64.93    3.58 
   9  -1  -5   58.58    3.14 
  -9  -1   5   66.67    3.76 
  -9   1   5   66.49    3.64 
  -9   1   5   65.28    3.52 
   9   1  -5   63.44    3.03 
   9   1  -5   63.59    3.69 
  -9   1   5   65.78    3.69 
   9   1  -5   61.75    2.33 
   8  -1  -5    0.79    1.30 
  -8  -1   5    1.62    1.58 
  -8  -1   5    0.57    1.59 
   8  -1  -5    0.97    1.46 
   8  -1  -5   -1.54    1.50 
  -8   1   5    0.40    1.45 
   8   1  -5    2.22    1.28 
   8   1  -5    1.50    0.91 
   8   1  -5    0.01    1.46 
  -8   1   5    0.89    1.68 
  -8   1   5    2.31    1.94 
  -7  -1   5  162.56    4.76 
  -7  -1   5  163.26    5.00 
   7  -1  -5  164.04    4.59 
   7  -1  -5  162.99    4.84 
   7  -1  -5  163.23    4.62 
   7   1  -5  166.33    4.20 
  -7   1   5  162.47    4.65 
   7   1  -5  164.47    4.97 
  -7   1   5  161.10    4.91 
  -7   1   5  166.17    4.99 
   7   1  -5  155.15    3.72 
   6  -1  -5  446.11    9.39 
  -6  -1   5  467.40    9.79 
  -6  -1   5  456.80    9.49 
   6  -1  -5  452.37    9.35 
   6  -1  -5  447.56    9.60 
  -6   1   5  444.50    9.59 
   6   1  -5  446.76    8.74 
  -6   1   5  443.35    9.49 
  -6   1   5  438.61    9.32 
   6   1  -5  444.30    9.52 
   6   1  -5  453.08    9.38 
  -5  -1   5 1104.88   20.81 
   5  -1  -5 1169.06   19.91 
   5  -1  -5 1113.55   20.52 
  -5  -1   5 1121.79   20.48 
   5  -1  -5 1122.03   20.62 
   5  -1  -5 1140.95   20.72 
   5  -1  -5 1083.48   20.73 
   5   1  -5 1077.76   19.78 
  -5   1   5 1151.59   20.57 
   5   1  -5 1124.10   20.41 
   5   1  -5 1090.55   20.63 
  -5   1   5 1107.76   20.70 
  -5   1   5 1122.60   20.67 
   5   1  -5 1107.34   19.91 
   4  -1  -5  283.98    5.47 
  -4  -1   5  298.87    5.47 
  -4  -1   5  287.94    6.18 
   4  -1  -5  287.85    6.38 
   4  -1  -5  293.40    6.38 
  -4  -1   5  287.96    6.46 
   4  -1  -5  290.88    6.43 
   4  -1  -5  280.77    6.49 
  -4   1   5  290.70    5.55 
   4   1  -5  301.08    5.66 
   4   1  -5  295.43    6.14 
  -4   1   5  283.66    6.45 
  -4   1   5  289.74    6.30 
   4   1  -5  284.53    6.39 
   4   1  -5  283.72    5.53 
  -4   1   5  289.82    6.46 
  -3  -1   5  216.59    5.07 
   3  -1  -5  220.10    4.20 
   3  -1  -5  212.85    4.92 
  -3  -1   5  210.73    3.94 
   3  -1  -5  212.94    5.08 
  -3  -1   5  216.87    4.63 
   3  -1  -5  213.49    5.00 
   3  -1  -5  222.00    5.01 
   3   1  -5  216.33    4.93 
  -3   1   5  215.89    5.08 
  -3   1   5  211.66    4.89 
  -3   1   5  206.05    5.01 
   3   1  -5  212.80    4.01 
  -3   1   5  212.48    4.22 
   3   1  -5  216.80    4.60 
   3   1  -5  215.06    4.12 
   2  -1  -5 2422.10   41.10 
  -2  -1   5 2268.67   40.65 
   2  -1  -5 2314.77   40.87 
  -2  -1   5 2425.95   41.02 
   2  -1  -5 2375.52   40.95 
  -2  -1   5 2371.70   40.83 
   2  -1  -5 2312.67   40.24 
  -2   1   5 2309.38   40.25 
  -2   1   5 2355.01   40.83 
   2   1  -5 2317.93   40.73 
   2   1  -5 2285.71   40.32 
  -2   1   5 2329.05   40.97 
  -1  -1   5 2176.32   38.70 
   1  -1  -5 2192.27   38.33 
   1  -1  -5 2215.13   38.25 
  -1  -1   5 2181.34   37.91 
   1  -1  -5 2192.29   38.25 
  -1  -1   5 2190.47   38.24 
  -1  -1   5 2203.28   37.98 
  -1   1   5 2166.63   38.17 
   1   1  -5 2167.66   37.91 
   1   1  -5 2159.99   37.47 
  -1   1   5 2169.87   38.31 
   1   1  -5 2255.19   37.78 
  -1   1   5 2168.27   37.73 
   0  -1  -5   59.99    2.14 
   0  -1  -5   51.77    2.10 
   0  -1   5   55.70    1.51 
   0  -1  -5   55.39    2.33 
   0  -1   5   58.47    1.70 
   0  -1   5   67.58    2.05 
   0   1   5   48.37    2.08 
   0   1  -5   55.34    1.72 
   0   1   5   52.44    1.83 
   0   1  -5   55.77    1.48 
   0   1  -5   55.05    1.21 
   0   1   5   54.48    2.13 
  -1  -1  -5 1166.61   21.22 
  -1  -1  -5 1208.17   21.26 
   1  -1   5 1157.45   20.38 
   1  -1   5 1185.19   20.46 
   1  -1   5 1168.86   21.02 
   1   1   5 1192.32   21.20 
  -1   1  -5 1179.25   20.50 
   1   1   5 1183.81   20.92 
  -1   1  -5 1162.28   20.25 
  -1   1  -5 1165.05   20.44 
   1   1   5 1182.37   21.19 
   1   1   5 1213.43   21.11 
   2  -1   5  176.12    3.96 
   2  -1   5  174.32    3.33 
   2  -1   5  182.16    4.04 
  -2  -1  -5  177.21    4.41 
   2  -1   5  172.35    3.52 
  -2  -1  -5  170.27    4.28 
   2   1   5  175.99    4.30 
   2   1   5  172.95    4.27 
   2   1   5  180.78    4.18 
   2   1   5  174.74    4.24 
  -2   1  -5  178.03    3.37 
   2   1   5  176.28    4.10 
  -2   1  -5  176.34    3.55 
   2   1   5  174.60    4.22 
   3  -1   5  201.42    3.88 
  -3  -1  -5  202.61    4.80 
   3  -1   5  203.02    3.87 
   3  -1   5  203.12    4.66 
   3  -1   5  199.50    4.27 
   3  -1   5  205.59    4.50 
  -3  -1  -5  208.35    4.98 
   3   1   5  201.58    4.87 
   3   1   5  202.37    4.83 
   3   1   5  201.95    4.98 
  -3   1  -5  208.20    4.33 
   3   1   5  205.85    4.83 
   3   1   5  204.94    4.74 
   3   1   5  205.49    4.73 
  -4  -1  -5  133.58    3.83 
   4  -1   5  132.13    3.35 
  -4  -1  -5  135.44    3.91 
   4  -1   5  140.18    3.76 
   4  -1   5  130.04    2.85 
   4   1   5  135.21    3.85 
   4   1   5  129.14    3.76 
  -4   1  -5  137.26    3.43 
   4   1   5  136.40    3.71 
   4   1   5  132.39    3.75 
   4   1   5  135.51    3.69 
  -4   1  -5  130.45    2.90 
   5  -1   5  111.86    3.52 
   5  -1   5  101.85    3.04 
   5  -1   5  113.23    2.66 
   5  -1   5  112.84    3.08 
  -5  -1  -5  107.95    3.64 
  -5  -1  -5  112.04    3.62 
   5   1   5  104.25    3.41 
   5   1   5  115.75    3.55 
   5   1   5  110.29    3.39 
  -5   1  -5  110.05    2.74 
   5   1   5  108.07    3.41 
  -5   1  -5  109.74    3.25 
   5   1   5  108.07    3.40 
  -6  -1  -5   83.63    3.44 
  -6  -1  -5   97.01    3.56 
   6  -1   5   90.17    2.54 
   6  -1   5   91.91    3.14 
   6  -1   5   88.43    3.41 
   6  -1   5   88.09    2.82 
   6   1   5   93.65    3.47 
  -6   1  -5   84.77    3.05 
   6   1   5   88.09    3.22 
   6   1   5   85.74    3.22 
  -6   1  -5   89.26    2.65 
   6   1   5   95.15    3.30 
  -7  -1  -5  111.00    4.03 
   7  -1   5  103.63    3.89 
   7  -1   5  104.36    2.99 
  -7  -1  -5  110.41    4.02 
   7  -1   5  110.36    3.28 
  -7   1  -5  104.89    3.64 
  -7   1  -5  109.17    3.17 
   7   1   5  103.95    3.67 
   7   1   5  107.96    3.87 
   7   1   5  110.66    3.80 
   7   1   5  110.50    3.89 
  -8  -1  -5   19.45    2.53 
   8  -1   5   23.07    1.88 
   8  -1   5   18.33    2.46 
   8  -1   5   19.24    1.72 
  -8  -1  -5   21.11    2.37 
  -8   1  -5   22.58    1.98 
   8   1   5   23.89    2.52 
   8   1   5   22.03    2.57 
  -8   1  -5   17.54    2.23 
   8   1   5   23.97    2.46 
  -9  -1  -5   81.62    2.76 
   9  -1   5   75.45    3.02 
  -9  -1  -5   75.55    3.95 
   9  -1   5   76.28    2.91 
  -9  -1  -5   78.45    3.98 
   9  -1   5   76.87    3.87 
   9   1   5   77.81    3.94 
   9   1   5   76.32    3.72 
  -9   1  -5   80.45    3.22 
   9   1   5   75.54    3.51 
  -9   1  -5   79.35    3.94 
  10  -1   5    5.33    1.98 
 -10  -1  -5    9.37    2.27 
  10  -1   5    6.08    1.51 
 -10  -1  -5    9.46    2.38 
  10  -1   5    8.72    1.66 
 -10  -1  -5   10.52    1.76 
  10   1   5    9.89    2.32 
  10   1   5    5.31    2.20 
  10   1   5    7.37    2.07 
 -10   1  -5    9.14    1.78 
 -10   1  -5    9.08    2.22 
 -11  -1  -5   19.96    2.00 
 -11  -1  -5   19.98    3.37 
  11  -1   5   21.32    2.38 
  11  -1   5   19.57    2.53 
  11  -1   5   19.23    2.94 
 -11  -1  -5   19.79    2.99 
  11   1   5   22.29    3.33 
 -11   1  -5   21.53    3.18 
  11   1   5   19.41    3.07 
 -11   1  -5   20.90    2.78 
  11   1   5   20.22    2.74 
 -12  -1  -5   28.88    3.40 
  12  -1   5   26.01    2.63 
  12  -1   5   28.43    3.82 
 -12  -1  -5   28.83    3.85 
  12  -1   5   31.47    2.78 
  12   1   5   28.33    3.59 
 -12   1  -5   30.69    3.23 
 -12   1  -5   36.68    4.13 
  12   1   5   34.24    3.24 
 -13  -1  -5   77.17    4.83 
 -13  -1  -5   74.19    4.70 
  13  -1   5   70.05    3.57 
  13  -1   5   69.44    3.43 
  13  -1   5   76.56    4.87 
 -13   1  -5   70.85    4.01 
  13   1   5   69.24    4.51 
  13   1   5   78.65    4.38 
 -13   1  -5   73.84    4.62 
  14  -1   5   27.13    2.82 
  14  -1   5   29.28    4.05 
 -14  -1  -5   27.28    3.44 
 -14  -1  -5   29.73    4.00
[truncated: 1,145,706 more chars]
